# Supplementary material for: Integrative bioinformatics analysis identifies APOE as a candidate link between lipid dysregulation and macrophage activation in inborn errors of metabolism
Source: Front Pharmacol. 2026 Jul 13;17:1880997. doi: 10.3389/fphar.2026.1880997 (PMC13402178; doi:10.3389/fphar.2026.1880997)
Supplement: Supplementary file 1 [file Supplementaryfile4.xls]

## Sheet: gwas-association-downloaded_202
DATE ADDED TO CATALOG	PUBMEDID	FIRST AUTHOR	DATE	JOURNAL	LINK	STUDY	DISEASE/TRAIT	INITIAL SAMPLE SIZE	REPLICATION SAMPLE SIZE	REGION	CHR_ID	CHR_POS	REPORTED GENE(S)	MAPPED_GENE	UPSTREAM_GENE_ID	DOWNSTREAM_GENE_ID	SNP_GENE_IDS	UPSTREAM_GENE_DISTANCE	DOWNSTREAM_GENE_DISTANCE	STRONGEST SNP-RISK ALLELE	SNPS	MERGED	SNP_ID_CURRENT	CONTEXT	INTERGENIC	RISK ALLELE FREQUENCY	P-VALUE	PVALUE_MLOG	P-VALUE (TEXT)	OR or BETA	95% CI (TEXT)	PLATFORM [SNPS PASSING QC]	CNV	MAPPED_TRAIT	MAPPED_TRAIT_URI	STUDY ACCESSION	GENOTYPING TECHNOLOGY
2020-12-24	28322283	Chibnik LB	2017-03-21	Mol Psychiatry	www.ncbi.nlm.nih.gov/pubmed/28322283	Susceptibility to neurofibrillary tangles: role of the PTPRD locus and limited pleiotropy with other neuropathologies.	Neuropathologic traits (pleiotropy)	909 European ancestry individuals	369 individuals				NR							chr6:44535225-G	chr6:44535225	0			1	0.95	1e-06	6	(EA)			Affymetrix, Illumina [NR] (imputed)	N	brain infarction, neuritic plaque measurement, Lewy body dementia, cerebral amyloid angiopathy, neurofibrillary tangles measurement	http://www.ebi.ac.uk/efo/EFO_0004277, http://www.ebi.ac.uk/efo/EFO_0006798, http://www.ebi.ac.uk/efo/EFO_0006792, http://www.ebi.ac.uk/efo/EFO_0006790, http://www.ebi.ac.uk/efo/EFO_0006797	GCST90012832	Genome-wide genotyping array
2020-12-24	28322283	Chibnik LB	2017-03-21	Mol Psychiatry	www.ncbi.nlm.nih.gov/pubmed/28322283	Susceptibility to neurofibrillary tangles: role of the PTPRD locus and limited pleiotropy with other neuropathologies.	Neuropathologic traits (pleiotropy)	909 European ancestry individuals	369 individuals	15q12	15	25707742	NR	ATP10A			ENSG00000206190			rs2291354-A	rs2291354	0	2291354	intron_variant	0	0.48	1e-06	6	(EA)			Affymetrix, Illumina [NR] (imputed)	N	brain infarction, neuritic plaque measurement, Lewy body dementia, cerebral amyloid angiopathy, neurofibrillary tangles measurement	http://www.ebi.ac.uk/efo/EFO_0004277, http://www.ebi.ac.uk/efo/EFO_0006798, http://www.ebi.ac.uk/efo/EFO_0006792, http://www.ebi.ac.uk/efo/EFO_0006790, http://www.ebi.ac.uk/efo/EFO_0006797	GCST90012832	Genome-wide genotyping array
2020-12-24	28322283	Chibnik LB	2017-03-21	Mol Psychiatry	www.ncbi.nlm.nih.gov/pubmed/28322283	Susceptibility to neurofibrillary tangles: role of the PTPRD locus and limited pleiotropy with other neuropathologies.	Neuropathologic traits (pleiotropy)	909 European ancestry individuals	369 individuals	1p36.21	1	14479497	NR	KAZN			ENSG00000189337			rs11584308-C	rs11584308	0	11584308	intron_variant	0	0.8	1e-06	6	(EA)			Affymetrix, Illumina [NR] (imputed)	N	brain infarction, neuritic plaque measurement, Lewy body dementia, cerebral amyloid angiopathy, neurofibrillary tangles measurement	http://www.ebi.ac.uk/efo/EFO_0004277, http://www.ebi.ac.uk/efo/EFO_0006798, http://www.ebi.ac.uk/efo/EFO_0006792, http://www.ebi.ac.uk/efo/EFO_0006790, http://www.ebi.ac.uk/efo/EFO_0006797	GCST90012832	Genome-wide genotyping array
2020-12-24	28322283	Chibnik LB	2017-03-21	Mol Psychiatry	www.ncbi.nlm.nih.gov/pubmed/28322283	Susceptibility to neurofibrillary tangles: role of the PTPRD locus and limited pleiotropy with other neuropathologies.	Neuropathologic traits (pleiotropy)	909 European ancestry individuals	369 individuals	4q35.2	4	187387101	NR	LINC02514 - LINC02515	ENSG00000250042	ENSG00000250620		15180	21131	rs72723271-T	rs72723271	0	72723271	intron_variant	1	0.94	2e-06	5.69897	(EA)			Affymetrix, Illumina [NR] (imputed)	N	brain infarction, neuritic plaque measurement, Lewy body dementia, cerebral amyloid angiopathy, neurofibrillary tangles measurement	http://www.ebi.ac.uk/efo/EFO_0004277, http://www.ebi.ac.uk/efo/EFO_0006798, http://www.ebi.ac.uk/efo/EFO_0006792, http://www.ebi.ac.uk/efo/EFO_0006790, http://www.ebi.ac.uk/efo/EFO_0006797	GCST90012832	Genome-wide genotyping array
2020-12-24	28322283	Chibnik LB	2017-03-21	Mol Psychiatry	www.ncbi.nlm.nih.gov/pubmed/28322283	Susceptibility to neurofibrillary tangles: role of the PTPRD locus and limited pleiotropy with other neuropathologies.	Neuropathologic traits (pleiotropy)	909 European ancestry individuals	369 individuals	6p22.3	6	21140068	NR	CDKAL1			ENSG00000145996			rs2446485-G	rs2446485	0	2446485	intron_variant	0	0.82	2e-06	5.69897	(EA)			Affymetrix, Illumina [NR] (imputed)	N	brain infarction, neuritic plaque measurement, Lewy body dementia, cerebral amyloid angiopathy, neurofibrillary tangles measurement	http://www.ebi.ac.uk/efo/EFO_0004277, http://www.ebi.ac.uk/efo/EFO_0006798, http://www.ebi.ac.uk/efo/EFO_0006792, http://www.ebi.ac.uk/efo/EFO_0006790, http://www.ebi.ac.uk/efo/EFO_0006797	GCST90012832	Genome-wide genotyping array
2020-12-24	28322283	Chibnik LB	2017-03-21	Mol Psychiatry	www.ncbi.nlm.nih.gov/pubmed/28322283	Susceptibility to neurofibrillary tangles: role of the PTPRD locus and limited pleiotropy with other neuropathologies.	Neuropathologic traits (pleiotropy)	909 European ancestry individuals	369 individuals	20p11.23	20	18239041	NR	GGCTP2 - RN7SL14P	ENSG00000232943	ENSG00000266720		18529	19513	rs59008350-C	rs59008350	0	59008350	intergenic_variant	1	0.96	2e-06	5.69897	(EA)			Affymetrix, Illumina [NR] (imputed)	N	brain infarction, neuritic plaque measurement, Lewy body dementia, cerebral amyloid angiopathy, neurofibrillary tangles measurement	http://www.ebi.ac.uk/efo/EFO_0004277, http://www.ebi.ac.uk/efo/EFO_0006798, http://www.ebi.ac.uk/efo/EFO_0006792, http://www.ebi.ac.uk/efo/EFO_0006790, http://www.ebi.ac.uk/efo/EFO_0006797	GCST90012832	Genome-wide genotyping array
2020-12-24	28322283	Chibnik LB	2017-03-21	Mol Psychiatry	www.ncbi.nlm.nih.gov/pubmed/28322283	Susceptibility to neurofibrillary tangles: role of the PTPRD locus and limited pleiotropy with other neuropathologies.	Neuropathologic traits (pleiotropy)	909 European ancestry individuals	369 individuals	7p22.1	7	5296474	NR	SLC29A4			ENSG00000164638			rs11765038-A	rs11765038	0	11765038	intron_variant	0	0.32	4e-06	5.39794	(EA)			Affymetrix, Illumina [NR] (imputed)	N	brain infarction, neuritic plaque measurement, Lewy body dementia, cerebral amyloid angiopathy, neurofibrillary tangles measurement	http://www.ebi.ac.uk/efo/EFO_0004277, http://www.ebi.ac.uk/efo/EFO_0006798, http://www.ebi.ac.uk/efo/EFO_0006792, http://www.ebi.ac.uk/efo/EFO_0006790, http://www.ebi.ac.uk/efo/EFO_0006797	GCST90012832	Genome-wide genotyping array
2020-12-24	28322283	Chibnik LB	2017-03-21	Mol Psychiatry	www.ncbi.nlm.nih.gov/pubmed/28322283	Susceptibility to neurofibrillary tangles: role of the PTPRD locus and limited pleiotropy with other neuropathologies.	Neuropathologic traits (pleiotropy)	909 European ancestry individuals	369 individuals				NR							chr3:70929100-G	chr3:70929100	0			1	0.91	5e-06	5.30103	(EA)			Affymetrix, Illumina [NR] (imputed)	N	brain infarction, neuritic plaque measurement, Lewy body dementia, cerebral amyloid angiopathy, neurofibrillary tangles measurement	http://www.ebi.ac.uk/efo/EFO_0004277, http://www.ebi.ac.uk/efo/EFO_0006798, http://www.ebi.ac.uk/efo/EFO_0006792, http://www.ebi.ac.uk/efo/EFO_0006790, http://www.ebi.ac.uk/efo/EFO_0006797	GCST90012832	Genome-wide genotyping array
2020-12-24	28322283	Chibnik LB	2017-03-21	Mol Psychiatry	www.ncbi.nlm.nih.gov/pubmed/28322283	Susceptibility to neurofibrillary tangles: role of the PTPRD locus and limited pleiotropy with other neuropathologies.	Neuropathologic traits (pleiotropy)	909 European ancestry individuals	369 individuals	11p12	11	36563394	NR	RAG1			ENSG00000166349			rs7107464-T	rs7107464	0	7107464	5_prime_UTR_variant	0	0.91	5e-06	5.30103	(EA)			Affymetrix, Illumina [NR] (imputed)	N	brain infarction, neuritic plaque measurement, Lewy body dementia, cerebral amyloid angiopathy, neurofibrillary tangles measurement	http://www.ebi.ac.uk/efo/EFO_0004277, http://www.ebi.ac.uk/efo/EFO_0006798, http://www.ebi.ac.uk/efo/EFO_0006792, http://www.ebi.ac.uk/efo/EFO_0006790, http://www.ebi.ac.uk/efo/EFO_0006797	GCST90012832	Genome-wide genotyping array
2020-12-24	28322283	Chibnik LB	2017-03-21	Mol Psychiatry	www.ncbi.nlm.nih.gov/pubmed/28322283	Susceptibility to neurofibrillary tangles: role of the PTPRD locus and limited pleiotropy with other neuropathologies.	Neuropathologic traits (pleiotropy)	909 European ancestry individuals	369 individuals	1q32.3	1	213648324	NR	RPL31P13 - PROX1-AS1	ENSG00000228646	ENSG00000230461		219247	169427	rs6540796-A	rs6540796	0	6540796	intron_variant	1	0.7	5e-06	5.30103	(EA)			Affymetrix, Illumina [NR] (imputed)	N	brain infarction, neuritic plaque measurement, Lewy body dementia, cerebral amyloid angiopathy, neurofibrillary tangles measurement	http://www.ebi.ac.uk/efo/EFO_0004277, http://www.ebi.ac.uk/efo/EFO_0006798, http://www.ebi.ac.uk/efo/EFO_0006792, http://www.ebi.ac.uk/efo/EFO_0006790, http://www.ebi.ac.uk/efo/EFO_0006797	GCST90012832	Genome-wide genotyping array
2020-12-24	28322283	Chibnik LB	2017-03-21	Mol Psychiatry	www.ncbi.nlm.nih.gov/pubmed/28322283	Susceptibility to neurofibrillary tangles: role of the PTPRD locus and limited pleiotropy with other neuropathologies.	Neuropathologic traits (pleiotropy)	909 European ancestry individuals	369 individuals	6q23.2	6	134154611	NR	RN7SL408P - SGK1	ENSG00000266875	ENSG00000118515		20743	14637	rs9321429-C	rs9321429	0	9321429	intergenic_variant	1	0.64	6e-06	5.22185	(EA)			Affymetrix, Illumina [NR] (imputed)	N	brain infarction, neuritic plaque measurement, Lewy body dementia, cerebral amyloid angiopathy, neurofibrillary tangles measurement	http://www.ebi.ac.uk/efo/EFO_0004277, http://www.ebi.ac.uk/efo/EFO_0006798, http://www.ebi.ac.uk/efo/EFO_0006792, http://www.ebi.ac.uk/efo/EFO_0006790, http://www.ebi.ac.uk/efo/EFO_0006797	GCST90012832	Genome-wide genotyping array
2020-12-24	28322283	Chibnik LB	2017-03-21	Mol Psychiatry	www.ncbi.nlm.nih.gov/pubmed/28322283	Susceptibility to neurofibrillary tangles: role of the PTPRD locus and limited pleiotropy with other neuropathologies.	Neuropathologic traits (pleiotropy)	909 European ancestry individuals	369 individuals				NR							chr1:245947879-A	chr1:245947879	0			1	0.99	7e-06	5.1549	(EA)			Affymetrix, Illumina [NR] (imputed)	N	brain infarction, neuritic plaque measurement, Lewy body dementia, cerebral amyloid angiopathy, neurofibrillary tangles measurement	http://www.ebi.ac.uk/efo/EFO_0004277, http://www.ebi.ac.uk/efo/EFO_0006798, http://www.ebi.ac.uk/efo/EFO_0006792, http://www.ebi.ac.uk/efo/EFO_0006790, http://www.ebi.ac.uk/efo/EFO_0006797	GCST90012832	Genome-wide genotyping array
2020-12-24	28322283	Chibnik LB	2017-03-21	Mol Psychiatry	www.ncbi.nlm.nih.gov/pubmed/28322283	Susceptibility to neurofibrillary tangles: role of the PTPRD locus and limited pleiotropy with other neuropathologies.	Neuropathologic traits (pleiotropy)	909 European ancestry individuals	369 individuals	11p13	11	34303703	NR	ABTB2			ENSG00000166016			rs10836184-T	rs10836184	0	10836184	intron_variant	0	0.21	7e-06	5.1549	(EA)			Affymetrix, Illumina [NR] (imputed)	N	brain infarction, neuritic plaque measurement, Lewy body dementia, cerebral amyloid angiopathy, neurofibrillary tangles measurement	http://www.ebi.ac.uk/efo/EFO_0004277, http://www.ebi.ac.uk/efo/EFO_0006798, http://www.ebi.ac.uk/efo/EFO_0006792, http://www.ebi.ac.uk/efo/EFO_0006790, http://www.ebi.ac.uk/efo/EFO_0006797	GCST90012832	Genome-wide genotyping array
2020-12-24	28322283	Chibnik LB	2017-03-21	Mol Psychiatry	www.ncbi.nlm.nih.gov/pubmed/28322283	Susceptibility to neurofibrillary tangles: role of the PTPRD locus and limited pleiotropy with other neuropathologies.	Neuropathologic traits (pleiotropy)	909 European ancestry individuals	369 individuals	8q21.11	8	72440962	NR	RNA5SP271 - KCNB2	ENSG00000252509	ENSG00000182674		83147	96263	rs348147-G	rs348147	0	348147	intergenic_variant	1	0.89	7e-06	5.1549	(EA)			Affymetrix, Illumina [NR] (imputed)	N	brain infarction, neuritic plaque measurement, Lewy body dementia, cerebral amyloid angiopathy, neurofibrillary tangles measurement	http://www.ebi.ac.uk/efo/EFO_0004277, http://www.ebi.ac.uk/efo/EFO_0006798, http://www.ebi.ac.uk/efo/EFO_0006792, http://www.ebi.ac.uk/efo/EFO_0006790, http://www.ebi.ac.uk/efo/EFO_0006797	GCST90012832	Genome-wide genotyping array
2020-12-24	28322283	Chibnik LB	2017-03-21	Mol Psychiatry	www.ncbi.nlm.nih.gov/pubmed/28322283	Susceptibility to neurofibrillary tangles: role of the PTPRD locus and limited pleiotropy with other neuropathologies.	Neuropathologic traits (pleiotropy)	909 European ancestry individuals	369 individuals				NR							rs66657970-C	rs66657970	0	66657970		1	0.97	9e-06	5.04576	(EA)			Affymetrix, Illumina [NR] (imputed)	N	brain infarction, neuritic plaque measurement, Lewy body dementia, cerebral amyloid angiopathy, neurofibrillary tangles measurement	http://www.ebi.ac.uk/efo/EFO_0004277, http://www.ebi.ac.uk/efo/EFO_0006798, http://www.ebi.ac.uk/efo/EFO_0006792, http://www.ebi.ac.uk/efo/EFO_0006790, http://www.ebi.ac.uk/efo/EFO_0006797	GCST90012832	Genome-wide genotyping array
2020-12-24	28322283	Chibnik LB	2017-03-21	Mol Psychiatry	www.ncbi.nlm.nih.gov/pubmed/28322283	Susceptibility to neurofibrillary tangles: role of the PTPRD locus and limited pleiotropy with other neuropathologies.	Neuropathologic traits (pleiotropy)	909 European ancestry individuals	369 individuals	19q13.32	19	44908684	NR	APOE			ENSG00000130203			rs429358 -T	rs429358	0	429358	missense_variant	0	0.85	3e-33	32.5229	(EA)			Affymetrix, Illumina [NR] (imputed)	N	brain infarction, neuritic plaque measurement, Lewy body dementia, cerebral amyloid angiopathy, neurofibrillary tangles measurement	http://www.ebi.ac.uk/efo/EFO_0004277, http://www.ebi.ac.uk/efo/EFO_0006798, http://www.ebi.ac.uk/efo/EFO_0006792, http://www.ebi.ac.uk/efo/EFO_0006790, http://www.ebi.ac.uk/efo/EFO_0006797	GCST90012832	Genome-wide genotyping array
2020-12-24	28322283	Chibnik LB	2017-03-21	Mol Psychiatry	www.ncbi.nlm.nih.gov/pubmed/28322283	Susceptibility to neurofibrillary tangles: role of the PTPRD locus and limited pleiotropy with other neuropathologies.	Neuropathologic traits (pleiotropy)	909 European ancestry individuals	369 individuals				NR							chr3:197113961-C	chr3:197113961	0			1	0.96	7e-08	7.1549	(EA)			Affymetrix, Illumina [NR] (imputed)	N	brain infarction, neuritic plaque measurement, Lewy body dementia, cerebral amyloid angiopathy, neurofibrillary tangles measurement	http://www.ebi.ac.uk/efo/EFO_0004277, http://www.ebi.ac.uk/efo/EFO_0006798, http://www.ebi.ac.uk/efo/EFO_0006792, http://www.ebi.ac.uk/efo/EFO_0006790, http://www.ebi.ac.uk/efo/EFO_0006797	GCST90012832	Genome-wide genotyping array
2020-12-24	28322283	Chibnik LB	2017-03-21	Mol Psychiatry	www.ncbi.nlm.nih.gov/pubmed/28322283	Susceptibility to neurofibrillary tangles: role of the PTPRD locus and limited pleiotropy with other neuropathologies.	Neuropathologic traits (pleiotropy)	909 European ancestry individuals	369 individuals				NR							chr15:41258121-C	chr15:41258121	0			1	0.96	1e-06	6	(EA)			Affymetrix, Illumina [NR] (imputed)	N	brain infarction, neuritic plaque measurement, Lewy body dementia, cerebral amyloid angiopathy, neurofibrillary tangles measurement	http://www.ebi.ac.uk/efo/EFO_0004277, http://www.ebi.ac.uk/efo/EFO_0006798, http://www.ebi.ac.uk/efo/EFO_0006792, http://www.ebi.ac.uk/efo/EFO_0006790, http://www.ebi.ac.uk/efo/EFO_0006797	GCST90012832	Genome-wide genotyping array
2020-12-24	28322283	Chibnik LB	2017-03-21	Mol Psychiatry	www.ncbi.nlm.nih.gov/pubmed/28322283	Susceptibility to neurofibrillary tangles: role of the PTPRD locus and limited pleiotropy with other neuropathologies.	Neuropathologic traits (pleiotropy)	909 European ancestry individuals	369 individuals	11q13.4	11	74620834	NR	POLD3			ENSG00000077514			rs4145953-A	rs4145953	0	4145953	intron_variant	0	0.8	1e-06	6	(EA)			Affymetrix, Illumina [NR] (imputed)	N	brain infarction, neuritic plaque measurement, Lewy body dementia, cerebral amyloid angiopathy, neurofibrillary tangles measurement	http://www.ebi.ac.uk/efo/EFO_0004277, http://www.ebi.ac.uk/efo/EFO_0006798, http://www.ebi.ac.uk/efo/EFO_0006792, http://www.ebi.ac.uk/efo/EFO_0006790, http://www.ebi.ac.uk/efo/EFO_0006797	GCST90012832	Genome-wide genotyping array
2020-12-24	28322283	Chibnik LB	2017-03-21	Mol Psychiatry	www.ncbi.nlm.nih.gov/pubmed/28322283	Susceptibility to neurofibrillary tangles: role of the PTPRD locus and limited pleiotropy with other neuropathologies.	Neuropathologic traits (pleiotropy)	909 European ancestry individuals	369 individuals	16p12.1	16	26140834	NR	HS3ST4 - LINC02195	ENSG00000182601	ENSG00000236481		3149	443921	rs7206188-T	rs7206188	0	7206188	intergenic_variant	1	0.56	9e-06	5.04576	(EA)			Affymetrix, Illumina [NR] (imputed)	N	brain infarction, neuritic plaque measurement, Lewy body dementia, cerebral amyloid angiopathy, neurofibrillary tangles measurement	http://www.ebi.ac.uk/efo/EFO_0004277, http://www.ebi.ac.uk/efo/EFO_0006798, http://www.ebi.ac.uk/efo/EFO_0006792, http://www.ebi.ac.uk/efo/EFO_0006790, http://www.ebi.ac.uk/efo/EFO_0006797	GCST90012832	Genome-wide genotyping array
2020-12-24	28322283	Chibnik LB	2017-03-21	Mol Psychiatry	www.ncbi.nlm.nih.gov/pubmed/28322283	Susceptibility to neurofibrillary tangles: role of the PTPRD locus and limited pleiotropy with other neuropathologies.	Neuropathologic traits (pleiotropy)	909 European ancestry individuals	369 individuals	1q21.1	1	147114038	NR	NBPF13P			ENSG00000283342			rs12142743-G	rs12142743	0	12142743	intron_variant	0	0.89	1e-05	5	(EA)			Affymetrix, Illumina [NR] (imputed)	N	brain infarction, neuritic plaque measurement, Lewy body dementia, cerebral amyloid angiopathy, neurofibrillary tangles measurement	http://www.ebi.ac.uk/efo/EFO_0004277, http://www.ebi.ac.uk/efo/EFO_0006798, http://www.ebi.ac.uk/efo/EFO_0006792, http://www.ebi.ac.uk/efo/EFO_0006790, http://www.ebi.ac.uk/efo/EFO_0006797	GCST90012832	Genome-wide genotyping array
2020-12-24	28322283	Chibnik LB	2017-03-21	Mol Psychiatry	www.ncbi.nlm.nih.gov/pubmed/28322283	Susceptibility to neurofibrillary tangles: role of the PTPRD locus and limited pleiotropy with other neuropathologies.	Neuropathologic traits (pleiotropy)	909 European ancestry individuals	369 individuals	9p23	9	9112698	NR	PTPRD			ENSG00000153707			rs560380-A	rs560380	0	560380	intron_variant	0	0.55	1e-05	5	(EA)			Affymetrix, Illumina [NR] (imputed)	N	brain infarction, neuritic plaque measurement, Lewy body dementia, cerebral amyloid angiopathy, neurofibrillary tangles measurement	http://www.ebi.ac.uk/efo/EFO_0004277, http://www.ebi.ac.uk/efo/EFO_0006798, http://www.ebi.ac.uk/efo/EFO_0006792, http://www.ebi.ac.uk/efo/EFO_0006790, http://www.ebi.ac.uk/efo/EFO_0006797	GCST90012832	Genome-wide genotyping array
2012-03-20	22388998	Zhang CK	2012-01-19	Am J Hematol	www.ncbi.nlm.nih.gov/pubmed/22388998	Genome-wide association study of N370S homozygous Gaucher disease reveals the candidacy of CLN8 gene as a genetic modifier contributing to extreme phenotypic variation.	Gaucher disease severity	139 Ashkenazi Jewish cases	NA	8p23.3	8	1798784	CLN8	KBTBD11-OT1, CLN8			ENSG00000283239, ENSG00000182372			rs11986414-A	rs11986414	0	11986414	intron_variant	0	NR	1e-06	6	(Gaucher disease 1 severity)	3.72	[2.19-6.31]	Illumina [540902]	N	Gaucher disease	http://purl.obolibrary.org/obo/MONDO_0018150	GCST001380	Genome-wide genotyping array
2012-03-20	22388998	Zhang CK	2012-01-19	Am J Hematol	www.ncbi.nlm.nih.gov/pubmed/22388998	Genome-wide association study of N370S homozygous Gaucher disease reveals the candidacy of CLN8 gene as a genetic modifier contributing to extreme phenotypic variation.	Gaucher disease severity	139 Ashkenazi Jewish cases	NA	10q25.3	10	113996371	ADRB1	NHLRC2 - ADRB1	ENSG00000196865	ENSG00000043591		79177	47495	rs82625-?	rs82625	0	82625	intergenic_variant	1	NR	2e-06	5.69897				Illumina [540902]	N	Gaucher disease	http://purl.obolibrary.org/obo/MONDO_0018150	GCST001380	Genome-wide genotyping array
2012-03-20	22388998	Zhang CK	2012-01-19	Am J Hematol	www.ncbi.nlm.nih.gov/pubmed/22388998	Genome-wide association study of N370S homozygous Gaucher disease reveals the candidacy of CLN8 gene as a genetic modifier contributing to extreme phenotypic variation.	Gaucher disease severity	139 Ashkenazi Jewish cases	NA	15q25.3	15	88118508	NTRK3	NTRK3			ENSG00000140538			rs9806762-?	rs9806762	0	9806762	intron_variant	0	NR	7e-06	5.1549				Illumina [540902]	N	Gaucher disease	http://purl.obolibrary.org/obo/MONDO_0018150	GCST001380	Genome-wide genotyping array
2015-06-12	25457201	de Tayrac M	2014-10-18	J Hepatol	www.ncbi.nlm.nih.gov/pubmed/25457201	Genome-wide association study identifies TF as a significant modifier gene of iron metabolism in HFE hemochromatosis.	Hereditary hemochromatosis-related traits (HFE mutation homozygotes)	474 European ancestry cases	746 European ancestry cases	3q22.1	3	133765185	TF	TF			ENSG00000091513			rs3811647-?	rs3811647	0	3811647	intron_variant	0	NR	2e-20	19.699	(Trasferrin)	0.4	[0.32-0.48] unit decrease	Illumina [534213]	N	hereditary hemochromatosis type 1, transferrin measurement	http://www.ebi.ac.uk/efo/EFO_0006513, http://www.ebi.ac.uk/efo/EFO_0006341	GCST002660	Genome-wide genotyping array
2015-06-12	25457201	de Tayrac M	2014-10-18	J Hepatol	www.ncbi.nlm.nih.gov/pubmed/25457201	Genome-wide association study identifies TF as a significant modifier gene of iron metabolism in HFE hemochromatosis.	Hereditary hemochromatosis-related traits (HFE mutation homozygotes)	474 European ancestry cases	746 European ancestry cases	3q22.1	3	133765185	TF	TF			ENSG00000091513			rs3811647-?	rs3811647	0	3811647	intron_variant	0	NR	9e-11	10.0458	(Serum Iron levels)	0.28	[0.20-0.36] unit decrease	Illumina [534213]	N	hereditary hemochromatosis type 1, serum iron amount	http://www.ebi.ac.uk/efo/EFO_0006513, http://purl.obolibrary.org/obo/OBA_2050055	GCST002660	Genome-wide genotyping array
2022-06-06	34906840	Trinder M	2021-12-06	Atherosclerosis	www.ncbi.nlm.nih.gov/pubmed/34906840	Polygenic architecture and cardiovascular risk of familial combined hyperlipidemia.	Familial combined hyperlipidemia defined by Mexico criteria	5,153 British ancestry cases, 344,069 British ancestry controls	NA	6p21.1	6	43790159		VEGFA - LINC02537	ENSG00000112715	ENSG00000283215		3672	54719	rs998584-C	rs998584	0	998584	regulatory_region_variant	1	0.518186	1e-06	6		0.0981368	[0.059-0.137] unit decrease	Affymetrix [8802648] (imputed)	N	familial hyperlipidemia	http://purl.obolibrary.org/obo/MONDO_0001336	GCST90104007	Genome-wide genotyping array
2022-06-06	34906840	Trinder M	2021-12-06	Atherosclerosis	www.ncbi.nlm.nih.gov/pubmed/34906840	Polygenic architecture and cardiovascular risk of familial combined hyperlipidemia.	Familial combined hyperlipidemia defined by Mexico criteria	5,153 British ancestry cases, 344,069 British ancestry controls	NA	6p12.2	6	52769339		GSTA12P			ENSG00000217228			rs2749036-T	rs2749036	0	2749036	intron_variant	0	0.39607	9e-09	8.04576		0.117289	[0.078-0.157] unit increase	Affymetrix [8802648] (imputed)	N	familial hyperlipidemia	http://purl.obolibrary.org/obo/MONDO_0001336	GCST90104007	Genome-wide genotyping array
2022-06-06	34906840	Trinder M	2021-12-06	Atherosclerosis	www.ncbi.nlm.nih.gov/pubmed/34906840	Polygenic architecture and cardiovascular risk of familial combined hyperlipidemia.	Familial combined hyperlipidemia defined by Mexico criteria	5,153 British ancestry cases, 344,069 British ancestry controls	NA	6q25.3	6	160576086		LPA			ENSG00000198670			rs74617384-A	rs74617384	0	74617384	intron_variant	0	0.919676	2e-10	9.69897		0.221266	[0.16-0.29] unit decrease	Affymetrix [8802648] (imputed)	N	familial hyperlipidemia	http://purl.obolibrary.org/obo/MONDO_0001336	GCST90104007	Genome-wide genotyping array
2022-06-06	34906840	Trinder M	2021-12-06	Atherosclerosis	www.ncbi.nlm.nih.gov/pubmed/34906840	Polygenic architecture and cardiovascular risk of familial combined hyperlipidemia.	Familial combined hyperlipidemia defined by Mexico criteria	5,153 British ancestry cases, 344,069 British ancestry controls	NA	7q11.23	7	73388636		FKBP6 - Y_RNA	ENSG00000077800	ENSG00000251799		29999	15152	rs35006996-G	rs35006996	0	35006996	intergenic_variant	1	0.968692	2e-08	7.69897		0.376989	[0.24-0.52] unit increase	Affymetrix [8802648] (imputed)	N	familial hyperlipidemia	http://purl.obolibrary.org/obo/MONDO_0001336	GCST90104007	Genome-wide genotyping array
2022-06-06	34906840	Trinder M	2021-12-06	Atherosclerosis	www.ncbi.nlm.nih.gov/pubmed/34906840	Polygenic architecture and cardiovascular risk of familial combined hyperlipidemia.	Familial combined hyperlipidemia defined by Mexico criteria	5,153 British ancestry cases, 344,069 British ancestry controls	NA	7q11.23	7	73603327		MLXIPL			ENSG00000009950			rs35368205-C	rs35368205	0	35368205	intron_variant	0	0.800753	9e-20	19.0458		0.237983	[0.19-0.29] unit increase	Affymetrix [8802648] (imputed)	N	familial hyperlipidemia	http://purl.obolibrary.org/obo/MONDO_0001336	GCST90104007	Genome-wide genotyping array
2022-06-06	34906840	Trinder M	2021-12-06	Atherosclerosis	www.ncbi.nlm.nih.gov/pubmed/34906840	Polygenic architecture and cardiovascular risk of familial combined hyperlipidemia.	Familial combined hyperlipidemia defined by Mexico criteria	5,153 British ancestry cases, 344,069 British ancestry controls	NA	7q32.2	7	130742629		KLF14 - LINC-PINT	ENSG00000266265	ENSG00000231721		8422	48635	rs10244142-C	rs10244142	0	10244142	intergenic_variant	1	0.686943	2e-10	9.69897		0.137043	[0.095-0.179] unit decrease	Affymetrix [8802648] (imputed)	N	familial hyperlipidemia	http://purl.obolibrary.org/obo/MONDO_0001336	GCST90104007	Genome-wide genotyping array
2022-06-06	34906840	Trinder M	2021-12-06	Atherosclerosis	www.ncbi.nlm.nih.gov/pubmed/34906840	Polygenic architecture and cardiovascular risk of familial combined hyperlipidemia.	Familial combined hyperlipidemia defined by Mexico criteria	5,153 British ancestry cases, 344,069 British ancestry controls	NA	8p21.3	8	19766284		CSGALNACT1 - INTS10	ENSG00000147408	ENSG00000104613		8255	51107	rs111251122-A	rs111251122	0	111251122	intron_variant	1	0.991385	1e-05	5		0.437351	[0.26-0.62] unit decrease	Affymetrix [8802648] (imputed)	N	familial hyperlipidemia	http://purl.obolibrary.org/obo/MONDO_0001336	GCST90104007	Genome-wide genotyping array
2022-06-06	34906840	Trinder M	2021-12-06	Atherosclerosis	www.ncbi.nlm.nih.gov/pubmed/34906840	Polygenic architecture and cardiovascular risk of familial combined hyperlipidemia.	Familial combined hyperlipidemia defined by Mexico criteria	5,153 British ancestry cases, 344,069 British ancestry controls	NA	8p21.3	8	19987865		LPL - RPL30P9	ENSG00000175445	ENSG00000242709		20606	125478	rs7841189-C	rs7841189	0	7841189	intergenic_variant	1	0.882018	6e-34	33.2218		0.415649	[0.35-0.49] unit increase	Affymetrix [8802648] (imputed)	N	familial hyperlipidemia	http://purl.obolibrary.org/obo/MONDO_0001336	GCST90104007	Genome-wide genotyping array
2022-06-06	34906840	Trinder M	2021-12-06	Atherosclerosis	www.ncbi.nlm.nih.gov/pubmed/34906840	Polygenic architecture and cardiovascular risk of familial combined hyperlipidemia.	Familial combined hyperlipidemia defined by Mexico criteria	5,153 British ancestry cases, 344,069 British ancestry controls	NA	8q24.13	8	125487789		TRIB1AL			ENSG00000253111			rs28601761-C	rs28601761	0	28601761	intron_variant	0	0.580596	8e-43	42.0969		0.283829	[0.24-0.32] unit increase	Affymetrix [8802648] (imputed)	N	familial hyperlipidemia	http://purl.obolibrary.org/obo/MONDO_0001336	GCST90104007	Genome-wide genotyping array
2022-06-06	34906840	Trinder M	2021-12-06	Atherosclerosis	www.ncbi.nlm.nih.gov/pubmed/34906840	Polygenic architecture and cardiovascular risk of familial combined hyperlipidemia.	Familial combined hyperlipidemia defined by Mexico criteria	5,153 British ancestry cases, 344,069 British ancestry controls	NA	10q11.23	10	50814012		A1CF, ASAH2B			ENSG00000148584, ENSG00000204147			rs41274050-C	rs41274050	0	41274050	missense_variant	0	0.989956	2e-07	6.69897		0.45078	[0.29-0.61] unit decrease	Affymetrix [8802648] (imputed)	N	familial hyperlipidemia	http://purl.obolibrary.org/obo/MONDO_0001336	GCST90104007	Genome-wide genotyping array
2022-06-06	34906840	Trinder M	2021-12-06	Atherosclerosis	www.ncbi.nlm.nih.gov/pubmed/34906840	Polygenic architecture and cardiovascular risk of familial combined hyperlipidemia.	Familial combined hyperlipidemia defined by Mexico criteria	5,153 British ancestry cases, 344,069 British ancestry controls	NA	10q23.33	10	93079885		CYP26A1 - NIP7P1	ENSG00000095596	ENSG00000232805		2000	26987	rs2068888-G	rs2068888	0	2068888	regulatory_region_variant	1	0.550306	2e-06	5.69897		0.0958779	[0.056-0.136] unit increase	Affymetrix [8802648] (imputed)	N	familial hyperlipidemia	http://purl.obolibrary.org/obo/MONDO_0001336	GCST90104007	Genome-wide genotyping array
2022-06-06	34906840	Trinder M	2021-12-06	Atherosclerosis	www.ncbi.nlm.nih.gov/pubmed/34906840	Polygenic architecture and cardiovascular risk of familial combined hyperlipidemia.	Familial combined hyperlipidemia defined by Mexico criteria	5,153 British ancestry cases, 344,069 British ancestry controls	NA	11q23.3	11	116434073		LINC02151			ENSG00000236437			rs115696360-G	rs115696360	0	115696360	intron_variant	0	0.972193	1e-05	5		0.251059	[0.14-0.36] unit decrease	Affymetrix [8802648] (imputed)	N	familial hyperlipidemia	http://purl.obolibrary.org/obo/MONDO_0001336	GCST90104007	Genome-wide genotyping array
2022-06-06	34906840	Trinder M	2021-12-06	Atherosclerosis	www.ncbi.nlm.nih.gov/pubmed/34906840	Polygenic architecture and cardiovascular risk of familial combined hyperlipidemia.	Familial combined hyperlipidemia defined by Mexico criteria	5,153 British ancestry cases, 344,069 British ancestry controls	NA	11q23.3	11	116648938		LINC02702			ENSG00000237937			rs516226-C	rs516226	0	516226	intron_variant	0	0.815654	6e-09	8.22185		0.148106	[0.099-0.197] unit decrease	Affymetrix [8802648] (imputed)	N	familial hyperlipidemia	http://purl.obolibrary.org/obo/MONDO_0001336	GCST90104007	Genome-wide genotyping array
2022-06-06	34906840	Trinder M	2021-12-06	Atherosclerosis	www.ncbi.nlm.nih.gov/pubmed/34906840	Polygenic architecture and cardiovascular risk of familial combined hyperlipidemia.	Familial combined hyperlipidemia defined by Mexico criteria	5,153 British ancestry cases, 344,069 British ancestry controls	NA	11q23.3	11	116778201		ZPR1			ENSG00000109917			rs964184-G	rs964184	0	964184	3_prime_UTR_variant	0	0.132084	1e-82	82		0.501895	[0.45-0.55] unit increase	Affymetrix [8802648] (imputed)	N	familial hyperlipidemia	http://purl.obolibrary.org/obo/MONDO_0001336	GCST90104007	Genome-wide genotyping array
2022-06-06	34906840	Trinder M	2021-12-06	Atherosclerosis	www.ncbi.nlm.nih.gov/pubmed/34906840	Polygenic architecture and cardiovascular risk of familial combined hyperlipidemia.	Familial combined hyperlipidemia defined by Mexico criteria	5,153 British ancestry cases, 344,069 British ancestry controls	NA	11q23.3	11	117174715		PAFAH1B2			ENSG00000168092			rs112111936-T	rs112111936	0	112111936	intron_variant	0	0.908406	1e-09	9		0.20272	[0.14-0.27] unit decrease	Affymetrix [8802648] (imputed)	N	familial hyperlipidemia	http://purl.obolibrary.org/obo/MONDO_0001336	GCST90104007	Genome-wide genotyping array
2022-06-06	34906840	Trinder M	2021-12-06	Atherosclerosis	www.ncbi.nlm.nih.gov/pubmed/34906840	Polygenic architecture and cardiovascular risk of familial combined hyperlipidemia.	Familial combined hyperlipidemia defined by Mexico criteria	5,153 British ancestry cases, 344,069 British ancestry controls	NA	16q23.2	16	81490669		CMIP			ENSG00000153815			rs12443634-A	rs12443634	0	12443634	intron_variant	0	0.28634	1e-08	8		0.125056	[0.082-0.168] unit increase	Affymetrix [8802648] (imputed)	N	familial hyperlipidemia	http://purl.obolibrary.org/obo/MONDO_0001336	GCST90104007	Genome-wide genotyping array
2022-06-06	34906840	Trinder M	2021-12-06	Atherosclerosis	www.ncbi.nlm.nih.gov/pubmed/34906840	Polygenic architecture and cardiovascular risk of familial combined hyperlipidemia.	Familial combined hyperlipidemia defined by Mexico criteria	5,153 British ancestry cases, 344,069 British ancestry controls	NA	19p13.2	19	8364439		ANGPTL4			ENSG00000167772			rs116843064-G	rs116843064	0	116843064	missense_variant	0	0.980518	6e-09	8.22185		0.490806	[0.31-0.67] unit increase	Affymetrix [8802648] (imputed)	N	familial hyperlipidemia	http://purl.obolibrary.org/obo/MONDO_0001336	GCST90104007	Genome-wide genotyping array
2022-06-06	34906840	Trinder M	2021-12-06	Atherosclerosis	www.ncbi.nlm.nih.gov/pubmed/34906840	Polygenic architecture and cardiovascular risk of familial combined hyperlipidemia.	Familial combined hyperlipidemia defined by Mexico criteria	5,153 British ancestry cases, 344,069 British ancestry controls	NA	19p13.2	19	10640404		SLC44A2			ENSG00000129353			rs1811376-G	rs1811376	0	1811376	intron_variant	0	0.0701588	8e-06	5.09691		0.185295	[0.1-0.27] unit decrease	Affymetrix [8802648] (imputed)	N	familial hyperlipidemia	http://purl.obolibrary.org/obo/MONDO_0001336	GCST90104007	Genome-wide genotyping array
2022-06-06	34906840	Trinder M	2021-12-06	Atherosclerosis	www.ncbi.nlm.nih.gov/pubmed/34906840	Polygenic architecture and cardiovascular risk of familial combined hyperlipidemia.	Familial combined hyperlipidemia defined by Mexico criteria	5,153 British ancestry cases, 344,069 British ancestry controls	NA	19p13.2	19	11087511		SMARCA4 - LDLR	ENSG00000127616	ENSG00000130164		8085	1907	rs17248720-C	rs17248720	0	17248720	intergenic_variant	1	0.883017	1e-14	14		0.256586	[0.19-0.32] unit increase	Affymetrix [8802648] (imputed)	N	familial hyperlipidemia	http://purl.obolibrary.org/obo/MONDO_0001336	GCST90104007	Genome-wide genotyping array
2022-06-06	34906840	Trinder M	2021-12-06	Atherosclerosis	www.ncbi.nlm.nih.gov/pubmed/34906840	Polygenic architecture and cardiovascular risk of familial combined hyperlipidemia.	Familial combined hyperlipidemia defined by Mexico criteria	5,153 British ancestry cases, 344,069 British ancestry controls	NA	19p13.11	19	19019247		SUGP2			ENSG00000064607			rs116962777-G	rs116962777	0	116962777	intron_variant	0	0.981319	4e-07	6.39794		0.429435	[0.25-0.61] unit increase	Affymetrix [8802648] (imputed)	N	familial hyperlipidemia	http://purl.obolibrary.org/obo/MONDO_0001336	GCST90104007	Genome-wide genotyping array
2022-06-06	34906840	Trinder M	2021-12-06	Atherosclerosis	www.ncbi.nlm.nih.gov/pubmed/34906840	Polygenic architecture and cardiovascular risk of familial combined hyperlipidemia.	Familial combined hyperlipidemia defined by Mexico criteria	5,153 British ancestry cases, 344,069 British ancestry controls	NA	19p13.11	19	19268740		TM6SF2			ENSG00000213996			rs58542926-C	rs58542926	0	58542926	stop_gained	0	0.924658	2e-13	12.699		0.30477	[0.22-0.39] unit increase	Affymetrix [8802648] (imputed)	N	familial hyperlipidemia	http://purl.obolibrary.org/obo/MONDO_0001336	GCST90104007	Genome-wide genotyping array
2022-06-06	34906840	Trinder M	2021-12-06	Atherosclerosis	www.ncbi.nlm.nih.gov/pubmed/34906840	Polygenic architecture and cardiovascular risk of familial combined hyperlipidemia.	Familial combined hyperlipidemia defined by Mexico criteria	5,153 British ancestry cases, 344,069 British ancestry controls	NA	19p13.11	19	19547663		CILP2 - PBX4	ENSG00000160161	ENSG00000105717		1004	14044	rs16996148-G	rs16996148	0	16996148	intergenic_variant	1	0.917763	5e-09	8.30103		0.22686	[0.15-0.31] unit increase	Affymetrix [8802648] (imputed)	N	familial hyperlipidemia	http://purl.obolibrary.org/obo/MONDO_0001336	GCST90104007	Genome-wide genotyping array
2022-06-06	34906840	Trinder M	2021-12-06	Atherosclerosis	www.ncbi.nlm.nih.gov/pubmed/34906840	Polygenic architecture and cardiovascular risk of familial combined hyperlipidemia.	Familial combined hyperlipidemia defined by Mexico criteria	5,153 British ancestry cases, 344,069 British ancestry controls	NA	19q13.31	19	44693694		CEACAM16-AS1			ENSG00000266903			rs151330717-G	rs151330717	0	151330717	intron_variant	0	0.980649	6e-11	10.2218		0.576829	[0.39-0.77] unit increase	Affymetrix [8802648] (imputed)	N	familial hyperlipidemia	http://purl.obolibrary.org/obo/MONDO_0001336	GCST90104007	Genome-wide genotyping array
2022-06-06	34906840	Trinder M	2021-12-06	Atherosclerosis	www.ncbi.nlm.nih.gov/pubmed/34906840	Polygenic architecture and cardiovascular risk of familial combined hyperlipidemia.	Familial combined hyperlipidemia defined by Mexico criteria	5,153 British ancestry cases, 344,069 British ancestry controls	NA	19q13.32	19	44800804		CBLC - BCAM	ENSG00000142273	ENSG00000187244		152	8267	rs12327715-G	rs12327715	0	12327715	regulatory_region_variant	1	0.908384	2e-11	10.699		0.250933	[0.18-0.33] unit increase	Affymetrix [8802648] (imputed)	N	familial hyperlipidemia	http://purl.obolibrary.org/obo/MONDO_0001336	GCST90104007	Genome-wide genotyping array
2022-06-06	34906840	Trinder M	2021-12-06	Atherosclerosis	www.ncbi.nlm.nih.gov/pubmed/34906840	Polygenic architecture and cardiovascular risk of familial combined hyperlipidemia.	Familial combined hyperlipidemia defined by Mexico criteria	5,153 British ancestry cases, 344,069 British ancestry controls	NA	19q13.32	19	44909976		APOE - APOC1	ENSG00000130203	ENSG00000130208		583	4271	rs1065853-G	rs1065853	0	1065853	non_coding_transcript_exon_variant	1	0.920483	3e-86	85.5229		0.903437	[0.8-1] unit increase	Affymetrix [8802648] (imputed)	N	familial hyperlipidemia	http://purl.obolibrary.org/obo/MONDO_0001336	GCST90104007	Genome-wide genotyping array
2022-06-06	34906840	Trinder M	2021-12-06	Atherosclerosis	www.ncbi.nlm.nih.gov/pubmed/34906840	Polygenic architecture and cardiovascular risk of familial combined hyperlipidemia.	Familial combined hyperlipidemia defined by Mexico criteria	5,153 British ancestry cases, 344,069 British ancestry controls	NA	19q13.32	19	45019031		RELB			ENSG00000104856			rs74359223-G	rs74359223	0	74359223	intron_variant	0	0.987431	1e-08	8		0.453364	[0.31-0.6] unit decrease	Affymetrix [8802648] (imputed)	N	familial hyperlipidemia	http://purl.obolibrary.org/obo/MONDO_0001336	GCST90104007	Genome-wide genotyping array
2022-06-06	34906840	Trinder M	2021-12-06	Atherosclerosis	www.ncbi.nlm.nih.gov/pubmed/34906840	Polygenic architecture and cardiovascular risk of familial combined hyperlipidemia.	Familial combined hyperlipidemia defined by Mexico criteria	5,153 British ancestry cases, 344,069 British ancestry controls	NA	19q13.33	19	48716202		MAMSTR			ENSG00000176909			rs660745-T	rs660745	0	660745	intron_variant	0	0.45399	6e-11	10.2218		0.13247	[0.093-0.172] unit decrease	Affymetrix [8802648] (imputed)	N	familial hyperlipidemia	http://purl.obolibrary.org/obo/MONDO_0001336	GCST90104007	Genome-wide genotyping array
2022-06-06	34906840	Trinder M	2021-12-06	Atherosclerosis	www.ncbi.nlm.nih.gov/pubmed/34906840	Polygenic architecture and cardiovascular risk of familial combined hyperlipidemia.	Familial combined hyperlipidemia defined by Mexico criteria	5,153 British ancestry cases, 344,069 British ancestry controls	NA	20q13.12	20	45908293		PLTP			ENSG00000100979			rs6073952-G	rs6073952	0	6073952	intron_variant	0	0.80585	8e-06	5.09691		0.110956	[0.063-0.159] unit decrease	Affymetrix [8802648] (imputed)	N	familial hyperlipidemia	http://purl.obolibrary.org/obo/MONDO_0001336	GCST90104007	Genome-wide genotyping array
2022-06-06	34906840	Trinder M	2021-12-06	Atherosclerosis	www.ncbi.nlm.nih.gov/pubmed/34906840	Polygenic architecture and cardiovascular risk of familial combined hyperlipidemia.	Familial combined hyperlipidemia defined by Mexico criteria	5,153 British ancestry cases, 344,069 British ancestry controls	NA	20q13.33	20	64080106		OPRL1			ENSG00000125510			rs8126001-C	rs8126001	0	8126001	5_prime_UTR_variant	0	0.51022	3e-08	7.52288		0.111727	[0.072-0.151] unit increase	Affymetrix [8802648] (imputed)	N	familial hyperlipidemia	http://purl.obolibrary.org/obo/MONDO_0001336	GCST90104007	Genome-wide genotyping array
2022-06-06	34906840	Trinder M	2021-12-06	Atherosclerosis	www.ncbi.nlm.nih.gov/pubmed/34906840	Polygenic architecture and cardiovascular risk of familial combined hyperlipidemia.	Familial combined hyperlipidemia defined by Brunzell criteria	3,838 British ancestry cases, 345,384 British ancestry controls	NA	19p13.11	19	19268740		TM6SF2			ENSG00000213996			rs58542926-C	rs58542926	0	58542926	stop_gained	0	0.924658	5e-15	14.301		0.379227	[0.28-0.48] unit increase	Affymetrix [8802648] (imputed)	N	familial hyperlipidemia	http://purl.obolibrary.org/obo/MONDO_0001336	GCST90104003	Genome-wide genotyping array
2022-06-06	34906840	Trinder M	2021-12-06	Atherosclerosis	www.ncbi.nlm.nih.gov/pubmed/34906840	Polygenic architecture and cardiovascular risk of familial combined hyperlipidemia.	Familial combined hyperlipidemia defined by Brunzell criteria	3,838 British ancestry cases, 345,384 British ancestry controls	NA	19p13.11	19	19547663		CILP2 - PBX4	ENSG00000160161	ENSG00000105717		1004	14044	rs16996148-G	rs16996148	0	16996148	intergenic_variant	1	0.917763	6e-12	11.2218		0.314981	[0.22-0.41] unit increase	Affymetrix [8802648] (imputed)	N	familial hyperlipidemia	http://purl.obolibrary.org/obo/MONDO_0001336	GCST90104003	Genome-wide genotyping array
2022-06-06	34906840	Trinder M	2021-12-06	Atherosclerosis	www.ncbi.nlm.nih.gov/pubmed/34906840	Polygenic architecture and cardiovascular risk of familial combined hyperlipidemia.	Familial combined hyperlipidemia defined by Brunzell criteria	3,838 British ancestry cases, 345,384 British ancestry controls	NA	19q13.32	19	44750234		BCL3			ENSG00000069399			rs10401176-C	rs10401176	0	10401176	intron_variant	0	0.874684	4e-09	8.39794		0.219561	[0.14-0.29] unit increase	Affymetrix [8802648] (imputed)	N	familial hyperlipidemia	http://purl.obolibrary.org/obo/MONDO_0001336	GCST90104003	Genome-wide genotyping array
2022-06-06	34906840	Trinder M	2021-12-06	Atherosclerosis	www.ncbi.nlm.nih.gov/pubmed/34906840	Polygenic architecture and cardiovascular risk of familial combined hyperlipidemia.	Familial combined hyperlipidemia defined by Brunzell criteria	3,838 British ancestry cases, 345,384 British ancestry controls	NA	19q13.32	19	44909976		APOE - APOC1	ENSG00000130203	ENSG00000130208		583	4271	rs1065853-G	rs1065853	0	1065853	non_coding_transcript_exon_variant	1	0.920483	5e-53	52.301		0.795973	[0.68-0.91] unit increase	Affymetrix [8802648] (imputed)	N	familial hyperlipidemia	http://purl.obolibrary.org/obo/MONDO_0001336	GCST90104003	Genome-wide genotyping array
2022-06-06	34906840	Trinder M	2021-12-06	Atherosclerosis	www.ncbi.nlm.nih.gov/pubmed/34906840	Polygenic architecture and cardiovascular risk of familial combined hyperlipidemia.	Familial combined hyperlipidemia defined by Brunzell criteria	3,838 British ancestry cases, 345,384 British ancestry controls	NA	1p31.3	1	62674059		DOCK7			ENSG00000116641			rs1168124-C	rs1168124	0	1168124	intron_variant	0	0.350851	9e-23	22.0458		0.243265	[0.19-0.29] unit decrease	Affymetrix [8802648] (imputed)	N	familial hyperlipidemia	http://purl.obolibrary.org/obo/MONDO_0001336	GCST90104003	Genome-wide genotyping array
2022-06-06	34906840	Trinder M	2021-12-06	Atherosclerosis	www.ncbi.nlm.nih.gov/pubmed/34906840	Polygenic architecture and cardiovascular risk of familial combined hyperlipidemia.	Familial combined hyperlipidemia defined by Brunzell criteria	3,838 British ancestry cases, 345,384 British ancestry controls	NA	1p13.3	1	109160401		ELAPOR1			ENSG00000116299			rs1337247-C	rs1337247	0	1337247	intron_variant	0	0.85412	5e-06	5.30103		0.154757	[0.087-0.222] unit increase	Affymetrix [8802648] (imputed)	N	familial hyperlipidemia	http://purl.obolibrary.org/obo/MONDO_0001336	GCST90104003	Genome-wide genotyping array
2022-06-06	34906840	Trinder M	2021-12-06	Atherosclerosis	www.ncbi.nlm.nih.gov/pubmed/34906840	Polygenic architecture and cardiovascular risk of familial combined hyperlipidemia.	Familial combined hyperlipidemia defined by Brunzell criteria	3,838 British ancestry cases, 345,384 British ancestry controls	NA	1p13.3	1	109274968		CELSR2			ENSG00000143126			rs12740374-G	rs12740374	0	12740374	3_prime_UTR_variant	0	0.778104	9e-39	38.0458		0.384929	[0.33-0.44] unit increase	Affymetrix [8802648] (imputed)	N	familial hyperlipidemia	http://purl.obolibrary.org/obo/MONDO_0001336	GCST90104003	Genome-wide genotyping array
2022-06-06	34906840	Trinder M	2021-12-06	Atherosclerosis	www.ncbi.nlm.nih.gov/pubmed/34906840	Polygenic architecture and cardiovascular risk of familial combined hyperlipidemia.	Familial combined hyperlipidemia defined by Brunzell criteria	3,838 British ancestry cases, 345,384 British ancestry controls	NA	1q42.3	1	234717312		LINC00184 - LINC01132	ENSG00000224939	ENSG00000227630		79894	6730	rs556107-C	rs556107	0	556107	intron_variant	1	0.47761	6e-06	5.22185		0.105624	[0.06-0.151] unit decrease	Affymetrix [8802648] (imputed)	N	familial hyperlipidemia	http://purl.obolibrary.org/obo/MONDO_0001336	GCST90104003	Genome-wide genotyping array
2022-06-06	34906840	Trinder M	2021-12-06	Atherosclerosis	www.ncbi.nlm.nih.gov/pubmed/34906840	Polygenic architecture and cardiovascular risk of familial combined hyperlipidemia.	Familial combined hyperlipidemia defined by Brunzell criteria	3,838 British ancestry cases, 345,384 British ancestry controls	NA	2p24.1	2	20998527		LINC02850 - APOB	ENSG00000236436	ENSG00000084674		136866	2902	rs952275-T	rs952275	0	952275	intergenic_variant	1	0.475633	3e-15	14.5229		0.183777	[0.14-0.23] unit decrease	Affymetrix [8802648] (imputed)	N	familial hyperlipidemia	http://purl.obolibrary.org/obo/MONDO_0001336	GCST90104003	Genome-wide genotyping array
2022-06-06	34906840	Trinder M	2021-12-06	Atherosclerosis	www.ncbi.nlm.nih.gov/pubmed/34906840	Polygenic architecture and cardiovascular risk of familial combined hyperlipidemia.	Familial combined hyperlipidemia defined by Brunzell criteria	3,838 British ancestry cases, 345,384 British ancestry controls	NA	2p24.1	2	21190205		TDRD15 - NUTF2P8	ENSG00000218819	ENSG00000270654		45837	172087	rs144545816-G	rs144545816	0	144545816	intergenic_variant	1	0.715803	3e-10	9.52288		0.159013	[0.11-0.21] unit decrease	Affymetrix [8802648] (imputed)	N	familial hyperlipidemia	http://purl.obolibrary.org/obo/MONDO_0001336	GCST90104003	Genome-wide genotyping array
2022-06-06	34906840	Trinder M	2021-12-06	Atherosclerosis	www.ncbi.nlm.nih.gov/pubmed/34906840	Polygenic architecture and cardiovascular risk of familial combined hyperlipidemia.	Familial combined hyperlipidemia defined by Goldstein criteria	1,688 British ancestry cases, 347,534 British ancestry controls	NA	7q11.23	7	73602532		MLXIPL			ENSG00000009950			rs13240994-T	rs13240994	0	13240994	intron_variant	0	0.801039	8e-06	5.09691		0.202633	[0.11-0.29] unit increase	Affymetrix [8802648] (imputed)	N	familial hyperlipidemia	http://purl.obolibrary.org/obo/MONDO_0001336	GCST90104004	Genome-wide genotyping array
2022-06-06	34906840	Trinder M	2021-12-06	Atherosclerosis	www.ncbi.nlm.nih.gov/pubmed/34906840	Polygenic architecture and cardiovascular risk of familial combined hyperlipidemia.	Familial combined hyperlipidemia defined by Brunzell criteria	3,838 British ancestry cases, 345,384 British ancestry controls	NA	2p23.2	2	28225347		BABAM2			ENSG00000158019			rs60485256-G	rs60485256	0	60485256	intron_variant	0	0.91836	7e-07	6.1549		0.199913	[0.12-0.28] unit decrease	Affymetrix [8802648] (imputed)	N	familial hyperlipidemia	http://purl.obolibrary.org/obo/MONDO_0001336	GCST90104003	Genome-wide genotyping array
2022-06-06	34906840	Trinder M	2021-12-06	Atherosclerosis	www.ncbi.nlm.nih.gov/pubmed/34906840	Polygenic architecture and cardiovascular risk of familial combined hyperlipidemia.	Familial combined hyperlipidemia defined by Brunzell criteria	3,838 British ancestry cases, 345,384 British ancestry controls	NA	2p21	2	43847292		ABCG8			ENSG00000143921			rs4245791-C	rs4245791	0	4245791	intron_variant	0	0.325252	1e-09	9		0.147952	[0.1-0.2] unit increase	Affymetrix [8802648] (imputed)	N	familial hyperlipidemia	http://purl.obolibrary.org/obo/MONDO_0001336	GCST90104003	Genome-wide genotyping array
2022-06-06	34906840	Trinder M	2021-12-06	Atherosclerosis	www.ncbi.nlm.nih.gov/pubmed/34906840	Polygenic architecture and cardiovascular risk of familial combined hyperlipidemia.	Familial combined hyperlipidemia defined by Brunzell criteria	3,838 British ancestry cases, 345,384 British ancestry controls	NA	2q24.3	2	164753988		COBLL1			ENSG00000082438			rs430419-C	rs430419	0	430419	intron_variant	0	0.390998	3e-06	5.52288		0.111096	[0.065-0.157] unit increase	Affymetrix [8802648] (imputed)	N	familial hyperlipidemia	http://purl.obolibrary.org/obo/MONDO_0001336	GCST90104003	Genome-wide genotyping array
2022-06-06	34906840	Trinder M	2021-12-06	Atherosclerosis	www.ncbi.nlm.nih.gov/pubmed/34906840	Polygenic architecture and cardiovascular risk of familial combined hyperlipidemia.	Familial combined hyperlipidemia defined by Brunzell criteria	3,838 British ancestry cases, 345,384 British ancestry controls	NA	5q33.3	5	157016055		TIMD4 - HAVCR1	ENSG00000145850	ENSG00000113249		52829	10687	rs4704834-A	rs4704834	0	4704834	intergenic_variant	1	0.354124	5e-07	6.30103		0.123408	[0.075-0.172] unit decrease	Affymetrix [8802648] (imputed)	N	familial hyperlipidemia	http://purl.obolibrary.org/obo/MONDO_0001336	GCST90104003	Genome-wide genotyping array
2022-06-06	34906840	Trinder M	2021-12-06	Atherosclerosis	www.ncbi.nlm.nih.gov/pubmed/34906840	Polygenic architecture and cardiovascular risk of familial combined hyperlipidemia.	Familial combined hyperlipidemia defined by Goldstein criteria	1,688 British ancestry cases, 347,534 British ancestry controls	NA	19p13.11	19	19268740		TM6SF2			ENSG00000213996			rs58542926-C	rs58542926	0	58542926	stop_gained	0	0.924658	9e-11	10.0458		0.485627	[0.33-0.64] unit increase	Affymetrix [8802648] (imputed)	N	familial hyperlipidemia	http://purl.obolibrary.org/obo/MONDO_0001336	GCST90104004	Genome-wide genotyping array
2022-06-06	34906840	Trinder M	2021-12-06	Atherosclerosis	www.ncbi.nlm.nih.gov/pubmed/34906840	Polygenic architecture and cardiovascular risk of familial combined hyperlipidemia.	Familial combined hyperlipidemia defined by Brunzell criteria	3,838 British ancestry cases, 345,384 British ancestry controls	NA	6p12.2	6	52769339		GSTA12P			ENSG00000217228			rs2749036-T	rs2749036	0	2749036	intron_variant	0	0.39607	3e-06	5.52288		0.109362	[0.063-0.155] unit increase	Affymetrix [8802648] (imputed)	N	familial hyperlipidemia	http://purl.obolibrary.org/obo/MONDO_0001336	GCST90104003	Genome-wide genotyping array
2022-06-06	34906840	Trinder M	2021-12-06	Atherosclerosis	www.ncbi.nlm.nih.gov/pubmed/34906840	Polygenic architecture and cardiovascular risk of familial combined hyperlipidemia.	Familial combined hyperlipidemia defined by Goldstein criteria	1,688 British ancestry cases, 347,534 British ancestry controls	NA	19q13.32	19	44921918		APOC1 - APOC1P1	ENSG00000130208	ENSG00000214855		2569	4023	rs157594-T	rs157594	0	157594	intergenic_variant	1	0.38415	2e-09	8.69897		0.225309	[0.15-0.3] unit decrease	Affymetrix [8802648] (imputed)	N	familial hyperlipidemia	http://purl.obolibrary.org/obo/MONDO_0001336	GCST90104004	Genome-wide genotyping array
2022-06-06	34906840	Trinder M	2021-12-06	Atherosclerosis	www.ncbi.nlm.nih.gov/pubmed/34906840	Polygenic architecture and cardiovascular risk of familial combined hyperlipidemia.	Familial combined hyperlipidemia defined by Brunzell criteria	3,838 British ancestry cases, 345,384 British ancestry controls	NA	7q11.23	7	73602675		MLXIPL			ENSG00000009950			rs13226650-A	rs13226650	0	13226650	intron_variant	0	0.80086	2e-13	12.699		0.223098	[0.16-0.28] unit increase	Affymetrix [8802648] (imputed)	N	familial hyperlipidemia	http://purl.obolibrary.org/obo/MONDO_0001336	GCST90104003	Genome-wide genotyping array
2022-06-06	34906840	Trinder M	2021-12-06	Atherosclerosis	www.ncbi.nlm.nih.gov/pubmed/34906840	Polygenic architecture and cardiovascular risk of familial combined hyperlipidemia.	Familial combined hyperlipidemia defined by Brunzell criteria	3,838 British ancestry cases, 345,384 British ancestry controls	NA	7q32.2	7	130775532		KLF14 - LINC-PINT	ENSG00000266265	ENSG00000231721		41325	15732	rs28544889-C	rs28544889	0	28544889	intergenic_variant	1	0.677224	2e-10	9.69897		0.154106	[0.11-0.2] unit decrease	Affymetrix [8802648] (imputed)	N	familial hyperlipidemia	http://purl.obolibrary.org/obo/MONDO_0001336	GCST90104003	Genome-wide genotyping array
2022-06-06	34906840	Trinder M	2021-12-06	Atherosclerosis	www.ncbi.nlm.nih.gov/pubmed/34906840	Polygenic architecture and cardiovascular risk of familial combined hyperlipidemia.	Familial combined hyperlipidemia defined by Brunzell criteria	3,838 British ancestry cases, 345,384 British ancestry controls	NA	8p21.3	8	19990569		LPL - RPL30P9	ENSG00000175445	ENSG00000242709		23310	122774	rs17410962-G	rs17410962	0	17410962	intergenic_variant	1	0.882061	3e-23	22.5229		0.391176	[0.31-0.47] unit increase	Affymetrix [8802648] (imputed)	N	familial hyperlipidemia	http://purl.obolibrary.org/obo/MONDO_0001336	GCST90104003	Genome-wide genotyping array
2022-06-06	34906840	Trinder M	2021-12-06	Atherosclerosis	www.ncbi.nlm.nih.gov/pubmed/34906840	Polygenic architecture and cardiovascular risk of familial combined hyperlipidemia.	Familial combined hyperlipidemia defined by Dutch criteria	17,485 British ancestry cases, 331,737 British ancestry controls	NA	8p22	8	18396999		NAT2			ENSG00000156006			rs35583283-G	rs35583283	0	35583283	intron_variant	0	0.844352	4e-16	15.3979		0.122361	[0.093-0.151] unit decrease	Affymetrix [8802648] (imputed)	N	familial hyperlipidemia	http://purl.obolibrary.org/obo/MONDO_0001336	GCST90104005	Genome-wide genotyping array
2022-06-06	34906840	Trinder M	2021-12-06	Atherosclerosis	www.ncbi.nlm.nih.gov/pubmed/34906840	Polygenic architecture and cardiovascular risk of familial combined hyperlipidemia.	Familial combined hyperlipidemia defined by Brunzell criteria	3,838 British ancestry cases, 345,384 British ancestry controls	NA	11q23.3	11	116648938		LINC02702			ENSG00000237937			rs516226-C	rs516226	0	516226	intron_variant	0	0.815654	2e-07	6.69897		0.151686	[0.095-0.208] unit decrease	Affymetrix [8802648] (imputed)	N	familial hyperlipidemia	http://purl.obolibrary.org/obo/MONDO_0001336	GCST90104003	Genome-wide genotyping array
2022-06-06	34906840	Trinder M	2021-12-06	Atherosclerosis	www.ncbi.nlm.nih.gov/pubmed/34906840	Polygenic architecture and cardiovascular risk of familial combined hyperlipidemia.	Familial combined hyperlipidemia defined by Dutch criteria	17,485 British ancestry cases, 331,737 British ancestry controls	NA	8p21.3	8	19985660		LPL - RPL30P9	ENSG00000175445	ENSG00000242709		18401	127683	rs17091891-T	rs17091891	0	17091891	intergenic_variant	1	0.881658	3e-64	63.5229		0.312612	[0.28-0.35] unit increase	Affymetrix [8802648] (imputed)	N	familial hyperlipidemia	http://purl.obolibrary.org/obo/MONDO_0001336	GCST90104005	Genome-wide genotyping array
2022-06-06	34906840	Trinder M	2021-12-06	Atherosclerosis	www.ncbi.nlm.nih.gov/pubmed/34906840	Polygenic architecture and cardiovascular risk of familial combined hyperlipidemia.	Familial combined hyperlipidemia defined by Brunzell criteria	3,838 British ancestry cases, 345,384 British ancestry controls	NA	11q23.3	11	117174715		PAFAH1B2			ENSG00000168092			rs112111936-T	rs112111936	0	112111936	intron_variant	0	0.908406	2e-06	5.69897		0.182654	[0.11-0.26] unit decrease	Affymetrix [8802648] (imputed)	N	familial hyperlipidemia	http://purl.obolibrary.org/obo/MONDO_0001336	GCST90104003	Genome-wide genotyping array
2022-06-06	34906840	Trinder M	2021-12-06	Atherosclerosis	www.ncbi.nlm.nih.gov/pubmed/34906840	Polygenic architecture and cardiovascular risk of familial combined hyperlipidemia.	Familial combined hyperlipidemia defined by Brunzell criteria	3,838 British ancestry cases, 345,384 British ancestry controls	NA	19p13.2	19	8364439		ANGPTL4			ENSG00000167772			rs116843064-G	rs116843064	0	116843064	missense_variant	0	0.980518	3e-06	5.52288		0.451892	[0.25-0.65] unit increase	Affymetrix [8802648] (imputed)	N	familial hyperlipidemia	http://purl.obolibrary.org/obo/MONDO_0001336	GCST90104003	Genome-wide genotyping array
2022-06-06	34906840	Trinder M	2021-12-06	Atherosclerosis	www.ncbi.nlm.nih.gov/pubmed/34906840	Polygenic architecture and cardiovascular risk of familial combined hyperlipidemia.	Familial combined hyperlipidemia defined by Brunzell criteria	3,838 British ancestry cases, 345,384 British ancestry controls	NA	19p13.2	19	11082239		SMARCA4 - LDLR	ENSG00000127616	ENSG00000130164		2813	7179	rs73015021-A	rs73015021	0	73015021	intergenic_variant	1	0.881145	1e-13	13		0.283905	[0.21-0.36] unit increase	Affymetrix [8802648] (imputed)	N	familial hyperlipidemia	http://purl.obolibrary.org/obo/MONDO_0001336	GCST90104003	Genome-wide genotyping array
2022-06-06	34906840	Trinder M	2021-12-06	Atherosclerosis	www.ncbi.nlm.nih.gov/pubmed/34906840	Polygenic architecture and cardiovascular risk of familial combined hyperlipidemia.	Familial combined hyperlipidemia defined by Brunzell criteria	3,838 British ancestry cases, 345,384 British ancestry controls	NA	19p13.11	19	19019247		SUGP2			ENSG00000064607			rs116962777-G	rs116962777	0	116962777	intron_variant	0	0.981319	9e-07	6.04576		0.493994	[0.28-0.71] unit increase	Affymetrix [8802648] (imputed)	N	familial hyperlipidemia	http://purl.obolibrary.org/obo/MONDO_0001336	GCST90104003	Genome-wide genotyping array
2022-06-06	34906840	Trinder M	2021-12-06	Atherosclerosis	www.ncbi.nlm.nih.gov/pubmed/34906840	Polygenic architecture and cardiovascular risk of familial combined hyperlipidemia.	Familial combined hyperlipidemia defined by Dutch criteria	17,485 British ancestry cases, 331,737 British ancestry controls	NA	19q13.33	19	48716202		MAMSTR			ENSG00000176909			rs660745-T	rs660745	0	660745	intron_variant	0	0.45399	2e-12	11.699		0.0789371	[0.057-0.101] unit decrease	Affymetrix [8802648] (imputed)	N	familial hyperlipidemia	http://purl.obolibrary.org/obo/MONDO_0001336	GCST90104005	Genome-wide genotyping array
2022-06-06	34906840	Trinder M	2021-12-06	Atherosclerosis	www.ncbi.nlm.nih.gov/pubmed/34906840	Polygenic architecture and cardiovascular risk of familial combined hyperlipidemia.	Familial combined hyperlipidemia defined by Dutch criteria	17,485 British ancestry cases, 331,737 British ancestry controls	NA	8q12.1	8	58480714		UBXN2B - CYP7A1	ENSG00000215114	ENSG00000167910		29213	9464	rs4738684-A	rs4738684	0	4738684	intergenic_variant	1	0.335838	1e-13	13		0.0869909	[0.064-0.11] unit increase	Affymetrix [8802648] (imputed)	N	familial hyperlipidemia	http://purl.obolibrary.org/obo/MONDO_0001336	GCST90104005	Genome-wide genotyping array
2022-06-06	34906840	Trinder M	2021-12-06	Atherosclerosis	www.ncbi.nlm.nih.gov/pubmed/34906840	Polygenic architecture and cardiovascular risk of familial combined hyperlipidemia.	Familial combined hyperlipidemia defined by Dutch criteria	17,485 British ancestry cases, 331,737 British ancestry controls	NA	20q12	20	40646830		LINC01370 - MAFB	ENSG00000237767	ENSG00000204103		602768	39018	rs6016399-G	rs6016399	0	6016399	intergenic_variant	1	0.285976	3e-09	8.52288		0.0744008	[0.05-0.099] unit increase	Affymetrix [8802648] (imputed)	N	familial hyperlipidemia	http://purl.obolibrary.org/obo/MONDO_0001336	GCST90104005	Genome-wide genotyping array
2022-06-06	34906840	Trinder M	2021-12-06	Atherosclerosis	www.ncbi.nlm.nih.gov/pubmed/34906840	Polygenic architecture and cardiovascular risk of familial combined hyperlipidemia.	Familial combined hyperlipidemia defined by Dutch criteria	17,485 British ancestry cases, 331,737 British ancestry controls	NA	1p36.11	1	26695422		ARID1A			ENSG00000117713			rs114165349-G	rs114165349	0	114165349	5_prime_UTR_variant	0	0.976512	2e-11	10.699		0.232975	[0.17-0.3] unit decrease	Affymetrix [8802648] (imputed)	N	familial hyperlipidemia	http://purl.obolibrary.org/obo/MONDO_0001336	GCST90104005	Genome-wide genotyping array
2022-06-06	34906840	Trinder M	2021-12-06	Atherosclerosis	www.ncbi.nlm.nih.gov/pubmed/34906840	Polygenic architecture and cardiovascular risk of familial combined hyperlipidemia.	Familial combined hyperlipidemia defined by Dutch criteria	17,485 British ancestry cases, 331,737 British ancestry controls	NA	10q23.33	10	93079885		CYP26A1 - NIP7P1	ENSG00000095596	ENSG00000232805		2000	26987	rs2068888-G	rs2068888	0	2068888	regulatory_region_variant	1	0.550306	8e-11	10.0969		0.0730156	[0.051-0.095] unit increase	Affymetrix [8802648] (imputed)	N	familial hyperlipidemia	http://purl.obolibrary.org/obo/MONDO_0001336	GCST90104005	Genome-wide genotyping array
2022-06-06	34906840	Trinder M	2021-12-06	Atherosclerosis	www.ncbi.nlm.nih.gov/pubmed/34906840	Polygenic architecture and cardiovascular risk of familial combined hyperlipidemia.	Familial combined hyperlipidemia defined by Dutch criteria	17,485 British ancestry cases, 331,737 British ancestry controls	NA	1p31.3	1	62667797		DOCK7			ENSG00000116641			rs1168132-T	rs1168132	0	1168132	intron_variant	0	0.354354	5e-49	48.301		0.174244	[0.15-0.2] unit decrease	Affymetrix [8802648] (imputed)	N	familial hyperlipidemia	http://purl.obolibrary.org/obo/MONDO_0001336	GCST90104005	Genome-wide genotyping array
2022-06-06	34906840	Trinder M	2021-12-06	Atherosclerosis	www.ncbi.nlm.nih.gov/pubmed/34906840	Polygenic architecture and cardiovascular risk of familial combined hyperlipidemia.	Familial combined hyperlipidemia defined by Dutch criteria	17,485 British ancestry cases, 331,737 British ancestry controls	NA	11q23.3	11	116648938		LINC02702			ENSG00000237937			rs516226-C	rs516226	0	516226	intron_variant	0	0.815654	3e-17	16.5229		0.120053	[0.092-0.148] unit decrease	Affymetrix [8802648] (imputed)	N	familial hyperlipidemia	http://purl.obolibrary.org/obo/MONDO_0001336	GCST90104005	Genome-wide genotyping array
2022-06-06	34906840	Trinder M	2021-12-06	Atherosclerosis	www.ncbi.nlm.nih.gov/pubmed/34906840	Polygenic architecture and cardiovascular risk of familial combined hyperlipidemia.	Familial combined hyperlipidemia defined by Dutch criteria	17,485 British ancestry cases, 331,737 British ancestry controls	NA	1p13.3	1	109160401		ELAPOR1			ENSG00000116299			rs1337247-C	rs1337247	0	1337247	intron_variant	0	0.85412	5e-08	7.30103		0.0878004	[0.056-0.12] unit increase	Affymetrix [8802648] (imputed)	N	familial hyperlipidemia	http://purl.obolibrary.org/obo/MONDO_0001336	GCST90104005	Genome-wide genotyping array
2022-06-06	34906840	Trinder M	2021-12-06	Atherosclerosis	www.ncbi.nlm.nih.gov/pubmed/34906840	Polygenic architecture and cardiovascular risk of familial combined hyperlipidemia.	Familial combined hyperlipidemia defined by Dutch criteria	17,485 British ancestry cases, 331,737 British ancestry controls	NA	1q42.13	1	230157783		GALNT2			ENSG00000143641			rs4631704-C	rs4631704	0	4631704	intron_variant	0	0.389578	2e-13	12.699		0.0843911	[0.062-0.107] unit increase	Affymetrix [8802648] (imputed)	N	familial hyperlipidemia	http://purl.obolibrary.org/obo/MONDO_0001336	GCST90104005	Genome-wide genotyping array
2022-06-06	34906840	Trinder M	2021-12-06	Atherosclerosis	www.ncbi.nlm.nih.gov/pubmed/34906840	Polygenic architecture and cardiovascular risk of familial combined hyperlipidemia.	Familial combined hyperlipidemia defined by Dutch criteria	17,485 British ancestry cases, 331,737 British ancestry controls	NA	1q42.3	1	234717312		LINC00184 - LINC01132	ENSG00000224939	ENSG00000227630		79894	6730	rs556107-C	rs556107	0	556107	intron_variant	1	0.47761	6e-12	11.2218		0.0773586	[0.055-0.099] unit decrease	Affymetrix [8802648] (imputed)	N	familial hyperlipidemia	http://purl.obolibrary.org/obo/MONDO_0001336	GCST90104005	Genome-wide genotyping array
2022-06-06	34906840	Trinder M	2021-12-06	Atherosclerosis	www.ncbi.nlm.nih.gov/pubmed/34906840	Polygenic architecture and cardiovascular risk of familial combined hyperlipidemia.	Familial combined hyperlipidemia defined by Dutch criteria	17,485 British ancestry cases, 331,737 British ancestry controls	NA	13q34	13	113841051		GAS6-AS1, GAS6			ENSG00000233695, ENSG00000183087			rs7140110-T	rs7140110	0	7140110	non_coding_transcript_exon_variant	0	0.703531	3e-08	7.52288		0.0677147	[0.044-0.091] unit decrease	Affymetrix [8802648] (imputed)	N	familial hyperlipidemia	http://purl.obolibrary.org/obo/MONDO_0001336	GCST90104005	Genome-wide genotyping array
2022-06-06	34906840	Trinder M	2021-12-06	Atherosclerosis	www.ncbi.nlm.nih.gov/pubmed/34906840	Polygenic architecture and cardiovascular risk of familial combined hyperlipidemia.	Familial combined hyperlipidemia defined by Dutch criteria	17,485 British ancestry cases, 331,737 British ancestry controls	NA	2p24.1	2	21166787		TDRD15 - NUTF2P8	ENSG00000218819	ENSG00000270654		22419	195505	rs4635554-T	rs4635554	0	4635554	intergenic_variant	1	0.661624	3e-25	24.5229		0.12127	[0.099-0.144] unit decrease	Affymetrix [8802648] (imputed)	N	familial hyperlipidemia	http://purl.obolibrary.org/obo/MONDO_0001336	GCST90104005	Genome-wide genotyping array
2022-06-06	34906840	Trinder M	2021-12-06	Atherosclerosis	www.ncbi.nlm.nih.gov/pubmed/34906840	Polygenic architecture and cardiovascular risk of familial combined hyperlipidemia.	Familial combined hyperlipidemia defined by Dutch criteria	17,485 British ancestry cases, 331,737 British ancestry controls	NA	15q21.3	15	58438299		ALDH1A2, LIPC-AS1, LIPC			ENSG00000128918, ENSG00000259293, ENSG00000166035			rs588136-C	rs588136	0	588136	intron_variant	0	0.213304	1e-09	9		0.0825575	[0.056-0.109] unit increase	Affymetrix [8802648] (imputed)	N	familial hyperlipidemia	http://purl.obolibrary.org/obo/MONDO_0001336	GCST90104005	Genome-wide genotyping array
2022-06-06	34906840	Trinder M	2021-12-06	Atherosclerosis	www.ncbi.nlm.nih.gov/pubmed/34906840	Polygenic architecture and cardiovascular risk of familial combined hyperlipidemia.	Familial combined hyperlipidemia defined by Dutch criteria	17,485 British ancestry cases, 331,737 British ancestry controls	NA	2p23.3	2	27388587		PPM1G			ENSG00000115241			rs114439706-C	rs114439706	0	114439706	intron_variant	0	0.975679	8e-09	8.09691		0.198045	[0.13-0.26] unit decrease	Affymetrix [8802648] (imputed)	N	familial hyperlipidemia	http://purl.obolibrary.org/obo/MONDO_0001336	GCST90104005	Genome-wide genotyping array
2022-06-06	34906840	Trinder M	2021-12-06	Atherosclerosis	www.ncbi.nlm.nih.gov/pubmed/34906840	Polygenic architecture and cardiovascular risk of familial combined hyperlipidemia.	Familial combined hyperlipidemia defined by Dutch criteria	17,485 British ancestry cases, 331,737 British ancestry controls	NA	2p23.3	2	27508073		GCKR			ENSG00000084734			rs1260326-T	rs1260326	0	1260326	missense_variant	0	0.393515	4e-92	91.3979		0.228516	[0.21-0.25] unit increase	Affymetrix [8802648] (imputed)	N	familial hyperlipidemia	http://purl.obolibrary.org/obo/MONDO_0001336	GCST90104005	Genome-wide genotyping array
2022-06-06	34906840	Trinder M	2021-12-06	Atherosclerosis	www.ncbi.nlm.nih.gov/pubmed/34906840	Polygenic architecture and cardiovascular risk of familial combined hyperlipidemia.	Familial combined hyperlipidemia defined by Dutch criteria	17,485 British ancestry cases, 331,737 British ancestry controls	NA	2p23.3	2	27624775		ZNF512 - CCDC121	ENSG00000243943	ENSG00000176714		1558	863	rs62138973-C	rs62138973	0	62138973	intron_variant	1	0.905221	9e-14	13.0458		0.139856	[0.1-0.18] unit decrease	Affymetrix [8802648] (imputed)	N	familial hyperlipidemia	http://purl.obolibrary.org/obo/MONDO_0001336	GCST90104005	Genome-wide genotyping array
2022-06-06	34906840	Trinder M	2021-12-06	Atherosclerosis	www.ncbi.nlm.nih.gov/pubmed/34906840	Polygenic architecture and cardiovascular risk of familial combined hyperlipidemia.	Familial combined hyperlipidemia defined by Dutch criteria	17,485 British ancestry cases, 331,737 British ancestry controls	NA	17q21.31	17	43797377		CFAP97D1 - MPP3	ENSG00000231256	ENSG00000161647		9757	3422	rs112259268-C	rs112259268	0	112259268	intergenic_variant	1	0.971179	9e-09	8.04576		0.18343	[0.12-0.24] unit decrease	Affymetrix [8802648] (imputed)	N	familial hyperlipidemia	http://purl.obolibrary.org/obo/MONDO_0001336	GCST90104005	Genome-wide genotyping array
2022-06-06	34906840	Trinder M	2021-12-06	Atherosclerosis	www.ncbi.nlm.nih.gov/pubmed/34906840	Polygenic architecture and cardiovascular risk of familial combined hyperlipidemia.	Familial combined hyperlipidemia defined by Dutch criteria	17,485 British ancestry cases, 331,737 British ancestry controls	NA	2p21	2	43845437		ABCG8			ENSG00000143921			rs4299376-G	rs4299376	0	4299376	intron_variant	0	0.323651	2e-16	15.699		0.0972228	[0.074-0.12] unit increase	Affymetrix [8802648] (imputed)	N	familial hyperlipidemia	http://purl.obolibrary.org/obo/MONDO_0001336	GCST90104005	Genome-wide genotyping array
2022-06-06	34906840	Trinder M	2021-12-06	Atherosclerosis	www.ncbi.nlm.nih.gov/pubmed/34906840	Polygenic architecture and cardiovascular risk of familial combined hyperlipidemia.	Familial combined hyperlipidemia defined by Dutch criteria	17,485 British ancestry cases, 331,737 British ancestry controls	NA	2q24.3	2	164672366		COBLL1			ENSG00000082438			rs13389219-C	rs13389219	0	13389219	intergenic_variant	0	0.606368	4e-10	9.39794		0.0717495	[0.049-0.094] unit increase	Affymetrix [8802648] (imputed)	N	familial hyperlipidemia	http://purl.obolibrary.org/obo/MONDO_0001336	GCST90104005	Genome-wide genotyping array
2022-06-06	34906840	Trinder M	2021-12-06	Atherosclerosis	www.ncbi.nlm.nih.gov/pubmed/34906840	Polygenic architecture and cardiovascular risk of familial combined hyperlipidemia.	Familial combined hyperlipidemia defined by Dutch criteria	17,485 British ancestry cases, 331,737 British ancestry controls	NA	2q36.3	2	226228869		NYAP2 - MIR5702	ENSG00000144460	ENSG00000263363		498982	429841	rs2943640-A	rs2943640	0	2943640	intergenic_variant	1	0.34787	1e-08	8		0.067532	[0.044-0.091] unit decrease	Affymetrix [8802648] (imputed)	N	familial hyperlipidemia	http://purl.obolibrary.org/obo/MONDO_0001336	GCST90104005	Genome-wide genotyping array
2022-06-06	34906840	Trinder M	2021-12-06	Atherosclerosis	www.ncbi.nlm.nih.gov/pubmed/34906840	Polygenic architecture and cardiovascular risk of familial combined hyperlipidemia.	Familial combined hyperlipidemia defined by Dutch criteria	17,485 British ancestry cases, 331,737 British ancestry controls	NA	19p13.2	19	11091630		LDLR			ENSG00000130164			rs6511720-G	rs6511720	0	6511720	intron_variant	0	0.881654	4e-39	38.3979		0.238218	[0.2-0.27] unit increase	Affymetrix [8802648] (imputed)	N	familial hyperlipidemia	http://purl.obolibrary.org/obo/MONDO_0001336	GCST90104005	Genome-wide genotyping array
2022-06-06	34906840	Trinder M	2021-12-06	Atherosclerosis	www.ncbi.nlm.nih.gov/pubmed/34906840	Polygenic architecture and cardiovascular risk of familial combined hyperlipidemia.	Familial combined hyperlipidemia defined by Dutch criteria	17,485 British ancestry cases, 331,737 British ancestry controls	NA	19p13.11	19	19019247		SUGP2			ENSG00000064607			rs116962777-G	rs116962777	0	116962777	intron_variant	0	0.981319	3e-08	7.52288		0.247546	[0.16-0.34] unit increase	Affymetrix [8802648] (imputed)	N	familial hyperlipidemia	http://purl.obolibrary.org/obo/MONDO_0001336	GCST90104005	Genome-wide genotyping array
2022-06-06	34906840	Trinder M	2021-12-06	Atherosclerosis	www.ncbi.nlm.nih.gov/pubmed/34906840	Polygenic architecture and cardiovascular risk of familial combined hyperlipidemia.	Familial combined hyperlipidemia defined by Dutch criteria	17,485 British ancestry cases, 331,737 British ancestry controls	NA	19p13.11	19	19268740		TM6SF2			ENSG00000213996			rs58542926-C	rs58542926	0	58542926	stop_gained	0	0.924658	5e-41	40.301		0.305585	[0.26-0.35] unit increase	Affymetrix [8802648] (imputed)	N	familial hyperlipidemia	http://purl.obolibrary.org/obo/MONDO_0001336	GCST90104005	Genome-wide genotyping array
2022-06-06	34906840	Trinder M	2021-12-06	Atherosclerosis	www.ncbi.nlm.nih.gov/pubmed/34906840	Polygenic architecture and cardiovascular risk of familial combined hyperlipidemia.	Familial combined hyperlipidemia defined by Dutch criteria	17,485 British ancestry cases, 331,737 British ancestry controls	NA	19p13.11	19	19547663		CILP2 - PBX4	ENSG00000160161	ENSG00000105717		1004	14044	rs16996148-G	rs16996148	0	16996148	intergenic_variant	1	0.917763	4e-31	30.3979		0.250324	[0.21-0.29] unit increase	Affymetrix [8802648] (imputed)	N	familial hyperlipidemia	http://purl.obolibrary.org/obo/MONDO_0001336	GCST90104005	Genome-wide genotyping array
2022-06-06	34906840	Trinder M	2021-12-06	Atherosclerosis	www.ncbi.nlm.nih.gov/pubmed/34906840	Polygenic architecture and cardiovascular risk of familial combined hyperlipidemia.	Familial combined hyperlipidemia defined by Dutch criteria	17,485 British ancestry cases, 331,737 British ancestry controls	NA	19q13.32	19	44750234		BCL3			ENSG00000069399			rs10401176-C	rs10401176	0	10401176	intron_variant	0	0.874684	2e-19	18.699		0.158585	[0.12-0.19] unit increase	Affymetrix [8802648] (imputed)	N	familial hyperlipidemia	http://purl.obolibrary.org/obo/MONDO_0001336	GCST90104005	Genome-wide genotyping array
2022-06-06	34906840	Trinder M	2021-12-06	Atherosclerosis	www.ncbi.nlm.nih.gov/pubmed/34906840	Polygenic architecture and cardiovascular risk of familial combined hyperlipidemia.	Familial combined hyperlipidemia defined by Dutch criteria	17,485 British ancestry cases, 331,737 British ancestry controls	NA	19q13.32	19	44909976		APOE - APOC1	ENSG00000130203	ENSG00000130208		583	4271	rs1065853-G	rs1065853	0	1065853	non_coding_transcript_exon_variant	1	0.920483	1e-121	121		0.551415	[0.5-0.6] unit increase	Affymetrix [8802648] (imputed)	N	familial hyperlipidemia	http://purl.obolibrary.org/obo/MONDO_0001336	GCST90104005	Genome-wide genotyping array
2022-06-06	34906840	Trinder M	2021-12-06	Atherosclerosis	www.ncbi.nlm.nih.gov/pubmed/34906840	Polygenic architecture and cardiovascular risk of familial combined hyperlipidemia.	Familial combined hyperlipidemia defined by Dutch criteria	17,485 British ancestry cases, 331,737 British ancestry controls	NA	19q13.32	19	45019031		RELB			ENSG00000104856			rs74359223-G	rs74359223	0	74359223	intron_variant	0	0.987431	2e-07	6.69897		0.247496	[0.16-0.34] unit decrease	Affymetrix [8802648] (imputed)	N	familial hyperlipidemia	http://purl.obolibrary.org/obo/MONDO_0001336	GCST90104005	Genome-wide genotyping array
2022-06-06	34906840	Trinder M	2021-12-06	Atherosclerosis	www.ncbi.nlm.nih.gov/pubmed/34906840	Polygenic architecture and cardiovascular risk of familial combined hyperlipidemia.	Familial combined hyperlipidemia defined by Dutch criteria	17,485 British ancestry cases, 331,737 British ancestry controls	NA	19q13.32	19	45409992		POLR1G, ERCC1			ENSG00000117877, ENSG00000012061			rs540662190-C	rs540662190	0	540662190	3_prime_UTR_variant	0	0.983806	1e-10	10		0.323531	[0.22-0.43] unit increase	Affymetrix [8802648] (imputed)	N	familial hyperlipidemia	http://purl.obolibrary.org/obo/MONDO_0001336	GCST90104005	Genome-wide genotyping array
2022-06-06	34906840	Trinder M	2021-12-06	Atherosclerosis	www.ncbi.nlm.nih.gov/pubmed/34906840	Polygenic architecture and cardiovascular risk of familial combined hyperlipidemia.	Familial combined hyperlipidemia defined by Brunzell criteria	3,838 British ancestry cases, 345,384 British ancestry controls	NA	1p32.3	1	55039974		PCSK9			ENSG00000169174			rs11591147-G	rs11591147	0	11591147	missense_variant	0	0.982411	1e-08	8		0.603121	[0.38-0.83] unit increase	Affymetrix [8802648] (imputed)	N	familial hyperlipidemia	http://purl.obolibrary.org/obo/MONDO_0001336	GCST90104003	Genome-wide genotyping array
2022-06-06	34906840	Trinder M	2021-12-06	Atherosclerosis	www.ncbi.nlm.nih.gov/pubmed/34906840	Polygenic architecture and cardiovascular risk of familial combined hyperlipidemia.	Familial combined hyperlipidemia defined by Brunzell criteria	3,838 British ancestry cases, 345,384 British ancestry controls	NA	19q13.32	19	45019031		RELB			ENSG00000104856			rs74359223-G	rs74359223	0	74359223	intron_variant	0	0.987431	6e-08	7.22185		0.493103	[0.33-0.66] unit decrease	Affymetrix [8802648] (imputed)	N	familial hyperlipidemia	http://purl.obolibrary.org/obo/MONDO_0001336	GCST90104003	Genome-wide genotyping array
2022-06-06	34906840	Trinder M	2021-12-06	Atherosclerosis	www.ncbi.nlm.nih.gov/pubmed/34906840	Polygenic architecture and cardiovascular risk of familial combined hyperlipidemia.	Familial combined hyperlipidemia defined by Brunzell criteria	3,838 British ancestry cases, 345,384 British ancestry controls	NA	19q13.33	19	48716202		MAMSTR			ENSG00000176909			rs660745-T	rs660745	0	660745	intron_variant	0	0.45399	2e-11	10.699		0.156391	[0.11-0.2] unit decrease	Affymetrix [8802648] (imputed)	N	familial hyperlipidemia	http://purl.obolibrary.org/obo/MONDO_0001336	GCST90104003	Genome-wide genotyping array
2022-06-06	34906840	Trinder M	2021-12-06	Atherosclerosis	www.ncbi.nlm.nih.gov/pubmed/34906840	Polygenic architecture and cardiovascular risk of familial combined hyperlipidemia.	Familial combined hyperlipidemia defined by Goldstein criteria	1,688 British ancestry cases, 347,534 British ancestry controls	NA	1p32.3	1	55039974		PCSK9			ENSG00000169174			rs11591147-G	rs11591147	0	11591147	missense_variant	0	0.982411	9e-06	5.04576		0.732224	[0.37-1.1] unit increase	Affymetrix [8802648] (imputed)	N	familial hyperlipidemia	http://purl.obolibrary.org/obo/MONDO_0001336	GCST90104004	Genome-wide genotyping array
2022-06-06	34906840	Trinder M	2021-12-06	Atherosclerosis	www.ncbi.nlm.nih.gov/pubmed/34906840	Polygenic architecture and cardiovascular risk of familial combined hyperlipidemia.	Familial combined hyperlipidemia defined by Goldstein criteria	1,688 British ancestry cases, 347,534 British ancestry controls	NA	1p31.3	1	62674059		DOCK7			ENSG00000116641			rs1168124-C	rs1168124	0	1168124	intron_variant	0	0.350851	7e-12	11.1549		0.255063	[0.18-0.33] unit decrease	Affymetrix [8802648] (imputed)	N	familial hyperlipidemia	http://purl.obolibrary.org/obo/MONDO_0001336	GCST90104004	Genome-wide genotyping array
2022-06-06	34906840	Trinder M	2021-12-06	Atherosclerosis	www.ncbi.nlm.nih.gov/pubmed/34906840	Polygenic architecture and cardiovascular risk of familial combined hyperlipidemia.	Familial combined hyperlipidemia defined by Goldstein criteria	1,688 British ancestry cases, 347,534 British ancestry controls	NA	1p13.3	1	109274570		CELSR2			ENSG00000143126			rs7528419-A	rs7528419	0	7528419	3_prime_UTR_variant	0	0.777016	4e-16	15.3979		0.359059	[0.27-0.45] unit increase	Affymetrix [8802648] (imputed)	N	familial hyperlipidemia	http://purl.obolibrary.org/obo/MONDO_0001336	GCST90104004	Genome-wide genotyping array
2022-06-06	34906840	Trinder M	2021-12-06	Atherosclerosis	www.ncbi.nlm.nih.gov/pubmed/34906840	Polygenic architecture and cardiovascular risk of familial combined hyperlipidemia.	Familial combined hyperlipidemia defined by Goldstein criteria	1,688 British ancestry cases, 347,534 British ancestry controls	NA	2p24.1	2	20943917		LINC02850 - APOB	ENSG00000236436	ENSG00000084674		82256	57512	rs10201379-C	rs10201379	0	10201379	intergenic_variant	1	0.659668	6e-07	6.22185		0.187285	[0.11-0.26] unit increase	Affymetrix [8802648] (imputed)	N	familial hyperlipidemia	http://purl.obolibrary.org/obo/MONDO_0001336	GCST90104004	Genome-wide genotyping array
2022-06-06	34906840	Trinder M	2021-12-06	Atherosclerosis	www.ncbi.nlm.nih.gov/pubmed/34906840	Polygenic architecture and cardiovascular risk of familial combined hyperlipidemia.	Familial combined hyperlipidemia defined by Goldstein criteria	1,688 British ancestry cases, 347,534 British ancestry controls	NA	2p23.3	2	27508073		GCKR			ENSG00000084734			rs1260326-T	rs1260326	0	1260326	missense_variant	0	0.393515	9e-18	17.0458		0.297168	[0.23-0.36] unit increase	Affymetrix [8802648] (imputed)	N	familial hyperlipidemia	http://purl.obolibrary.org/obo/MONDO_0001336	GCST90104004	Genome-wide genotyping array
2022-06-06	34906840	Trinder M	2021-12-06	Atherosclerosis	www.ncbi.nlm.nih.gov/pubmed/34906840	Polygenic architecture and cardiovascular risk of familial combined hyperlipidemia.	Familial combined hyperlipidemia defined by Brunzell criteria	3,838 British ancestry cases, 345,384 British ancestry controls	NA	2p23.3	2	27508073		GCKR			ENSG00000084734			rs1260326-T	rs1260326	0	1260326	missense_variant	0	0.393515	2e-40	39.699		0.306791	[0.26-0.35] unit increase	Affymetrix [8802648] (imputed)	N	familial hyperlipidemia	http://purl.obolibrary.org/obo/MONDO_0001336	GCST90104003	Genome-wide genotyping array
2022-06-06	34906840	Trinder M	2021-12-06	Atherosclerosis	www.ncbi.nlm.nih.gov/pubmed/34906840	Polygenic architecture and cardiovascular risk of familial combined hyperlipidemia.	Familial combined hyperlipidemia defined by Goldstein criteria	1,688 British ancestry cases, 347,534 British ancestry controls	NA	8p21.3	8	19985660		LPL - RPL30P9	ENSG00000175445	ENSG00000242709		18401	127683	rs17091891-T	rs17091891	0	17091891	intergenic_variant	1	0.881658	2e-17	16.699		0.513535	[0.39-0.64] unit increase	Affymetrix [8802648] (imputed)	N	familial hyperlipidemia	http://purl.obolibrary.org/obo/MONDO_0001336	GCST90104004	Genome-wide genotyping array
2022-06-06	34906840	Trinder M	2021-12-06	Atherosclerosis	www.ncbi.nlm.nih.gov/pubmed/34906840	Polygenic architecture and cardiovascular risk of familial combined hyperlipidemia.	Familial combined hyperlipidemia defined by Goldstein criteria	1,688 British ancestry cases, 347,534 British ancestry controls	NA	8q24.13	8	125466208		TRIB1 - TRIB1AL	ENSG00000173334	ENSG00000253111		27805	731	rs2001846-T	rs2001846	0	2001846	intergenic_variant	1	0.478974	2e-17	16.699		0.29214	[0.23-0.36] unit increase	Affymetrix [8802648] (imputed)	N	familial hyperlipidemia	http://purl.obolibrary.org/obo/MONDO_0001336	GCST90104004	Genome-wide genotyping array
2022-06-06	34906840	Trinder M	2021-12-06	Atherosclerosis	www.ncbi.nlm.nih.gov/pubmed/34906840	Polygenic architecture and cardiovascular risk of familial combined hyperlipidemia.	Familial combined hyperlipidemia defined by Goldstein criteria	1,688 British ancestry cases, 347,534 British ancestry controls	NA	11q23.3	11	116778201		ZPR1			ENSG00000109917			rs964184-G	rs964184	0	964184	3_prime_UTR_variant	0	0.132084	2e-47	46.699		0.624416	[0.55-0.7] unit increase	Affymetrix [8802648] (imputed)	N	familial hyperlipidemia	http://purl.obolibrary.org/obo/MONDO_0001336	GCST90104004	Genome-wide genotyping array
2022-06-06	34906840	Trinder M	2021-12-06	Atherosclerosis	www.ncbi.nlm.nih.gov/pubmed/34906840	Polygenic architecture and cardiovascular risk of familial combined hyperlipidemia.	Familial combined hyperlipidemia defined by Goldstein criteria	1,688 British ancestry cases, 347,534 British ancestry controls	NA	19p13.2	19	8364439		ANGPTL4			ENSG00000167772			rs116843064-G	rs116843064	0	116843064	missense_variant	0	0.980518	4e-06	5.39794		0.725383	[0.38-1.07] unit increase	Affymetrix [8802648] (imputed)	N	familial hyperlipidemia	http://purl.obolibrary.org/obo/MONDO_0001336	GCST90104004	Genome-wide genotyping array
2022-06-06	34906840	Trinder M	2021-12-06	Atherosclerosis	www.ncbi.nlm.nih.gov/pubmed/34906840	Polygenic architecture and cardiovascular risk of familial combined hyperlipidemia.	Familial combined hyperlipidemia defined by Goldstein criteria	1,688 British ancestry cases, 347,534 British ancestry controls	NA	19p13.11	19	19019247		SUGP2			ENSG00000064607			rs116962777-G	rs116962777	0	116962777	intron_variant	0	0.981319	6e-06	5.22185		0.738997	[0.38-1.1] unit increase	Affymetrix [8802648] (imputed)	N	familial hyperlipidemia	http://purl.obolibrary.org/obo/MONDO_0001336	GCST90104004	Genome-wide genotyping array
2022-06-06	34906840	Trinder M	2021-12-06	Atherosclerosis	www.ncbi.nlm.nih.gov/pubmed/34906840	Polygenic architecture and cardiovascular risk of familial combined hyperlipidemia.	Familial combined hyperlipidemia defined by Brunzell criteria	3,838 British ancestry cases, 345,384 British ancestry controls	NA	6p21.33	6	31273405		HLA-C - USP8P1	ENSG00000204525	ENSG00000214892		1275	2167	rs6900444-C	rs6900444	0	6900444	intron_variant	1	0.531095	5e-06	5.30103		0.106492	[0.061-0.152] unit decrease	Affymetrix [8802648] (imputed)	N	familial hyperlipidemia	http://purl.obolibrary.org/obo/MONDO_0001336	GCST90104003	Genome-wide genotyping array
2022-06-06	34906840	Trinder M	2021-12-06	Atherosclerosis	www.ncbi.nlm.nih.gov/pubmed/34906840	Polygenic architecture and cardiovascular risk of familial combined hyperlipidemia.	Familial combined hyperlipidemia defined by Goldstein criteria	1,688 British ancestry cases, 347,534 British ancestry controls	NA	19p13.11	19	19547663		CILP2 - PBX4	ENSG00000160161	ENSG00000105717		1004	14044	rs16996148-G	rs16996148	0	16996148	intergenic_variant	1	0.917763	4e-11	10.3979		0.472464	[0.32-0.62] unit increase	Affymetrix [8802648] (imputed)	N	familial hyperlipidemia	http://purl.obolibrary.org/obo/MONDO_0001336	GCST90104004	Genome-wide genotyping array
2022-06-06	34906840	Trinder M	2021-12-06	Atherosclerosis	www.ncbi.nlm.nih.gov/pubmed/34906840	Polygenic architecture and cardiovascular risk of familial combined hyperlipidemia.	Familial combined hyperlipidemia defined by Brunzell criteria	3,838 British ancestry cases, 345,384 British ancestry controls	NA	6q25.3	6	160576086		LPA			ENSG00000198670			rs74617384-A	rs74617384	0	74617384	intron_variant	0	0.919676	3e-09	8.52288		0.238143	[0.16-0.31] unit decrease	Affymetrix [8802648] (imputed)	N	familial hyperlipidemia	http://purl.obolibrary.org/obo/MONDO_0001336	GCST90104003	Genome-wide genotyping array
2022-06-06	34906840	Trinder M	2021-12-06	Atherosclerosis	www.ncbi.nlm.nih.gov/pubmed/34906840	Polygenic architecture and cardiovascular risk of familial combined hyperlipidemia.	Familial combined hyperlipidemia defined by Goldstein criteria	1,688 British ancestry cases, 347,534 British ancestry controls	NA	19q13.33	19	48716202		MAMSTR			ENSG00000176909			rs660745-T	rs660745	0	660745	intron_variant	0	0.45399	1e-06	6		0.171725	[0.1-0.24] unit decrease	Affymetrix [8802648] (imputed)	N	familial hyperlipidemia	http://purl.obolibrary.org/obo/MONDO_0001336	GCST90104004	Genome-wide genotyping array
2022-06-06	34906840	Trinder M	2021-12-06	Atherosclerosis	www.ncbi.nlm.nih.gov/pubmed/34906840	Polygenic architecture and cardiovascular risk of familial combined hyperlipidemia.	Familial combined hyperlipidemia defined by Dutch criteria	17,485 British ancestry cases, 331,737 British ancestry controls	NA	7q32.2	7	130746171		KLF14 - LINC-PINT	ENSG00000266265	ENSG00000231721		11964	45093	rs4731701-C	rs4731701	0	4731701	intergenic_variant	1	0.504621	2e-13	12.699		0.0824879	[0.061-0.104] unit increase	Affymetrix [8802648] (imputed)	N	familial hyperlipidemia	http://purl.obolibrary.org/obo/MONDO_0001336	GCST90104005	Genome-wide genotyping array
2022-06-06	34906840	Trinder M	2021-12-06	Atherosclerosis	www.ncbi.nlm.nih.gov/pubmed/34906840	Polygenic architecture and cardiovascular risk of familial combined hyperlipidemia.	Familial combined hyperlipidemia defined by Brunzell criteria	3,838 British ancestry cases, 345,384 British ancestry controls	NA	8q24.13	8	125487789		TRIB1AL			ENSG00000253111			rs28601761-C	rs28601761	0	28601761	intron_variant	0	0.580596	1e-37	37		0.30649	[0.26-0.35] unit increase	Affymetrix [8802648] (imputed)	N	familial hyperlipidemia	http://purl.obolibrary.org/obo/MONDO_0001336	GCST90104003	Genome-wide genotyping array
2022-06-06	34906840	Trinder M	2021-12-06	Atherosclerosis	www.ncbi.nlm.nih.gov/pubmed/34906840	Polygenic architecture and cardiovascular risk of familial combined hyperlipidemia.	Familial combined hyperlipidemia defined by Dutch criteria	17,485 British ancestry cases, 331,737 British ancestry controls	NA	8p21.3	8	19792822		CSGALNACT1 - INTS10	ENSG00000147408	ENSG00000104613		34793	24569	rs11204072-T	rs11204072	0	11204072	intron_variant	1	0.812508	3e-10	9.52288		0.0915503	[0.063-0.12] unit increase	Affymetrix [8802648] (imputed)	N	familial hyperlipidemia	http://purl.obolibrary.org/obo/MONDO_0001336	GCST90104005	Genome-wide genotyping array
2022-06-06	34906840	Trinder M	2021-12-06	Atherosclerosis	www.ncbi.nlm.nih.gov/pubmed/34906840	Polygenic architecture and cardiovascular risk of familial combined hyperlipidemia.	Familial combined hyperlipidemia defined by Brunzell criteria	3,838 British ancestry cases, 345,384 British ancestry controls	NA	11q23.3	11	116778201		ZPR1			ENSG00000109917			rs964184-G	rs964184	0	964184	3_prime_UTR_variant	0	0.132084	1e-63	63		0.505492	[0.45-0.56] unit increase	Affymetrix [8802648] (imputed)	N	familial hyperlipidemia	http://purl.obolibrary.org/obo/MONDO_0001336	GCST90104003	Genome-wide genotyping array
2022-06-06	34906840	Trinder M	2021-12-06	Atherosclerosis	www.ncbi.nlm.nih.gov/pubmed/34906840	Polygenic architecture and cardiovascular risk of familial combined hyperlipidemia.	Familial combined hyperlipidemia defined by Dutch criteria	17,485 British ancestry cases, 331,737 British ancestry controls	NA	8p21.3	8	20094087		LPL - RPL30P9	ENSG00000175445	ENSG00000242709		126828	19256	rs116974927-G	rs116974927	0	116974927	intron_variant	1	0.987726	6e-10	9.22185		0.358762	[0.24-0.48] unit increase	Affymetrix [8802648] (imputed)	N	familial hyperlipidemia	http://purl.obolibrary.org/obo/MONDO_0001336	GCST90104005	Genome-wide genotyping array
2022-06-06	34906840	Trinder M	2021-12-06	Atherosclerosis	www.ncbi.nlm.nih.gov/pubmed/34906840	Polygenic architecture and cardiovascular risk of familial combined hyperlipidemia.	Familial combined hyperlipidemia defined by Dutch criteria	17,485 British ancestry cases, 331,737 British ancestry controls	NA	20q12	20	40513876		LINC01370 - MAFB	ENSG00000237767	ENSG00000204103		469814	171972	rs2207132-G	rs2207132	0	2207132	intergenic_variant	1	0.966885	7e-10	9.1549		0.183127	[0.13-0.24] unit decrease	Affymetrix [8802648] (imputed)	N	familial hyperlipidemia	http://purl.obolibrary.org/obo/MONDO_0001336	GCST90104005	Genome-wide genotyping array
2022-06-06	34906840	Trinder M	2021-12-06	Atherosclerosis	www.ncbi.nlm.nih.gov/pubmed/34906840	Polygenic architecture and cardiovascular risk of familial combined hyperlipidemia.	Familial combined hyperlipidemia defined by Dutch criteria	17,485 British ancestry cases, 331,737 British ancestry controls	NA	8q24.13	8	125487789		TRIB1AL			ENSG00000253111			rs28601761-C	rs28601761	0	28601761	intron_variant	0	0.580596	9e-90	89.0458		0.231171	[0.21-0.25] unit increase	Affymetrix [8802648] (imputed)	N	familial hyperlipidemia	http://purl.obolibrary.org/obo/MONDO_0001336	GCST90104005	Genome-wide genotyping array
2022-06-06	34906840	Trinder M	2021-12-06	Atherosclerosis	www.ncbi.nlm.nih.gov/pubmed/34906840	Polygenic architecture and cardiovascular risk of familial combined hyperlipidemia.	Familial combined hyperlipidemia defined by Dutch criteria	17,485 British ancestry cases, 331,737 British ancestry controls	NA	10q11.23	10	50814012		A1CF, ASAH2B			ENSG00000148584, ENSG00000204147			rs41274050-C	rs41274050	0	41274050	missense_variant	0	0.989956	5e-10	9.30103		0.316017	[0.22-0.41] unit decrease	Affymetrix [8802648] (imputed)	N	familial hyperlipidemia	http://purl.obolibrary.org/obo/MONDO_0001336	GCST90104005	Genome-wide genotyping array
2022-06-06	34906840	Trinder M	2021-12-06	Atherosclerosis	www.ncbi.nlm.nih.gov/pubmed/34906840	Polygenic architecture and cardiovascular risk of familial combined hyperlipidemia.	Familial combined hyperlipidemia defined by Dutch criteria	17,485 British ancestry cases, 331,737 British ancestry controls	NA	1p32.3	1	55039974		PCSK9			ENSG00000169174			rs11591147-G	rs11591147	0	11591147	missense_variant	0	0.982411	9e-21	20.0458		0.450003	[0.35-0.55] unit increase	Affymetrix [8802648] (imputed)	N	familial hyperlipidemia	http://purl.obolibrary.org/obo/MONDO_0001336	GCST90104005	Genome-wide genotyping array
2022-06-06	34906840	Trinder M	2021-12-06	Atherosclerosis	www.ncbi.nlm.nih.gov/pubmed/34906840	Polygenic architecture and cardiovascular risk of familial combined hyperlipidemia.	Familial combined hyperlipidemia defined by Dutch criteria	17,485 British ancestry cases, 331,737 British ancestry controls	NA	11q23.3	11	116434073		LINC02151			ENSG00000236437			rs115696360-G	rs115696360	0	115696360	intron_variant	0	0.972193	3e-09	8.52288		0.192467	[0.13-0.25] unit decrease	Affymetrix [8802648] (imputed)	N	familial hyperlipidemia	http://purl.obolibrary.org/obo/MONDO_0001336	GCST90104005	Genome-wide genotyping array
2022-06-06	34906840	Trinder M	2021-12-06	Atherosclerosis	www.ncbi.nlm.nih.gov/pubmed/34906840	Polygenic architecture and cardiovascular risk of familial combined hyperlipidemia.	Familial combined hyperlipidemia defined by Dutch criteria	17,485 British ancestry cases, 331,737 British ancestry controls	NA	1p31.3	1	62885930		ATG4C - LINC01739	ENSG00000125703	ENSG00000229537		20414	89815	rs11804568-T	rs11804568	0	11804568	intron_variant	1	0.5923	2e-08	7.69897		0.0640067	[0.042-0.086] unit decrease	Affymetrix [8802648] (imputed)	N	familial hyperlipidemia	http://purl.obolibrary.org/obo/MONDO_0001336	GCST90104005	Genome-wide genotyping array
2022-06-06	34906840	Trinder M	2021-12-06	Atherosclerosis	www.ncbi.nlm.nih.gov/pubmed/34906840	Polygenic architecture and cardiovascular risk of familial combined hyperlipidemia.	Familial combined hyperlipidemia defined by Dutch criteria	17,485 British ancestry cases, 331,737 British ancestry controls	NA	11q23.3	11	116778201		ZPR1			ENSG00000109917			rs964184-G	rs964184	0	964184	3_prime_UTR_variant	0	0.132084	9e-180	179.046		0.428418	[0.4-0.46] unit increase	Affymetrix [8802648] (imputed)	N	familial hyperlipidemia	http://purl.obolibrary.org/obo/MONDO_0001336	GCST90104005	Genome-wide genotyping array
2022-06-06	34906840	Trinder M	2021-12-06	Atherosclerosis	www.ncbi.nlm.nih.gov/pubmed/34906840	Polygenic architecture and cardiovascular risk of familial combined hyperlipidemia.	Familial combined hyperlipidemia defined by Dutch criteria	17,485 British ancestry cases, 331,737 British ancestry controls	NA	1p13.3	1	109274968		CELSR2			ENSG00000143126			rs12740374-G	rs12740374	0	12740374	3_prime_UTR_variant	0	0.778104	4e-72	71.3979		0.250404	[0.22-0.28] unit increase	Affymetrix [8802648] (imputed)	N	familial hyperlipidemia	http://purl.obolibrary.org/obo/MONDO_0001336	GCST90104005	Genome-wide genotyping array
2022-06-06	34906840	Trinder M	2021-12-06	Atherosclerosis	www.ncbi.nlm.nih.gov/pubmed/34906840	Polygenic architecture and cardiovascular risk of familial combined hyperlipidemia.	Familial combined hyperlipidemia defined by Dutch criteria	17,485 British ancestry cases, 331,737 British ancestry controls	NA	1p13.3	1	109489809		ATXN7L2			ENSG00000162650			rs41279732-T	rs41279732	0	41279732	intron_variant	0	0.934911	2e-10	9.69897		0.151218	[0.1-0.2] unit increase	Affymetrix [8802648] (imputed)	N	familial hyperlipidemia	http://purl.obolibrary.org/obo/MONDO_0001336	GCST90104005	Genome-wide genotyping array
2022-06-06	34906840	Trinder M	2021-12-06	Atherosclerosis	www.ncbi.nlm.nih.gov/pubmed/34906840	Polygenic architecture and cardiovascular risk of familial combined hyperlipidemia.	Familial combined hyperlipidemia defined by Dutch criteria	17,485 British ancestry cases, 331,737 British ancestry controls	NA	11q23.3	11	117174715		PAFAH1B2			ENSG00000168092			rs112111936-T	rs112111936	0	112111936	intron_variant	0	0.908406	2e-14	13.699		0.144619	[0.11-0.18] unit decrease	Affymetrix [8802648] (imputed)	N	familial hyperlipidemia	http://purl.obolibrary.org/obo/MONDO_0001336	GCST90104005	Genome-wide genotyping array
2022-06-06	34906840	Trinder M	2021-12-06	Atherosclerosis	www.ncbi.nlm.nih.gov/pubmed/34906840	Polygenic architecture and cardiovascular risk of familial combined hyperlipidemia.	Familial combined hyperlipidemia defined by Dutch criteria	17,485 British ancestry cases, 331,737 British ancestry controls	NA	2p24.1	2	20998527		LINC02850 - APOB	ENSG00000236436	ENSG00000084674		136866	2902	rs952275-T	rs952275	0	952275	intergenic_variant	1	0.475633	6e-38	37.2218		0.144136	[0.12-0.17] unit decrease	Affymetrix [8802648] (imputed)	N	familial hyperlipidemia	http://purl.obolibrary.org/obo/MONDO_0001336	GCST90104005	Genome-wide genotyping array
2022-06-06	34906840	Trinder M	2021-12-06	Atherosclerosis	www.ncbi.nlm.nih.gov/pubmed/34906840	Polygenic architecture and cardiovascular risk of familial combined hyperlipidemia.	Familial combined hyperlipidemia defined by Dutch criteria	17,485 British ancestry cases, 331,737 British ancestry controls	NA	15q15.3	15	43735687		CATSPER2P1, CATSPER2P1			ENSG00000291053, ENSG00000205771			rs139974673-T	rs139974673	0	139974673	intron_variant	0	0.974933	4e-09	8.39794		0.199348	[0.13-0.26] unit decrease	Affymetrix [8802648] (imputed)	N	familial hyperlipidemia	http://purl.obolibrary.org/obo/MONDO_0001336	GCST90104005	Genome-wide genotyping array
2022-06-06	34906840	Trinder M	2021-12-06	Atherosclerosis	www.ncbi.nlm.nih.gov/pubmed/34906840	Polygenic architecture and cardiovascular risk of familial combined hyperlipidemia.	Familial combined hyperlipidemia defined by Dutch criteria	17,485 British ancestry cases, 331,737 British ancestry controls	NA	2p24.1	2	21307787		TDRD15 - NUTF2P8	ENSG00000218819	ENSG00000270654		163419	54505	rs60960031-G	rs60960031	0	60960031	intron_variant	1	0.599463	8e-09	8.09691		0.0659232	[0.043-0.088] unit increase	Affymetrix [8802648] (imputed)	N	familial hyperlipidemia	http://purl.obolibrary.org/obo/MONDO_0001336	GCST90104005	Genome-wide genotyping array
2022-06-06	34906840	Trinder M	2021-12-06	Atherosclerosis	www.ncbi.nlm.nih.gov/pubmed/34906840	Polygenic architecture and cardiovascular risk of familial combined hyperlipidemia.	Familial combined hyperlipidemia defined by Dutch criteria	17,485 British ancestry cases, 331,737 British ancestry controls	NA	16q22.2	16	72106654		DHX38			ENSG00000140829			rs2287997-G	rs2287997	0	2287997	intron_variant	0	0.815984	2e-11	10.699		0.0954509	[0.068-0.123] unit decrease	Affymetrix [8802648] (imputed)	N	familial hyperlipidemia	http://purl.obolibrary.org/obo/MONDO_0001336	GCST90104005	Genome-wide genotyping array
2022-06-06	34906840	Trinder M	2021-12-06	Atherosclerosis	www.ncbi.nlm.nih.gov/pubmed/34906840	Polygenic architecture and cardiovascular risk of familial combined hyperlipidemia.	Familial combined hyperlipidemia defined by Dutch criteria	17,485 British ancestry cases, 331,737 British ancestry controls	NA	16q23.2	16	81490669		CMIP			ENSG00000153815			rs12443634-A	rs12443634	0	12443634	intron_variant	0	0.28634	1e-15	15		0.0985197	[0.075-0.122] unit increase	Affymetrix [8802648] (imputed)	N	familial hyperlipidemia	http://purl.obolibrary.org/obo/MONDO_0001336	GCST90104005	Genome-wide genotyping array
2022-06-06	34906840	Trinder M	2021-12-06	Atherosclerosis	www.ncbi.nlm.nih.gov/pubmed/34906840	Polygenic architecture and cardiovascular risk of familial combined hyperlipidemia.	Familial combined hyperlipidemia defined by Dutch criteria	17,485 British ancestry cases, 331,737 British ancestry controls	NA	2p23.2	2	28198606		BABAM2			ENSG00000158019			rs55807911-T	rs55807911	0	55807911	intron_variant	0	0.801636	1e-12	12		0.102594	[0.075-0.131] unit decrease	Affymetrix [8802648] (imputed)	N	familial hyperlipidemia	http://purl.obolibrary.org/obo/MONDO_0001336	GCST90104005	Genome-wide genotyping array
2022-06-06	34906840	Trinder M	2021-12-06	Atherosclerosis	www.ncbi.nlm.nih.gov/pubmed/34906840	Polygenic architecture and cardiovascular risk of familial combined hyperlipidemia.	Familial combined hyperlipidemia defined by Dutch criteria	17,485 British ancestry cases, 331,737 British ancestry controls	NA	19p13.2	19	8364439		ANGPTL4			ENSG00000167772			rs116843064-G	rs116843064	0	116843064	missense_variant	0	0.980518	7e-14	13.1549		0.333037	[0.24-0.42] unit increase	Affymetrix [8802648] (imputed)	N	familial hyperlipidemia	http://purl.obolibrary.org/obo/MONDO_0001336	GCST90104005	Genome-wide genotyping array
2022-06-06	34906840	Trinder M	2021-12-06	Atherosclerosis	www.ncbi.nlm.nih.gov/pubmed/34906840	Polygenic architecture and cardiovascular risk of familial combined hyperlipidemia.	Familial combined hyperlipidemia defined by Dutch criteria	17,485 British ancestry cases, 331,737 British ancestry controls	NA	19p13.2	19	10640404		SLC44A2			ENSG00000129353			rs1811376-G	rs1811376	0	1811376	intron_variant	0	0.0701588	1e-09	9		0.137877	[0.092-0.183] unit decrease	Affymetrix [8802648] (imputed)	N	familial hyperlipidemia	http://purl.obolibrary.org/obo/MONDO_0001336	GCST90104005	Genome-wide genotyping array
2022-06-06	34906840	Trinder M	2021-12-06	Atherosclerosis	www.ncbi.nlm.nih.gov/pubmed/34906840	Polygenic architecture and cardiovascular risk of familial combined hyperlipidemia.	Familial combined hyperlipidemia defined by Dutch criteria	17,485 British ancestry cases, 331,737 British ancestry controls	NA	4p16.3	4	3442204		HGFAC			ENSG00000109758			rs13108218-A	rs13108218	0	13108218	intron_variant	0	0.381824	8e-11	10.0969		0.0749564	[0.052-0.097] unit increase	Affymetrix [8802648] (imputed)	N	familial hyperlipidemia	http://purl.obolibrary.org/obo/MONDO_0001336	GCST90104005	Genome-wide genotyping array
2022-06-06	34906840	Trinder M	2021-12-06	Atherosclerosis	www.ncbi.nlm.nih.gov/pubmed/34906840	Polygenic architecture and cardiovascular risk of familial combined hyperlipidemia.	Familial combined hyperlipidemia defined by Dutch criteria	17,485 British ancestry cases, 331,737 British ancestry controls	NA	4q21.3	4	87064014		AFF1			ENSG00000172493			rs3775228-C	rs3775228	0	3775228	intron_variant	0	0.600396	2e-08	7.69897		0.0639944	[0.042-0.086] unit decrease	Affymetrix [8802648] (imputed)	N	familial hyperlipidemia	http://purl.obolibrary.org/obo/MONDO_0001336	GCST90104005	Genome-wide genotyping array
2022-06-06	34906840	Trinder M	2021-12-06	Atherosclerosis	www.ncbi.nlm.nih.gov/pubmed/34906840	Polygenic architecture and cardiovascular risk of familial combined hyperlipidemia.	Familial combined hyperlipidemia defined by Dutch criteria	17,485 British ancestry cases, 331,737 British ancestry controls	NA	5q11.2	5	56565637		C5orf67			ENSG00000225940			rs28650790-C	rs28650790	0	28650790	intron_variant	0	0.808882	2e-12	11.699		0.0979877	[0.071-0.125] unit decrease	Affymetrix [8802648] (imputed)	N	familial hyperlipidemia	http://purl.obolibrary.org/obo/MONDO_0001336	GCST90104005	Genome-wide genotyping array
2022-06-06	34906840	Trinder M	2021-12-06	Atherosclerosis	www.ncbi.nlm.nih.gov/pubmed/34906840	Polygenic architecture and cardiovascular risk of familial combined hyperlipidemia.	Familial combined hyperlipidemia defined by Consensus criteria	39,961 British ancestry cases, 309,261 British ancestry controls	NA	2p24.1	2	21191270		TDRD15 - NUTF2P8	ENSG00000218819	ENSG00000270654		46902	171022	rs503662-T	rs503662	0	503662	intergenic_variant	1	0.246291	3e-55	54.5229		0.141928	[0.12-0.16] unit decrease	Affymetrix [8802648] (imputed)	N	familial hyperlipidemia	http://purl.obolibrary.org/obo/MONDO_0001336	GCST90104006	Genome-wide genotyping array
2022-06-06	34906840	Trinder M	2021-12-06	Atherosclerosis	www.ncbi.nlm.nih.gov/pubmed/34906840	Polygenic architecture and cardiovascular risk of familial combined hyperlipidemia.	Familial combined hyperlipidemia defined by Consensus criteria	39,961 British ancestry cases, 309,261 British ancestry controls	NA	2p24.1	2	21307787		TDRD15 - NUTF2P8	ENSG00000218819	ENSG00000270654		163419	54505	rs60960031-G	rs60960031	0	60960031	intron_variant	1	0.599463	2e-19	18.699		0.07097	[0.056-0.086] unit increase	Affymetrix [8802648] (imputed)	N	familial hyperlipidemia	http://purl.obolibrary.org/obo/MONDO_0001336	GCST90104006	Genome-wide genotyping array
2022-06-06	34906840	Trinder M	2021-12-06	Atherosclerosis	www.ncbi.nlm.nih.gov/pubmed/34906840	Polygenic architecture and cardiovascular risk of familial combined hyperlipidemia.	Familial combined hyperlipidemia defined by Consensus criteria	39,961 British ancestry cases, 309,261 British ancestry controls	NA	2p23.3	2	27388587		PPM1G			ENSG00000115241			rs114439706-C	rs114439706	0	114439706	intron_variant	0	0.975679	5e-09	8.30103		0.140809	[0.094-0.187] unit decrease	Affymetrix [8802648] (imputed)	N	familial hyperlipidemia	http://purl.obolibrary.org/obo/MONDO_0001336	GCST90104006	Genome-wide genotyping array
2022-06-06	34906840	Trinder M	2021-12-06	Atherosclerosis	www.ncbi.nlm.nih.gov/pubmed/34906840	Polygenic architecture and cardiovascular risk of familial combined hyperlipidemia.	Familial combined hyperlipidemia defined by Consensus criteria	39,961 British ancestry cases, 309,261 British ancestry controls	NA	2p23.3	2	27508073		GCKR			ENSG00000084734			rs1260326-T	rs1260326	0	1260326	missense_variant	0	0.393515	2e-88	87.699		0.155251	[0.14-0.17] unit increase	Affymetrix [8802648] (imputed)	N	familial hyperlipidemia	http://purl.obolibrary.org/obo/MONDO_0001336	GCST90104006	Genome-wide genotyping array
2022-06-06	34906840	Trinder M	2021-12-06	Atherosclerosis	www.ncbi.nlm.nih.gov/pubmed/34906840	Polygenic architecture and cardiovascular risk of familial combined hyperlipidemia.	Familial combined hyperlipidemia defined by Consensus criteria	39,961 British ancestry cases, 309,261 British ancestry controls	NA	2p23.3	2	27624775		ZNF512 - CCDC121	ENSG00000243943	ENSG00000176714		1558	863	rs62138973-C	rs62138973	0	62138973	intron_variant	1	0.905221	5e-12	11.301		0.0905857	[0.065-0.116] unit decrease	Affymetrix [8802648] (imputed)	N	familial hyperlipidemia	http://purl.obolibrary.org/obo/MONDO_0001336	GCST90104006	Genome-wide genotyping array
2022-06-06	34906840	Trinder M	2021-12-06	Atherosclerosis	www.ncbi.nlm.nih.gov/pubmed/34906840	Polygenic architecture and cardiovascular risk of familial combined hyperlipidemia.	Familial combined hyperlipidemia defined by Consensus criteria	39,961 British ancestry cases, 309,261 British ancestry controls	NA	2p23.2	2	28198606		BABAM2			ENSG00000158019			rs55807911-T	rs55807911	0	55807911	intron_variant	0	0.801636	8e-13	12.0969		0.0717409	[0.052-0.091] unit decrease	Affymetrix [8802648] (imputed)	N	familial hyperlipidemia	http://purl.obolibrary.org/obo/MONDO_0001336	GCST90104006	Genome-wide genotyping array
2022-06-06	34906840	Trinder M	2021-12-06	Atherosclerosis	www.ncbi.nlm.nih.gov/pubmed/34906840	Polygenic architecture and cardiovascular risk of familial combined hyperlipidemia.	Familial combined hyperlipidemia defined by Consensus criteria	39,961 British ancestry cases, 309,261 British ancestry controls	NA	2p21	2	43845437		ABCG8			ENSG00000143921			rs4299376-G	rs4299376	0	4299376	intron_variant	0	0.323651	7e-35	34.1549		0.100212	[0.084-0.116] unit increase	Affymetrix [8802648] (imputed)	N	familial hyperlipidemia	http://purl.obolibrary.org/obo/MONDO_0001336	GCST90104006	Genome-wide genotyping array
2022-06-06	34906840	Trinder M	2021-12-06	Atherosclerosis	www.ncbi.nlm.nih.gov/pubmed/34906840	Polygenic architecture and cardiovascular risk of familial combined hyperlipidemia.	Familial combined hyperlipidemia defined by Consensus criteria	39,961 British ancestry cases, 309,261 British ancestry controls	NA	2q24.3	2	164672366		COBLL1			ENSG00000082438			rs13389219-C	rs13389219	0	13389219	intergenic_variant	0	0.606368	5e-10	9.30103		0.0490272	[0.034-0.064] unit increase	Affymetrix [8802648] (imputed)	N	familial hyperlipidemia	http://purl.obolibrary.org/obo/MONDO_0001336	GCST90104006	Genome-wide genotyping array
2022-06-06	34906840	Trinder M	2021-12-06	Atherosclerosis	www.ncbi.nlm.nih.gov/pubmed/34906840	Polygenic architecture and cardiovascular risk of familial combined hyperlipidemia.	Familial combined hyperlipidemia defined by Consensus criteria	39,961 British ancestry cases, 309,261 British ancestry controls	NA	2q36.3	2	226202473		NYAP2 - MIR5702	ENSG00000144460	ENSG00000263363		472586	456237	rs201810030-A	rs201810030	0	201810030	intergenic_variant	1	0.32465	4e-13	12.3979		0.06045	[0.044-0.077] unit decrease	Affymetrix [8802648] (imputed)	N	familial hyperlipidemia	http://purl.obolibrary.org/obo/MONDO_0001336	GCST90104006	Genome-wide genotyping array
2022-06-06	34906840	Trinder M	2021-12-06	Atherosclerosis	www.ncbi.nlm.nih.gov/pubmed/34906840	Polygenic architecture and cardiovascular risk of familial combined hyperlipidemia.	Familial combined hyperlipidemia defined by Consensus criteria	39,961 British ancestry cases, 309,261 British ancestry controls	NA	4p16.3	4	3442204		HGFAC			ENSG00000109758			rs13108218-A	rs13108218	0	13108218	intron_variant	0	0.381824	1e-14	14		0.0612549	[0.046-0.077] unit increase	Affymetrix [8802648] (imputed)	N	familial hyperlipidemia	http://purl.obolibrary.org/obo/MONDO_0001336	GCST90104006	Genome-wide genotyping array
2022-06-06	34906840	Trinder M	2021-12-06	Atherosclerosis	www.ncbi.nlm.nih.gov/pubmed/34906840	Polygenic architecture and cardiovascular risk of familial combined hyperlipidemia.	Familial combined hyperlipidemia defined by Consensus criteria	39,961 British ancestry cases, 309,261 British ancestry controls	NA	4q21.3	4	87064014		AFF1			ENSG00000172493			rs3775228-C	rs3775228	0	3775228	intron_variant	0	0.600396	1e-10	10		0.0508631	[0.035-0.066] unit decrease	Affymetrix [8802648] (imputed)	N	familial hyperlipidemia	http://purl.obolibrary.org/obo/MONDO_0001336	GCST90104006	Genome-wide genotyping array
2022-06-06	34906840	Trinder M	2021-12-06	Atherosclerosis	www.ncbi.nlm.nih.gov/pubmed/34906840	Polygenic architecture and cardiovascular risk of familial combined hyperlipidemia.	Familial combined hyperlipidemia defined by Consensus criteria	39,961 British ancestry cases, 309,261 British ancestry controls	NA	5q11.2	5	56565637		C5orf67			ENSG00000225940			rs28650790-C	rs28650790	0	28650790	intron_variant	0	0.808882	5e-19	18.301		0.086101	[0.067-0.105] unit decrease	Affymetrix [8802648] (imputed)	N	familial hyperlipidemia	http://purl.obolibrary.org/obo/MONDO_0001336	GCST90104006	Genome-wide genotyping array
2022-06-06	34906840	Trinder M	2021-12-06	Atherosclerosis	www.ncbi.nlm.nih.gov/pubmed/34906840	Polygenic architecture and cardiovascular risk of familial combined hyperlipidemia.	Familial combined hyperlipidemia defined by Consensus criteria	39,961 British ancestry cases, 309,261 British ancestry controls	NA	5q13.3	5	75360714		HMGCR, CERT1			ENSG00000113161, ENSG00000113163			rs12916-T	rs12916	0	12916	3_prime_UTR_variant	0	0.599776	4e-19	18.3979		0.0699049	[0.055-0.085] unit decrease	Affymetrix [8802648] (imputed)	N	familial hyperlipidemia	http://purl.obolibrary.org/obo/MONDO_0001336	GCST90104006	Genome-wide genotyping array
2022-06-06	34906840	Trinder M	2021-12-06	Atherosclerosis	www.ncbi.nlm.nih.gov/pubmed/34906840	Polygenic architecture and cardiovascular risk of familial combined hyperlipidemia.	Familial combined hyperlipidemia defined by Consensus criteria	39,961 British ancestry cases, 309,261 British ancestry controls	NA	5q33.3	5	156946626		TIMD4			ENSG00000145850			rs13167071-G	rs13167071	0	13167071	intron_variant	0	0.360552	6e-29	28.2218		0.0902416	[0.074-0.106] unit decrease	Affymetrix [8802648] (imputed)	N	familial hyperlipidemia	http://purl.obolibrary.org/obo/MONDO_0001336	GCST90104006	Genome-wide genotyping array
2022-06-06	34906840	Trinder M	2021-12-06	Atherosclerosis	www.ncbi.nlm.nih.gov/pubmed/34906840	Polygenic architecture and cardiovascular risk of familial combined hyperlipidemia.	Familial combined hyperlipidemia defined by Consensus criteria	39,961 British ancestry cases, 309,261 British ancestry controls	NA	6p21.33	6	31273405		HLA-C - USP8P1	ENSG00000204525	ENSG00000214892		1275	2167	rs6900444-C	rs6900444	0	6900444	intron_variant	1	0.531095	6e-15	14.2218		0.0601421	[0.045-0.075] unit decrease	Affymetrix [8802648] (imputed)	N	familial hyperlipidemia	http://purl.obolibrary.org/obo/MONDO_0001336	GCST90104006	Genome-wide genotyping array
2022-06-06	34906840	Trinder M	2021-12-06	Atherosclerosis	www.ncbi.nlm.nih.gov/pubmed/34906840	Polygenic architecture and cardiovascular risk of familial combined hyperlipidemia.	Familial combined hyperlipidemia defined by Consensus criteria	39,961 British ancestry cases, 309,261 British ancestry controls	NA	6p21.33	6	31593576		NCR3 - UQCRHP1	ENSG00000204475	ENSG00000230622		570	17507	rs28732146-T	rs28732146	0	28732146	intergenic_variant	1	0.803408	1e-09	9		0.0585621	[0.04-0.077] unit decrease	Affymetrix [8802648] (imputed)	N	familial hyperlipidemia	http://purl.obolibrary.org/obo/MONDO_0001336	GCST90104006	Genome-wide genotyping array
2022-06-06	34906840	Trinder M	2021-12-06	Atherosclerosis	www.ncbi.nlm.nih.gov/pubmed/34906840	Polygenic architecture and cardiovascular risk of familial combined hyperlipidemia.	Familial combined hyperlipidemia defined by Consensus criteria	39,961 British ancestry cases, 309,261 British ancestry controls	NA	6p21.32	6	32408694		TSBP1-AS1 - HLA-DRA	ENSG00000225914	ENSG00000204287		931	31184	rs3763313-A	rs3763313	0	3763313	intergenic_variant	1	0.807869	8e-11	10.0969		0.0627832	[0.044-0.082] unit decrease	Affymetrix [8802648] (imputed)	N	familial hyperlipidemia	http://purl.obolibrary.org/obo/MONDO_0001336	GCST90104006	Genome-wide genotyping array
2022-06-06	34906840	Trinder M	2021-12-06	Atherosclerosis	www.ncbi.nlm.nih.gov/pubmed/34906840	Polygenic architecture and cardiovascular risk of familial combined hyperlipidemia.	Familial combined hyperlipidemia defined by Consensus criteria	39,961 British ancestry cases, 309,261 British ancestry controls	NA	6p21.32	6	32622382		HLA-DRB1 - HLA-DQA1	ENSG00000196126	ENSG00000196735		32534	5797	rs9271547-C	rs9271547	0	9271547	intron_variant	1	0.465257	1e-17	17		0.0662725	[0.051-0.081] unit decrease	Affymetrix [8802648] (imputed)	N	familial hyperlipidemia	http://purl.obolibrary.org/obo/MONDO_0001336	GCST90104006	Genome-wide genotyping array
2022-06-06	34906840	Trinder M	2021-12-06	Atherosclerosis	www.ncbi.nlm.nih.gov/pubmed/34906840	Polygenic architecture and cardiovascular risk of familial combined hyperlipidemia.	Familial combined hyperlipidemia defined by Consensus criteria	39,961 British ancestry cases, 309,261 British ancestry controls	NA	6p21.1	6	43790159		VEGFA - LINC02537	ENSG00000112715	ENSG00000283215		3672	54719	rs998584-C	rs998584	0	998584	regulatory_region_variant	1	0.518186	5e-20	19.301		0.0705559	[0.055-0.086] unit decrease	Affymetrix [8802648] (imputed)	N	familial hyperlipidemia	http://purl.obolibrary.org/obo/MONDO_0001336	GCST90104006	Genome-wide genotyping array
2022-06-06	34906840	Trinder M	2021-12-06	Atherosclerosis	www.ncbi.nlm.nih.gov/pubmed/34906840	Polygenic architecture and cardiovascular risk of familial combined hyperlipidemia.	Familial combined hyperlipidemia defined by Consensus criteria	39,961 British ancestry cases, 309,261 British ancestry controls	NA	6q25.3	6	159979115		IGF2R			ENSG00000197081			rs7750288-A	rs7750288	0	7750288	intron_variant	0	0.713739	2e-11	10.699		0.0566373	[0.04-0.073] unit decrease	Affymetrix [8802648] (imputed)	N	familial hyperlipidemia	http://purl.obolibrary.org/obo/MONDO_0001336	GCST90104006	Genome-wide genotyping array
2022-06-06	34906840	Trinder M	2021-12-06	Atherosclerosis	www.ncbi.nlm.nih.gov/pubmed/34906840	Polygenic architecture and cardiovascular risk of familial combined hyperlipidemia.	Familial combined hyperlipidemia defined by Consensus criteria	39,961 British ancestry cases, 309,261 British ancestry controls	NA	6q25.3	6	160100853		IGF2R			ENSG00000197081			rs146203232-C	rs146203232	0	146203232	intron_variant	0	0.925143	2e-15	14.699		0.114613	[0.087-0.142] unit decrease	Affymetrix [8802648] (imputed)	N	familial hyperlipidemia	http://purl.obolibrary.org/obo/MONDO_0001336	GCST90104006	Genome-wide genotyping array
2022-06-06	34906840	Trinder M	2021-12-06	Atherosclerosis	www.ncbi.nlm.nih.gov/pubmed/34906840	Polygenic architecture and cardiovascular risk of familial combined hyperlipidemia.	Familial combined hyperlipidemia defined by Consensus criteria	39,961 British ancestry cases, 309,261 British ancestry controls	NA	6q25.3	6	160319804		SLC22A2 - SLC22A3	ENSG00000112499	ENSG00000146477		42166	28574	rs3125050-A	rs3125050	0	3125050	intergenic_variant	1	0.843321	8e-26	25.0969		0.109131	[0.089-0.129] unit decrease	Affymetrix [8802648] (imputed)	N	familial hyperlipidemia	http://purl.obolibrary.org/obo/MONDO_0001336	GCST90104006	Genome-wide genotyping array
2022-06-06	34906840	Trinder M	2021-12-06	Atherosclerosis	www.ncbi.nlm.nih.gov/pubmed/34906840	Polygenic architecture and cardiovascular risk of familial combined hyperlipidemia.	Familial combined hyperlipidemia defined by Consensus criteria	39,961 British ancestry cases, 309,261 British ancestry controls	NA	6q25.3	6	160576086		LPA			ENSG00000198670			rs74617384-A	rs74617384	0	74617384	intron_variant	0	0.919676	4e-39	38.3979		0.178264	[0.15-0.2] unit decrease	Affymetrix [8802648] (imputed)	N	familial hyperlipidemia	http://purl.obolibrary.org/obo/MONDO_0001336	GCST90104006	Genome-wide genotyping array
2022-06-06	34906840	Trinder M	2021-12-06	Atherosclerosis	www.ncbi.nlm.nih.gov/pubmed/34906840	Polygenic architecture and cardiovascular risk of familial combined hyperlipidemia.	Familial combined hyperlipidemia defined by Consensus criteria	39,961 British ancestry cases, 309,261 British ancestry controls	NA	7q11.23	7	73602532		MLXIPL			ENSG00000009950			rs13240994-T	rs13240994	0	13240994	intron_variant	0	0.801039	6e-28	27.2218		0.107114	[0.088-0.126] unit increase	Affymetrix [8802648] (imputed)	N	familial hyperlipidemia	http://purl.obolibrary.org/obo/MONDO_0001336	GCST90104006	Genome-wide genotyping array
2022-06-06	34906840	Trinder M	2021-12-06	Atherosclerosis	www.ncbi.nlm.nih.gov/pubmed/34906840	Polygenic architecture and cardiovascular risk of familial combined hyperlipidemia.	Familial combined hyperlipidemia defined by Consensus criteria	39,961 British ancestry cases, 309,261 British ancestry controls	NA	7q32.2	7	130746171		KLF14 - LINC-PINT	ENSG00000266265	ENSG00000231721		11964	45093	rs4731701-C	rs4731701	0	4731701	intergenic_variant	1	0.504621	2e-16	15.699		0.0634659	[0.048-0.079] unit increase	Affymetrix [8802648] (imputed)	N	familial hyperlipidemia	http://purl.obolibrary.org/obo/MONDO_0001336	GCST90104006	Genome-wide genotyping array
2022-06-06	34906840	Trinder M	2021-12-06	Atherosclerosis	www.ncbi.nlm.nih.gov/pubmed/34906840	Polygenic architecture and cardiovascular risk of familial combined hyperlipidemia.	Familial combined hyperlipidemia defined by Consensus criteria	39,961 British ancestry cases, 309,261 British ancestry controls	NA	19q13.32	19	45409992		POLR1G, ERCC1			ENSG00000117877, ENSG00000012061			rs540662190-C	rs540662190	0	540662190	3_prime_UTR_variant	0	0.983806	1e-20	20		0.316915	[0.25-0.39] unit increase	Affymetrix [8802648] (imputed)	N	familial hyperlipidemia	http://purl.obolibrary.org/obo/MONDO_0001336	GCST90104006	Genome-wide genotyping array
2022-06-06	34906840	Trinder M	2021-12-06	Atherosclerosis	www.ncbi.nlm.nih.gov/pubmed/34906840	Polygenic architecture and cardiovascular risk of familial combined hyperlipidemia.	Familial combined hyperlipidemia defined by Consensus criteria	39,961 British ancestry cases, 309,261 British ancestry controls	NA	19q13.33	19	48716202		MAMSTR			ENSG00000176909			rs660745-T	rs660745	0	660745	intron_variant	0	0.45399	3e-18	17.5229		0.0672629	[0.052-0.082] unit decrease	Affymetrix [8802648] (imputed)	N	familial hyperlipidemia	http://purl.obolibrary.org/obo/MONDO_0001336	GCST90104006	Genome-wide genotyping array
2022-06-06	34906840	Trinder M	2021-12-06	Atherosclerosis	www.ncbi.nlm.nih.gov/pubmed/34906840	Polygenic architecture and cardiovascular risk of familial combined hyperlipidemia.	Familial combined hyperlipidemia defined by Consensus criteria	39,961 British ancestry cases, 309,261 British ancestry controls	NA	20q12	20	40513876		LINC01370 - MAFB	ENSG00000237767	ENSG00000204103		469814	171972	rs2207132-G	rs2207132	0	2207132	intergenic_variant	1	0.966885	2e-17	16.699		0.17601	[0.14-0.22] unit decrease	Affymetrix [8802648] (imputed)	N	familial hyperlipidemia	http://purl.obolibrary.org/obo/MONDO_0001336	GCST90104006	Genome-wide genotyping array
2022-06-06	34906840	Trinder M	2021-12-06	Atherosclerosis	www.ncbi.nlm.nih.gov/pubmed/34906840	Polygenic architecture and cardiovascular risk of familial combined hyperlipidemia.	Familial combined hyperlipidemia defined by Consensus criteria	39,961 British ancestry cases, 309,261 British ancestry controls	NA	20q12	20	40646830		LINC01370 - MAFB	ENSG00000237767	ENSG00000204103		602768	39018	rs6016399-G	rs6016399	0	6016399	intergenic_variant	1	0.285976	9e-06	5.04576		0.0385498	[0.022-0.056] unit increase	Affymetrix [8802648] (imputed)	N	familial hyperlipidemia	http://purl.obolibrary.org/obo/MONDO_0001336	GCST90104006	Genome-wide genotyping array
2022-06-06	34906840	Trinder M	2021-12-06	Atherosclerosis	www.ncbi.nlm.nih.gov/pubmed/34906840	Polygenic architecture and cardiovascular risk of familial combined hyperlipidemia.	Familial combined hyperlipidemia defined by Consensus criteria	39,961 British ancestry cases, 309,261 British ancestry controls	NA	20q13.12	20	45908293		PLTP			ENSG00000100979			rs6073952-G	rs6073952	0	6073952	intron_variant	0	0.80585	2e-14	13.699		0.0737814	[0.055-0.093] unit decrease	Affymetrix [8802648] (imputed)	N	familial hyperlipidemia	http://purl.obolibrary.org/obo/MONDO_0001336	GCST90104006	Genome-wide genotyping array
2022-06-06	34906840	Trinder M	2021-12-06	Atherosclerosis	www.ncbi.nlm.nih.gov/pubmed/34906840	Polygenic architecture and cardiovascular risk of familial combined hyperlipidemia.	Familial combined hyperlipidemia defined by Consensus criteria	39,961 British ancestry cases, 309,261 British ancestry controls	NA	20q13.33	20	64080106		OPRL1			ENSG00000125510			rs8126001-C	rs8126001	0	8126001	5_prime_UTR_variant	0	0.51022	2e-06	5.69897		0.0364605	[0.021-0.052] unit increase	Affymetrix [8802648] (imputed)	N	familial hyperlipidemia	http://purl.obolibrary.org/obo/MONDO_0001336	GCST90104006	Genome-wide genotyping array
2022-06-06	34906840	Trinder M	2021-12-06	Atherosclerosis	www.ncbi.nlm.nih.gov/pubmed/34906840	Polygenic architecture and cardiovascular risk of familial combined hyperlipidemia.	Familial combined hyperlipidemia defined by Mexico criteria	5,153 British ancestry cases, 344,069 British ancestry controls	NA	1p36.11	1	26695422		ARID1A			ENSG00000117713			rs114165349-G	rs114165349	0	114165349	5_prime_UTR_variant	0	0.976512	6e-06	5.22185		0.27834	[0.16-0.39] unit decrease	Affymetrix [8802648] (imputed)	N	familial hyperlipidemia	http://purl.obolibrary.org/obo/MONDO_0001336	GCST90104007	Genome-wide genotyping array
2022-06-06	34906840	Trinder M	2021-12-06	Atherosclerosis	www.ncbi.nlm.nih.gov/pubmed/34906840	Polygenic architecture and cardiovascular risk of familial combined hyperlipidemia.	Familial combined hyperlipidemia defined by Mexico criteria	5,153 British ancestry cases, 344,069 British ancestry controls	NA	1p32.3	1	55039974		PCSK9			ENSG00000169174			rs11591147-G	rs11591147	0	11591147	missense_variant	0	0.982411	4e-13	12.3979		0.676738	[0.47-0.88] unit increase	Affymetrix [8802648] (imputed)	N	familial hyperlipidemia	http://purl.obolibrary.org/obo/MONDO_0001336	GCST90104007	Genome-wide genotyping array
2022-06-06	34906840	Trinder M	2021-12-06	Atherosclerosis	www.ncbi.nlm.nih.gov/pubmed/34906840	Polygenic architecture and cardiovascular risk of familial combined hyperlipidemia.	Familial combined hyperlipidemia defined by Mexico criteria	5,153 British ancestry cases, 344,069 British ancestry controls	NA	1p31.3	1	62591465		DOCK7			ENSG00000116641			rs1748199-T	rs1748199	0	1748199	intron_variant	0	0.646046	2e-26	25.699		0.227094	[0.19-0.27] unit increase	Affymetrix [8802648] (imputed)	N	familial hyperlipidemia	http://purl.obolibrary.org/obo/MONDO_0001336	GCST90104007	Genome-wide genotyping array
2022-06-06	34906840	Trinder M	2021-12-06	Atherosclerosis	www.ncbi.nlm.nih.gov/pubmed/34906840	Polygenic architecture and cardiovascular risk of familial combined hyperlipidemia.	Familial combined hyperlipidemia defined by Mexico criteria	5,153 British ancestry cases, 344,069 British ancestry controls	NA	1p13.3	1	109160401		ELAPOR1			ENSG00000116299			rs1337247-C	rs1337247	0	1337247	intron_variant	0	0.85412	2e-08	7.69897		0.165123	[0.11-0.22] unit increase	Affymetrix [8802648] (imputed)	N	familial hyperlipidemia	http://purl.obolibrary.org/obo/MONDO_0001336	GCST90104007	Genome-wide genotyping array
2022-06-06	34906840	Trinder M	2021-12-06	Atherosclerosis	www.ncbi.nlm.nih.gov/pubmed/34906840	Polygenic architecture and cardiovascular risk of familial combined hyperlipidemia.	Familial combined hyperlipidemia defined by Mexico criteria	5,153 British ancestry cases, 344,069 British ancestry controls	NA	1p13.3	1	109274968		CELSR2			ENSG00000143126			rs12740374-G	rs12740374	0	12740374	3_prime_UTR_variant	0	0.778104	3e-57	56.5229		0.408779	[0.36-0.46] unit increase	Affymetrix [8802648] (imputed)	N	familial hyperlipidemia	http://purl.obolibrary.org/obo/MONDO_0001336	GCST90104007	Genome-wide genotyping array
2022-06-06	34906840	Trinder M	2021-12-06	Atherosclerosis	www.ncbi.nlm.nih.gov/pubmed/34906840	Polygenic architecture and cardiovascular risk of familial combined hyperlipidemia.	Familial combined hyperlipidemia defined by Mexico criteria	5,153 British ancestry cases, 344,069 British ancestry controls	NA	1p13.3	1	109489809		ATXN7L2			ENSG00000162650			rs41279732-T	rs41279732	0	41279732	intron_variant	0	0.934911	3e-06	5.52288		0.204004	[0.12-0.29] unit increase	Affymetrix [8802648] (imputed)	N	familial hyperlipidemia	http://purl.obolibrary.org/obo/MONDO_0001336	GCST90104007	Genome-wide genotyping array
2022-06-06	34906840	Trinder M	2021-12-06	Atherosclerosis	www.ncbi.nlm.nih.gov/pubmed/34906840	Polygenic architecture and cardiovascular risk of familial combined hyperlipidemia.	Familial combined hyperlipidemia defined by Mexico criteria	5,153 British ancestry cases, 344,069 British ancestry controls	NA	1q42.3	1	234717312		LINC00184 - LINC01132	ENSG00000224939	ENSG00000227630		79894	6730	rs556107-C	rs556107	0	556107	intron_variant	1	0.47761	2e-07	6.69897		0.104108	[0.065-0.144] unit decrease	Affymetrix [8802648] (imputed)	N	familial hyperlipidemia	http://purl.obolibrary.org/obo/MONDO_0001336	GCST90104007	Genome-wide genotyping array
2022-06-06	34906840	Trinder M	2021-12-06	Atherosclerosis	www.ncbi.nlm.nih.gov/pubmed/34906840	Polygenic architecture and cardiovascular risk of familial combined hyperlipidemia.	Familial combined hyperlipidemia defined by Mexico criteria	5,153 British ancestry cases, 344,069 British ancestry controls	NA	2p24.1	2	20998527		LINC02850 - APOB	ENSG00000236436	ENSG00000084674		136866	2902	rs952275-T	rs952275	0	952275	intergenic_variant	1	0.475633	8e-22	21.0969		0.193233	[0.15-0.23] unit decrease	Affymetrix [8802648] (imputed)	N	familial hyperlipidemia	http://purl.obolibrary.org/obo/MONDO_0001336	GCST90104007	Genome-wide genotyping array
2022-06-06	34906840	Trinder M	2021-12-06	Atherosclerosis	www.ncbi.nlm.nih.gov/pubmed/34906840	Polygenic architecture and cardiovascular risk of familial combined hyperlipidemia.	Familial combined hyperlipidemia defined by Mexico criteria	5,153 British ancestry cases, 344,069 British ancestry controls	NA	2p24.1	2	21166787		TDRD15 - NUTF2P8	ENSG00000218819	ENSG00000270654		22419	195505	rs4635554-T	rs4635554	0	4635554	intergenic_variant	1	0.661624	8e-14	13.0969		0.156026	[0.12-0.2] unit decrease	Affymetrix [8802648] (imputed)	N	familial hyperlipidemia	http://purl.obolibrary.org/obo/MONDO_0001336	GCST90104007	Genome-wide genotyping array
2022-06-06	34906840	Trinder M	2021-12-06	Atherosclerosis	www.ncbi.nlm.nih.gov/pubmed/34906840	Polygenic architecture and cardiovascular risk of familial combined hyperlipidemia.	Familial combined hyperlipidemia defined by Mexico criteria	5,153 British ancestry cases, 344,069 British ancestry controls	NA	2p24.1	2	21307787		TDRD15 - NUTF2P8	ENSG00000218819	ENSG00000270654		163419	54505	rs60960031-G	rs60960031	0	60960031	intron_variant	1	0.599463	4e-06	5.39794		0.0950841	[0.055-0.136] unit increase	Affymetrix [8802648] (imputed)	N	familial hyperlipidemia	http://purl.obolibrary.org/obo/MONDO_0001336	GCST90104007	Genome-wide genotyping array
2022-06-06	34906840	Trinder M	2021-12-06	Atherosclerosis	www.ncbi.nlm.nih.gov/pubmed/34906840	Polygenic architecture and cardiovascular risk of familial combined hyperlipidemia.	Familial combined hyperlipidemia defined by Mexico criteria	5,153 British ancestry cases, 344,069 British ancestry controls	NA	2p23.3	2	27508073		GCKR			ENSG00000084734			rs1260326-T	rs1260326	0	1260326	missense_variant	0	0.393515	1e-43	43		0.277526	[0.24-0.32] unit increase	Affymetrix [8802648] (imputed)	N	familial hyperlipidemia	http://purl.obolibrary.org/obo/MONDO_0001336	GCST90104007	Genome-wide genotyping array
2022-06-06	34906840	Trinder M	2021-12-06	Atherosclerosis	www.ncbi.nlm.nih.gov/pubmed/34906840	Polygenic architecture and cardiovascular risk of familial combined hyperlipidemia.	Familial combined hyperlipidemia defined by Mexico criteria	5,153 British ancestry cases, 344,069 British ancestry controls	NA	2p23.2	2	28198606		BABAM2			ENSG00000158019			rs55807911-T	rs55807911	0	55807911	intron_variant	0	0.801636	3e-08	7.52288		0.143062	[0.093-0.193] unit decrease	Affymetrix [8802648] (imputed)	N	familial hyperlipidemia	http://purl.obolibrary.org/obo/MONDO_0001336	GCST90104007	Genome-wide genotyping array
2022-06-06	34906840	Trinder M	2021-12-06	Atherosclerosis	www.ncbi.nlm.nih.gov/pubmed/34906840	Polygenic architecture and cardiovascular risk of familial combined hyperlipidemia.	Familial combined hyperlipidemia defined by Mexico criteria	5,153 British ancestry cases, 344,069 British ancestry controls	NA	2p21	2	43847292		ABCG8			ENSG00000143921			rs4245791-C	rs4245791	0	4245791	intron_variant	0	0.325252	2e-07	6.69897		0.109356	[0.068-0.15] unit increase	Affymetrix [8802648] (imputed)	N	familial hyperlipidemia	http://purl.obolibrary.org/obo/MONDO_0001336	GCST90104007	Genome-wide genotyping array
2022-06-06	34906840	Trinder M	2021-12-06	Atherosclerosis	www.ncbi.nlm.nih.gov/pubmed/34906840	Polygenic architecture and cardiovascular risk of familial combined hyperlipidemia.	Familial combined hyperlipidemia defined by Mexico criteria	5,153 British ancestry cases, 344,069 British ancestry controls	NA	2q24.3	2	164753988		COBLL1			ENSG00000082438			rs430419-C	rs430419	0	430419	intron_variant	0	0.390998	4e-08	7.39794		0.11278	[0.073-0.153] unit increase	Affymetrix [8802648] (imputed)	N	familial hyperlipidemia	http://purl.obolibrary.org/obo/MONDO_0001336	GCST90104007	Genome-wide genotyping array
2022-06-06	34906840	Trinder M	2021-12-06	Atherosclerosis	www.ncbi.nlm.nih.gov/pubmed/34906840	Polygenic architecture and cardiovascular risk of familial combined hyperlipidemia.	Familial combined hyperlipidemia defined by Mexico criteria	5,153 British ancestry cases, 344,069 British ancestry controls	NA	2q36.3	2	226202473		NYAP2 - MIR5702	ENSG00000144460	ENSG00000263363		472586	456237	rs201810030-A	rs201810030	0	201810030	intergenic_variant	1	0.32465	4e-09	8.39794		0.129128	[0.086-0.172] unit decrease	Affymetrix [8802648] (imputed)	N	familial hyperlipidemia	http://purl.obolibrary.org/obo/MONDO_0001336	GCST90104007	Genome-wide genotyping array
2022-06-06	34906840	Trinder M	2021-12-06	Atherosclerosis	www.ncbi.nlm.nih.gov/pubmed/34906840	Polygenic architecture and cardiovascular risk of familial combined hyperlipidemia.	Familial combined hyperlipidemia defined by Mexico criteria	5,153 British ancestry cases, 344,069 British ancestry controls	NA	4p16.3	4	3442204		HGFAC			ENSG00000109758			rs13108218-A	rs13108218	0	13108218	intron_variant	0	0.381824	6e-07	6.22185		0.102951	[0.063-0.143] unit increase	Affymetrix [8802648] (imputed)	N	familial hyperlipidemia	http://purl.obolibrary.org/obo/MONDO_0001336	GCST90104007	Genome-wide genotyping array
2022-06-06	34906840	Trinder M	2021-12-06	Atherosclerosis	www.ncbi.nlm.nih.gov/pubmed/34906840	Polygenic architecture and cardiovascular risk of familial combined hyperlipidemia.	Familial combined hyperlipidemia defined by Mexico criteria	5,153 British ancestry cases, 344,069 British ancestry controls	NA	4q21.3	4	87064014		AFF1			ENSG00000172493			rs3775228-C	rs3775228	0	3775228	intron_variant	0	0.600396	4e-06	5.39794		0.0946813	[0.055-0.135] unit decrease	Affymetrix [8802648] (imputed)	N	familial hyperlipidemia	http://purl.obolibrary.org/obo/MONDO_0001336	GCST90104007	Genome-wide genotyping array
2022-06-06	34906840	Trinder M	2021-12-06	Atherosclerosis	www.ncbi.nlm.nih.gov/pubmed/34906840	Polygenic architecture and cardiovascular risk of familial combined hyperlipidemia.	Familial combined hyperlipidemia defined by Mexico criteria	5,153 British ancestry cases, 344,069 British ancestry controls	NA	5q33.3	5	157016055		TIMD4 - HAVCR1	ENSG00000145850	ENSG00000113249		52829	10687	rs4704834-A	rs4704834	0	4704834	intergenic_variant	1	0.354124	6e-09	8.22185		0.123697	[0.082-0.166] unit decrease	Affymetrix [8802648] (imputed)	N	familial hyperlipidemia	http://purl.obolibrary.org/obo/MONDO_0001336	GCST90104007	Genome-wide genotyping array
2022-06-06	34906840	Trinder M	2021-12-06	Atherosclerosis	www.ncbi.nlm.nih.gov/pubmed/34906840	Polygenic architecture and cardiovascular risk of familial combined hyperlipidemia.	Familial combined hyperlipidemia defined by Mexico criteria	5,153 British ancestry cases, 344,069 British ancestry controls	NA	6p21.33	6	31273405		HLA-C - USP8P1	ENSG00000204525	ENSG00000214892		1275	2167	rs6900444-C	rs6900444	0	6900444	intron_variant	1	0.531095	1e-06	6		0.097975	[0.059-0.137] unit decrease	Affymetrix [8802648] (imputed)	N	familial hyperlipidemia	http://purl.obolibrary.org/obo/MONDO_0001336	GCST90104007	Genome-wide genotyping array
2022-06-06	34906840	Trinder M	2021-12-06	Atherosclerosis	www.ncbi.nlm.nih.gov/pubmed/34906840	Polygenic architecture and cardiovascular risk of familial combined hyperlipidemia.	Familial combined hyperlipidemia defined by Consensus criteria	39,961 British ancestry cases, 309,261 British ancestry controls	NA	8p22	8	18396999		NAT2			ENSG00000156006			rs35583283-G	rs35583283	0	35583283	intron_variant	0	0.844352	1e-16	16		0.0867844	[0.066-0.107] unit decrease	Affymetrix [8802648] (imputed)	N	familial hyperlipidemia	http://purl.obolibrary.org/obo/MONDO_0001336	GCST90104006	Genome-wide genotyping array
2022-06-06	34906840	Trinder M	2021-12-06	Atherosclerosis	www.ncbi.nlm.nih.gov/pubmed/34906840	Polygenic architecture and cardiovascular risk of familial combined hyperlipidemia.	Familial combined hyperlipidemia defined by Consensus criteria	39,961 British ancestry cases, 309,261 British ancestry controls	NA	8p21.3	8	19792822		CSGALNACT1 - INTS10	ENSG00000147408	ENSG00000104613		34793	24569	rs11204072-T	rs11204072	0	11204072	intron_variant	1	0.812508	8e-09	8.09691		0.0572281	[0.038-0.077] unit increase	Affymetrix [8802648] (imputed)	N	familial hyperlipidemia	http://purl.obolibrary.org/obo/MONDO_0001336	GCST90104006	Genome-wide genotyping array
2022-06-06	34906840	Trinder M	2021-12-06	Atherosclerosis	www.ncbi.nlm.nih.gov/pubmed/34906840	Polygenic architecture and cardiovascular risk of familial combined hyperlipidemia.	Familial combined hyperlipidemia defined by Consensus criteria	39,961 British ancestry cases, 309,261 British ancestry controls	NA	8p21.3	8	19990569		LPL - RPL30P9	ENSG00000175445	ENSG00000242709		23310	122774	rs17410962-G	rs17410962	0	17410962	intergenic_variant	1	0.882061	3e-54	53.5229		0.191625	[0.17-0.22] unit increase	Affymetrix [8802648] (imputed)	N	familial hyperlipidemia	http://purl.obolibrary.org/obo/MONDO_0001336	GCST90104006	Genome-wide genotyping array
2022-06-06	34906840	Trinder M	2021-12-06	Atherosclerosis	www.ncbi.nlm.nih.gov/pubmed/34906840	Polygenic architecture and cardiovascular risk of familial combined hyperlipidemia.	Familial combined hyperlipidemia defined by Consensus criteria	39,961 British ancestry cases, 309,261 British ancestry controls	NA	8p21.3	8	20094087		LPL - RPL30P9	ENSG00000175445	ENSG00000242709		126828	19256	rs116974927-G	rs116974927	0	116974927	intron_variant	1	0.987726	5e-08	7.30103		0.207519	[0.13-0.28] unit increase	Affymetrix [8802648] (imputed)	N	familial hyperlipidemia	http://purl.obolibrary.org/obo/MONDO_0001336	GCST90104006	Genome-wide genotyping array
2022-06-06	34906840	Trinder M	2021-12-06	Atherosclerosis	www.ncbi.nlm.nih.gov/pubmed/34906840	Polygenic architecture and cardiovascular risk of familial combined hyperlipidemia.	Familial combined hyperlipidemia defined by Consensus criteria	39,961 British ancestry cases, 309,261 British ancestry controls	NA	8q12.1	8	58480714		UBXN2B - CYP7A1	ENSG00000215114	ENSG00000167910		29213	9464	rs4738684-A	rs4738684	0	4738684	intergenic_variant	1	0.335838	1e-14	14		0.0626258	[0.047-0.078] unit increase	Affymetrix [8802648] (imputed)	N	familial hyperlipidemia	http://purl.obolibrary.org/obo/MONDO_0001336	GCST90104006	Genome-wide genotyping array
2022-06-06	34906840	Trinder M	2021-12-06	Atherosclerosis	www.ncbi.nlm.nih.gov/pubmed/34906840	Polygenic architecture and cardiovascular risk of familial combined hyperlipidemia.	Familial combined hyperlipidemia defined by Consensus criteria	39,961 British ancestry cases, 309,261 British ancestry controls	NA	8q24.13	8	125487789		TRIB1AL			ENSG00000253111			rs28601761-C	rs28601761	0	28601761	intron_variant	0	0.580596	1e-135	135		0.196302	[0.18-0.21] unit increase	Affymetrix [8802648] (imputed)	N	familial hyperlipidemia	http://purl.obolibrary.org/obo/MONDO_0001336	GCST90104006	Genome-wide genotyping array
2022-06-06	34906840	Trinder M	2021-12-06	Atherosclerosis	www.ncbi.nlm.nih.gov/pubmed/34906840	Polygenic architecture and cardiovascular risk of familial combined hyperlipidemia.	Familial combined hyperlipidemia defined by Consensus criteria	39,961 British ancestry cases, 309,261 British ancestry controls	NA	10q11.23	10	50814012		A1CF, ASAH2B			ENSG00000148584, ENSG00000204147			rs41274050-C	rs41274050	0	41274050	missense_variant	0	0.989956	2e-09	8.69897		0.219299	[0.15-0.29] unit decrease	Affymetrix [8802648] (imputed)	N	familial hyperlipidemia	http://purl.obolibrary.org/obo/MONDO_0001336	GCST90104006	Genome-wide genotyping array
2022-06-06	34906840	Trinder M	2021-12-06	Atherosclerosis	www.ncbi.nlm.nih.gov/pubmed/34906840	Polygenic architecture and cardiovascular risk of familial combined hyperlipidemia.	Familial combined hyperlipidemia defined by Consensus criteria	39,961 British ancestry cases, 309,261 British ancestry controls	NA	10q23.33	10	93079885		CYP26A1 - NIP7P1	ENSG00000095596	ENSG00000232805		2000	26987	rs2068888-G	rs2068888	0	2068888	regulatory_region_variant	1	0.550306	9e-18	17.0458		0.0664158	[0.051-0.082] unit increase	Affymetrix [8802648] (imputed)	N	familial hyperlipidemia	http://purl.obolibrary.org/obo/MONDO_0001336	GCST90104006	Genome-wide genotyping array
2022-06-06	34906840	Trinder M	2021-12-06	Atherosclerosis	www.ncbi.nlm.nih.gov/pubmed/34906840	Polygenic architecture and cardiovascular risk of familial combined hyperlipidemia.	Familial combined hyperlipidemia defined by Consensus criteria	39,961 British ancestry cases, 309,261 British ancestry controls	NA	11q23.3	11	116648938		LINC02702			ENSG00000237937			rs516226-C	rs516226	0	516226	intron_variant	0	0.815654	2e-12	11.699		0.0699519	[0.051-0.089] unit decrease	Affymetrix [8802648] (imputed)	N	familial hyperlipidemia	http://purl.obolibrary.org/obo/MONDO_0001336	GCST90104006	Genome-wide genotyping array
2022-06-06	34906840	Trinder M	2021-12-06	Atherosclerosis	www.ncbi.nlm.nih.gov/pubmed/34906840	Polygenic architecture and cardiovascular risk of familial combined hyperlipidemia.	Familial combined hyperlipidemia defined by Consensus criteria	39,961 British ancestry cases, 309,261 British ancestry controls	NA	11q23.3	11	116778201		ZPR1			ENSG00000109917			rs964184-G	rs964184	0	964184	3_prime_UTR_variant	0	0.132084	1e-163	163		0.293847	[0.27-0.31] unit increase	Affymetrix [8802648] (imputed)	N	familial hyperlipidemia	http://purl.obolibrary.org/obo/MONDO_0001336	GCST90104006	Genome-wide genotyping array
2022-06-06	34906840	Trinder M	2021-12-06	Atherosclerosis	www.ncbi.nlm.nih.gov/pubmed/34906840	Polygenic architecture and cardiovascular risk of familial combined hyperlipidemia.	Familial combined hyperlipidemia defined by Consensus criteria	39,961 British ancestry cases, 309,261 British ancestry controls	NA	11q23.3	11	117174715		PAFAH1B2			ENSG00000168092			rs112111936-T	rs112111936	0	112111936	intron_variant	0	0.908406	4e-18	17.3979		0.113733	[0.088-0.139] unit decrease	Affymetrix [8802648] (imputed)	N	familial hyperlipidemia	http://purl.obolibrary.org/obo/MONDO_0001336	GCST90104006	Genome-wide genotyping array
2022-06-06	34906840	Trinder M	2021-12-06	Atherosclerosis	www.ncbi.nlm.nih.gov/pubmed/34906840	Polygenic architecture and cardiovascular risk of familial combined hyperlipidemia.	Familial combined hyperlipidemia defined by Consensus criteria	39,961 British ancestry cases, 309,261 British ancestry controls	NA	13q34	13	113841051		GAS6-AS1, GAS6			ENSG00000233695, ENSG00000183087			rs7140110-T	rs7140110	0	7140110	non_coding_transcript_exon_variant	0	0.703531	2e-12	11.699		0.0587326	[0.042-0.075] unit decrease	Affymetrix [8802648] (imputed)	N	familial hyperlipidemia	http://purl.obolibrary.org/obo/MONDO_0001336	GCST90104006	Genome-wide genotyping array
2022-06-06	34906840	Trinder M	2021-12-06	Atherosclerosis	www.ncbi.nlm.nih.gov/pubmed/34906840	Polygenic architecture and cardiovascular risk of familial combined hyperlipidemia.	Familial combined hyperlipidemia defined by Consensus criteria	39,961 British ancestry cases, 309,261 British ancestry controls	NA	15q15.3	15	43735687		CATSPER2P1, CATSPER2P1			ENSG00000291053, ENSG00000205771			rs139974673-T	rs139974673	0	139974673	intron_variant	0	0.974933	3e-13	12.5229		0.173048	[0.13-0.22] unit decrease	Affymetrix [8802648] (imputed)	N	familial hyperlipidemia	http://purl.obolibrary.org/obo/MONDO_0001336	GCST90104006	Genome-wide genotyping array
2022-06-06	34906840	Trinder M	2021-12-06	Atherosclerosis	www.ncbi.nlm.nih.gov/pubmed/34906840	Polygenic architecture and cardiovascular risk of familial combined hyperlipidemia.	Familial combined hyperlipidemia defined by Consensus criteria	39,961 British ancestry cases, 309,261 British ancestry controls	NA	15q21.3	15	58438299		ALDH1A2, LIPC-AS1, LIPC			ENSG00000128918, ENSG00000259293, ENSG00000166035			rs588136-C	rs588136	0	588136	intron_variant	0	0.213304	1e-14	14		0.0718624	[0.054-0.09] unit increase	Affymetrix [8802648] (imputed)	N	familial hyperlipidemia	http://purl.obolibrary.org/obo/MONDO_0001336	GCST90104006	Genome-wide genotyping array
2022-06-06	34906840	Trinder M	2021-12-06	Atherosclerosis	www.ncbi.nlm.nih.gov/pubmed/34906840	Polygenic architecture and cardiovascular risk of familial combined hyperlipidemia.	Familial combined hyperlipidemia defined by Consensus criteria	39,961 British ancestry cases, 309,261 British ancestry controls	NA	16q22.2	16	72106654		DHX38			ENSG00000140829			rs2287997-G	rs2287997	0	2287997	intron_variant	0	0.815984	8e-19	18.0969		0.0868533	[0.068-0.106] unit decrease	Affymetrix [8802648] (imputed)	N	familial hyperlipidemia	http://purl.obolibrary.org/obo/MONDO_0001336	GCST90104006	Genome-wide genotyping array
2022-06-06	34906840	Trinder M	2021-12-06	Atherosclerosis	www.ncbi.nlm.nih.gov/pubmed/34906840	Polygenic architecture and cardiovascular risk of familial combined hyperlipidemia.	Familial combined hyperlipidemia defined by Consensus criteria	39,961 British ancestry cases, 309,261 British ancestry controls	NA	16q23.2	16	81490669		CMIP			ENSG00000153815			rs12443634-A	rs12443634	0	12443634	intron_variant	0	0.28634	4e-19	18.3979		0.0760762	[0.059-0.093] unit increase	Affymetrix [8802648] (imputed)	N	familial hyperlipidemia	http://purl.obolibrary.org/obo/MONDO_0001336	GCST90104006	Genome-wide genotyping array
2022-06-06	34906840	Trinder M	2021-12-06	Atherosclerosis	www.ncbi.nlm.nih.gov/pubmed/34906840	Polygenic architecture and cardiovascular risk of familial combined hyperlipidemia.	Familial combined hyperlipidemia defined by Consensus criteria	39,961 British ancestry cases, 309,261 British ancestry controls	NA	17q21.31	17	43797377		CFAP97D1 - MPP3	ENSG00000231256	ENSG00000161647		9757	3422	rs112259268-C	rs112259268	0	112259268	intergenic_variant	1	0.971179	1e-07	7		0.119506	[0.076-0.163] unit decrease	Affymetrix [8802648] (imputed)	N	familial hyperlipidemia	http://purl.obolibrary.org/obo/MONDO_0001336	GCST90104006	Genome-wide genotyping array
2022-06-06	34906840	Trinder M	2021-12-06	Atherosclerosis	www.ncbi.nlm.nih.gov/pubmed/34906840	Polygenic architecture and cardiovascular risk of familial combined hyperlipidemia.	Familial combined hyperlipidemia defined by Consensus criteria	39,961 British ancestry cases, 309,261 British ancestry controls	NA	19p13.2	19	8364439		ANGPTL4			ENSG00000167772			rs116843064-G	rs116843064	0	116843064	missense_variant	0	0.980518	3e-13	12.5229		0.212838	[0.15-0.27] unit increase	Affymetrix [8802648] (imputed)	N	familial hyperlipidemia	http://purl.obolibrary.org/obo/MONDO_0001336	GCST90104006	Genome-wide genotyping array
2022-06-06	34906840	Trinder M	2021-12-06	Atherosclerosis	www.ncbi.nlm.nih.gov/pubmed/34906840	Polygenic architecture and cardiovascular risk of familial combined hyperlipidemia.	Familial combined hyperlipidemia defined by Consensus criteria	39,961 British ancestry cases, 309,261 British ancestry controls	NA	19p13.2	19	10640404		SLC44A2			ENSG00000129353			rs1811376-G	rs1811376	0	1811376	intron_variant	0	0.0701588	2e-23	22.699		0.155499	[0.12-0.19] unit decrease	Affymetrix [8802648] (imputed)	N	familial hyperlipidemia	http://purl.obolibrary.org/obo/MONDO_0001336	GCST90104006	Genome-wide genotyping array
2022-06-06	34906840	Trinder M	2021-12-06	Atherosclerosis	www.ncbi.nlm.nih.gov/pubmed/34906840	Polygenic architecture and cardiovascular risk of familial combined hyperlipidemia.	Familial combined hyperlipidemia defined by Consensus criteria	39,961 British ancestry cases, 309,261 British ancestry controls	NA	19p13.2	19	11091630		LDLR			ENSG00000130164			rs6511720-G	rs6511720	0	6511720	intron_variant	0	0.881654	1e-110	110		0.279357	[0.25-0.3] unit increase	Affymetrix [8802648] (imputed)	N	familial hyperlipidemia	http://purl.obolibrary.org/obo/MONDO_0001336	GCST90104006	Genome-wide genotyping array
2022-06-06	34906840	Trinder M	2021-12-06	Atherosclerosis	www.ncbi.nlm.nih.gov/pubmed/34906840	Polygenic architecture and cardiovascular risk of familial combined hyperlipidemia.	Familial combined hyperlipidemia defined by Consensus criteria	39,961 British ancestry cases, 309,261 British ancestry controls	NA	19p13.11	19	19268740		TM6SF2			ENSG00000213996			rs58542926-C	rs58542926	0	58542926	stop_gained	0	0.924658	4e-42	41.3979		0.206379	[0.18-0.24] unit increase	Affymetrix [8802648] (imputed)	N	familial hyperlipidemia	http://purl.obolibrary.org/obo/MONDO_0001336	GCST90104006	Genome-wide genotyping array
2022-06-06	34906840	Trinder M	2021-12-06	Atherosclerosis	www.ncbi.nlm.nih.gov/pubmed/34906840	Polygenic architecture and cardiovascular risk of familial combined hyperlipidemia.	Familial combined hyperlipidemia defined by Consensus criteria	39,961 British ancestry cases, 309,261 British ancestry controls	NA	19p13.11	19	19547663		CILP2 - PBX4	ENSG00000160161	ENSG00000105717		1004	14044	rs16996148-G	rs16996148	0	16996148	intergenic_variant	1	0.917763	2e-31	30.699		0.168738	[0.14-0.2] unit increase	Affymetrix [8802648] (imputed)	N	familial hyperlipidemia	http://purl.obolibrary.org/obo/MONDO_0001336	GCST90104006	Genome-wide genotyping array
2022-06-06	34906840	Trinder M	2021-12-06	Atherosclerosis	www.ncbi.nlm.nih.gov/pubmed/34906840	Polygenic architecture and cardiovascular risk of familial combined hyperlipidemia.	Familial combined hyperlipidemia defined by Consensus criteria	39,961 British ancestry cases, 309,261 British ancestry controls	NA	19q13.32	19	44750234		BCL3			ENSG00000069399			rs10401176-C	rs10401176	0	10401176	intron_variant	0	0.874684	1e-69	69		0.21408	[0.19-0.24] unit increase	Affymetrix [8802648] (imputed)	N	familial hyperlipidemia	http://purl.obolibrary.org/obo/MONDO_0001336	GCST90104006	Genome-wide genotyping array
2022-06-06	34906840	Trinder M	2021-12-06	Atherosclerosis	www.ncbi.nlm.nih.gov/pubmed/34906840	Polygenic architecture and cardiovascular risk of familial combined hyperlipidemia.	Familial combined hyperlipidemia defined by Consensus criteria	39,961 British ancestry cases, 309,261 British ancestry controls	NA	19q13.32	19	44908684		APOE			ENSG00000130203			rs429358-T	rs429358	0	429358	missense_variant	0	0.844393	3e-226	225.523		0.321864	[0.3-0.34] unit decrease	Affymetrix [8802648] (imputed)	N	familial hyperlipidemia	http://purl.obolibrary.org/obo/MONDO_0001336	GCST90104006	Genome-wide genotyping array
2022-06-06	34906840	Trinder M	2021-12-06	Atherosclerosis	www.ncbi.nlm.nih.gov/pubmed/34906840	Polygenic architecture and cardiovascular risk of familial combined hyperlipidemia.	Familial combined hyperlipidemia defined by Consensus criteria	39,961 British ancestry cases, 309,261 British ancestry controls	NA	19q13.32	19	45019031		RELB			ENSG00000104856			rs74359223-G	rs74359223	0	74359223	intron_variant	0	0.987431	1e-08	8		0.192128	[0.13-0.26] unit decrease	Affymetrix [8802648] (imputed)	N	familial hyperlipidemia	http://purl.obolibrary.org/obo/MONDO_0001336	GCST90104006	Genome-wide genotyping array
2022-06-06	34906840	Trinder M	2021-12-06	Atherosclerosis	www.ncbi.nlm.nih.gov/pubmed/34906840	Polygenic architecture and cardiovascular risk of familial combined hyperlipidemia.	Familial combined hyperlipidemia defined by Dutch criteria	17,485 British ancestry cases, 331,737 British ancestry controls	NA	5q13.3	5	75360714		HMGCR, CERT1			ENSG00000113161, ENSG00000113163			rs12916-T	rs12916	0	12916	3_prime_UTR_variant	0	0.599776	2e-10	9.69897		0.0720386	[0.05-0.094] unit decrease	Affymetrix [8802648] (imputed)	N	familial hyperlipidemia	http://purl.obolibrary.org/obo/MONDO_0001336	GCST90104005	Genome-wide genotyping array
2022-06-06	34906840	Trinder M	2021-12-06	Atherosclerosis	www.ncbi.nlm.nih.gov/pubmed/34906840	Polygenic architecture and cardiovascular risk of familial combined hyperlipidemia.	Familial combined hyperlipidemia defined by Dutch criteria	17,485 British ancestry cases, 331,737 British ancestry controls	NA	5q33.3	5	156946626		TIMD4			ENSG00000145850			rs13167071-G	rs13167071	0	13167071	intron_variant	0	0.360552	2e-14	13.699		0.0898306	[0.067-0.113] unit decrease	Affymetrix [8802648] (imputed)	N	familial hyperlipidemia	http://purl.obolibrary.org/obo/MONDO_0001336	GCST90104005	Genome-wide genotyping array
2022-06-06	34906840	Trinder M	2021-12-06	Atherosclerosis	www.ncbi.nlm.nih.gov/pubmed/34906840	Polygenic architecture and cardiovascular risk of familial combined hyperlipidemia.	Familial combined hyperlipidemia defined by Dutch criteria	17,485 British ancestry cases, 331,737 British ancestry controls	NA	6p21.33	6	31273405		HLA-C - USP8P1	ENSG00000204525	ENSG00000214892		1275	2167	rs6900444-C	rs6900444	0	6900444	intron_variant	1	0.531095	4e-15	14.3979		0.0880863	[0.066-0.11] unit decrease	Affymetrix [8802648] (imputed)	N	familial hyperlipidemia	http://purl.obolibrary.org/obo/MONDO_0001336	GCST90104005	Genome-wide genotyping array
2022-06-06	34906840	Trinder M	2021-12-06	Atherosclerosis	www.ncbi.nlm.nih.gov/pubmed/34906840	Polygenic architecture and cardiovascular risk of familial combined hyperlipidemia.	Familial combined hyperlipidemia defined by Dutch criteria	17,485 British ancestry cases, 331,737 British ancestry controls	NA	6p21.33	6	31593576		NCR3 - UQCRHP1	ENSG00000204475	ENSG00000230622		570	17507	rs28732146-T	rs28732146	0	28732146	intergenic_variant	1	0.803408	1e-08	8		0.0792972	[0.052-0.106] unit decrease	Affymetrix [8802648] (imputed)	N	familial hyperlipidemia	http://purl.obolibrary.org/obo/MONDO_0001336	GCST90104005	Genome-wide genotyping array
2022-06-06	34906840	Trinder M	2021-12-06	Atherosclerosis	www.ncbi.nlm.nih.gov/pubmed/34906840	Polygenic architecture and cardiovascular risk of familial combined hyperlipidemia.	Familial combined hyperlipidemia defined by Dutch criteria	17,485 British ancestry cases, 331,737 British ancestry controls	NA	6p21.32	6	32408694		TSBP1-AS1 - HLA-DRA	ENSG00000225914	ENSG00000204287		931	31184	rs3763313-A	rs3763313	0	3763313	intergenic_variant	1	0.807869	7e-10	9.1549		0.0859898	[0.059-0.113] unit decrease	Affymetrix [8802648] (imputed)	N	familial hyperlipidemia	http://purl.obolibrary.org/obo/MONDO_0001336	GCST90104005	Genome-wide genotyping array
2022-06-06	34906840	Trinder M	2021-12-06	Atherosclerosis	www.ncbi.nlm.nih.gov/pubmed/34906840	Polygenic architecture and cardiovascular risk of familial combined hyperlipidemia.	Familial combined hyperlipidemia defined by Dutch criteria	17,485 British ancestry cases, 331,737 British ancestry controls	NA	6p21.32	6	32622382		HLA-DRB1 - HLA-DQA1	ENSG00000196126	ENSG00000196735		32534	5797	rs9271547-C	rs9271547	0	9271547	intron_variant	1	0.465257	6e-16	15.2218		0.0912159	[0.069-0.113] unit decrease	Affymetrix [8802648] (imputed)	N	familial hyperlipidemia	http://purl.obolibrary.org/obo/MONDO_0001336	GCST90104005	Genome-wide genotyping array
2022-06-06	34906840	Trinder M	2021-12-06	Atherosclerosis	www.ncbi.nlm.nih.gov/pubmed/34906840	Polygenic architecture and cardiovascular risk of familial combined hyperlipidemia.	Familial combined hyperlipidemia defined by Dutch criteria	17,485 British ancestry cases, 331,737 British ancestry controls	NA	6p21.1	6	43790159		VEGFA - LINC02537	ENSG00000112715	ENSG00000283215		3672	54719	rs998584-C	rs998584	0	998584	regulatory_region_variant	1	0.518186	9e-17	16.0458		0.093073	[0.071-0.115] unit decrease	Affymetrix [8802648] (imputed)	N	familial hyperlipidemia	http://purl.obolibrary.org/obo/MONDO_0001336	GCST90104005	Genome-wide genotyping array
2022-06-06	34906840	Trinder M	2021-12-06	Atherosclerosis	www.ncbi.nlm.nih.gov/pubmed/34906840	Polygenic architecture and cardiovascular risk of familial combined hyperlipidemia.	Familial combined hyperlipidemia defined by Dutch criteria	17,485 British ancestry cases, 331,737 British ancestry controls	NA	6q25.3	6	159979115		IGF2R			ENSG00000197081			rs7750288-A	rs7750288	0	7750288	intron_variant	0	0.713739	5e-10	9.30103		0.0760462	[0.052-0.1] unit decrease	Affymetrix [8802648] (imputed)	N	familial hyperlipidemia	http://purl.obolibrary.org/obo/MONDO_0001336	GCST90104005	Genome-wide genotyping array
2022-06-06	34906840	Trinder M	2021-12-06	Atherosclerosis	www.ncbi.nlm.nih.gov/pubmed/34906840	Polygenic architecture and cardiovascular risk of familial combined hyperlipidemia.	Familial combined hyperlipidemia defined by Dutch criteria	17,485 British ancestry cases, 331,737 British ancestry controls	NA	6q25.3	6	160100853		IGF2R			ENSG00000197081			rs146203232-C	rs146203232	0	146203232	intron_variant	0	0.925143	2e-11	10.699		0.138159	[0.098-0.178] unit decrease	Affymetrix [8802648] (imputed)	N	familial hyperlipidemia	http://purl.obolibrary.org/obo/MONDO_0001336	GCST90104005	Genome-wide genotyping array
2022-06-06	34906840	Trinder M	2021-12-06	Atherosclerosis	www.ncbi.nlm.nih.gov/pubmed/34906840	Polygenic architecture and cardiovascular risk of familial combined hyperlipidemia.	Familial combined hyperlipidemia defined by Dutch criteria	17,485 British ancestry cases, 331,737 British ancestry controls	NA	6q25.3	6	160319804		SLC22A2 - SLC22A3	ENSG00000112499	ENSG00000146477		42166	28574	rs3125050-A	rs3125050	0	3125050	intergenic_variant	1	0.843321	4e-12	11.3979		0.104391	[0.075-0.134] unit decrease	Affymetrix [8802648] (imputed)	N	familial hyperlipidemia	http://purl.obolibrary.org/obo/MONDO_0001336	GCST90104005	Genome-wide genotyping array
2022-06-06	34906840	Trinder M	2021-12-06	Atherosclerosis	www.ncbi.nlm.nih.gov/pubmed/34906840	Polygenic architecture and cardiovascular risk of familial combined hyperlipidemia.	Familial combined hyperlipidemia defined by Dutch criteria	17,485 British ancestry cases, 331,737 British ancestry controls	NA	6q25.3	6	160576086		LPA			ENSG00000198670			rs74617384-A	rs74617384	0	74617384	intron_variant	0	0.919676	9e-10	9.04576		0.12214	[0.084-0.161] unit decrease	Affymetrix [8802648] (imputed)	N	familial hyperlipidemia	http://purl.obolibrary.org/obo/MONDO_0001336	GCST90104005	Genome-wide genotyping array
2022-06-06	34906840	Trinder M	2021-12-06	Atherosclerosis	www.ncbi.nlm.nih.gov/pubmed/34906840	Polygenic architecture and cardiovascular risk of familial combined hyperlipidemia.	Familial combined hyperlipidemia defined by Dutch criteria	17,485 British ancestry cases, 331,737 British ancestry controls	NA	7q11.23	7	73388636		FKBP6 - Y_RNA	ENSG00000077800	ENSG00000251799		29999	15152	rs35006996-G	rs35006996	0	35006996	intergenic_variant	1	0.968692	3e-09	8.52288		0.208001	[0.14-0.28] unit increase	Affymetrix [8802648] (imputed)	N	familial hyperlipidemia	http://purl.obolibrary.org/obo/MONDO_0001336	GCST90104005	Genome-wide genotyping array
2022-06-06	34906840	Trinder M	2021-12-06	Atherosclerosis	www.ncbi.nlm.nih.gov/pubmed/34906840	Polygenic architecture and cardiovascular risk of familial combined hyperlipidemia.	Familial combined hyperlipidemia defined by Dutch criteria	17,485 British ancestry cases, 331,737 British ancestry controls	NA	7q11.23	7	73602532		MLXIPL			ENSG00000009950			rs13240994-T	rs13240994	0	13240994	intron_variant	0	0.801039	4e-32	31.3979		0.169614	[0.14-0.2] unit increase	Affymetrix [8802648] (imputed)	N	familial hyperlipidemia	http://purl.obolibrary.org/obo/MONDO_0001336	GCST90104005	Genome-wide genotyping array
2022-06-06	34906840	Trinder M	2021-12-06	Atherosclerosis	www.ncbi.nlm.nih.gov/pubmed/34906840	Polygenic architecture and cardiovascular risk of familial combined hyperlipidemia.	Familial combined hyperlipidemia defined by Dutch criteria	17,485 British ancestry cases, 331,737 British ancestry controls	NA	20q13.12	20	45908293		PLTP			ENSG00000100979			rs6073952-G	rs6073952	0	6073952	intron_variant	0	0.80585	3e-11	10.5229		0.0927599	[0.066-0.12] unit decrease	Affymetrix [8802648] (imputed)	N	familial hyperlipidemia	http://purl.obolibrary.org/obo/MONDO_0001336	GCST90104005	Genome-wide genotyping array
2022-06-06	34906840	Trinder M	2021-12-06	Atherosclerosis	www.ncbi.nlm.nih.gov/pubmed/34906840	Polygenic architecture and cardiovascular risk of familial combined hyperlipidemia.	Familial combined hyperlipidemia defined by Dutch criteria	17,485 British ancestry cases, 331,737 British ancestry controls	NA	20q13.33	20	64080106		OPRL1			ENSG00000125510			rs8126001-C	rs8126001	0	8126001	5_prime_UTR_variant	0	0.51022	9e-06	5.04576		0.0498286	[0.028-0.072] unit increase	Affymetrix [8802648] (imputed)	N	familial hyperlipidemia	http://purl.obolibrary.org/obo/MONDO_0001336	GCST90104005	Genome-wide genotyping array
2022-06-06	34906840	Trinder M	2021-12-06	Atherosclerosis	www.ncbi.nlm.nih.gov/pubmed/34906840	Polygenic architecture and cardiovascular risk of familial combined hyperlipidemia.	Familial combined hyperlipidemia defined by Consensus criteria	39,961 British ancestry cases, 309,261 British ancestry controls	NA	1p36.11	1	26695422		ARID1A			ENSG00000117713			rs114165349-G	rs114165349	0	114165349	5_prime_UTR_variant	0	0.976512	4e-17	16.3979		0.205279	[0.16-0.25] unit decrease	Affymetrix [8802648] (imputed)	N	familial hyperlipidemia	http://purl.obolibrary.org/obo/MONDO_0001336	GCST90104006	Genome-wide genotyping array
2022-06-06	34906840	Trinder M	2021-12-06	Atherosclerosis	www.ncbi.nlm.nih.gov/pubmed/34906840	Polygenic architecture and cardiovascular risk of familial combined hyperlipidemia.	Familial combined hyperlipidemia defined by Consensus criteria	39,961 British ancestry cases, 309,261 British ancestry controls	NA	1p32.3	1	55039974		PCSK9			ENSG00000169174			rs11591147-G	rs11591147	0	11591147	missense_variant	0	0.982411	9e-76	75.0458		0.623922	[0.55-0.7] unit increase	Affymetrix [8802648] (imputed)	N	familial hyperlipidemia	http://purl.obolibrary.org/obo/MONDO_0001336	GCST90104006	Genome-wide genotyping array
2022-06-06	34906840	Trinder M	2021-12-06	Atherosclerosis	www.ncbi.nlm.nih.gov/pubmed/34906840	Polygenic architecture and cardiovascular risk of familial combined hyperlipidemia.	Familial combined hyperlipidemia defined by Consensus criteria	39,961 British ancestry cases, 309,261 British ancestry controls	NA	1p31.3	1	62591465		DOCK7			ENSG00000116641			rs1748199-T	rs1748199	0	1748199	intron_variant	0	0.646046	7e-51	50.1549		0.121489	[0.11-0.14] unit increase	Affymetrix [8802648] (imputed)	N	familial hyperlipidemia	http://purl.obolibrary.org/obo/MONDO_0001336	GCST90104006	Genome-wide genotyping array
2022-06-06	34906840	Trinder M	2021-12-06	Atherosclerosis	www.ncbi.nlm.nih.gov/pubmed/34906840	Polygenic architecture and cardiovascular risk of familial combined hyperlipidemia.	Familial combined hyperlipidemia defined by Consensus criteria	39,961 British ancestry cases, 309,261 British ancestry controls	NA	1p31.3	1	62885930		ATG4C - LINC01739	ENSG00000125703	ENSG00000229537		20414	89815	rs11804568-T	rs11804568	0	11804568	intron_variant	1	0.5923	3e-10	9.52288		0.0495503	[0.034-0.065] unit decrease	Affymetrix [8802648] (imputed)	N	familial hyperlipidemia	http://purl.obolibrary.org/obo/MONDO_0001336	GCST90104006	Genome-wide genotyping array
2022-06-06	34906840	Trinder M	2021-12-06	Atherosclerosis	www.ncbi.nlm.nih.gov/pubmed/34906840	Polygenic architecture and cardiovascular risk of familial combined hyperlipidemia.	Familial combined hyperlipidemia defined by Consensus criteria	39,961 British ancestry cases, 309,261 British ancestry controls	NA	1p13.3	1	109160401		ELAPOR1			ENSG00000116299			rs1337247-C	rs1337247	0	1337247	intron_variant	0	0.85412	6e-12	11.2218		0.0756489	[0.054-0.097] unit increase	Affymetrix [8802648] (imputed)	N	familial hyperlipidemia	http://purl.obolibrary.org/obo/MONDO_0001336	GCST90104006	Genome-wide genotyping array
2022-06-06	34906840	Trinder M	2021-12-06	Atherosclerosis	www.ncbi.nlm.nih.gov/pubmed/34906840	Polygenic architecture and cardiovascular risk of familial combined hyperlipidemia.	Familial combined hyperlipidemia defined by Consensus criteria	39,961 British ancestry cases, 309,261 British ancestry controls	NA	1p13.3	1	109274968		CELSR2			ENSG00000143126			rs12740374-G	rs12740374	0	12740374	3_prime_UTR_variant	0	0.778104	7e-175	174.155		0.269572	[0.25-0.29] unit increase	Affymetrix [8802648] (imputed)	N	familial hyperlipidemia	http://purl.obolibrary.org/obo/MONDO_0001336	GCST90104006	Genome-wide genotyping array
2022-06-06	34906840	Trinder M	2021-12-06	Atherosclerosis	www.ncbi.nlm.nih.gov/pubmed/34906840	Polygenic architecture and cardiovascular risk of familial combined hyperlipidemia.	Familial combined hyperlipidemia defined by Consensus criteria	39,961 British ancestry cases, 309,261 British ancestry controls	NA	1p13.3	1	109489809		ATXN7L2			ENSG00000162650			rs41279732-T	rs41279732	0	41279732	intron_variant	0	0.934911	4e-16	15.3979		0.131242	[0.099-0.163] unit increase	Affymetrix [8802648] (imputed)	N	familial hyperlipidemia	http://purl.obolibrary.org/obo/MONDO_0001336	GCST90104006	Genome-wide genotyping array
2022-06-06	34906840	Trinder M	2021-12-06	Atherosclerosis	www.ncbi.nlm.nih.gov/pubmed/34906840	Polygenic architecture and cardiovascular risk of familial combined hyperlipidemia.	Familial combined hyperlipidemia defined by Consensus criteria	39,961 British ancestry cases, 309,261 British ancestry controls	NA	1q42.13	1	230157783		GALNT2			ENSG00000143641			rs4631704-C	rs4631704	0	4631704	intron_variant	0	0.389578	2e-18	17.699		0.0694072	[0.054-0.085] unit increase	Affymetrix [8802648] (imputed)	N	familial hyperlipidemia	http://purl.obolibrary.org/obo/MONDO_0001336	GCST90104006	Genome-wide genotyping array
2022-06-06	34906840	Trinder M	2021-12-06	Atherosclerosis	www.ncbi.nlm.nih.gov/pubmed/34906840	Polygenic architecture and cardiovascular risk of familial combined hyperlipidemia.	Familial combined hyperlipidemia defined by Consensus criteria	39,961 British ancestry cases, 309,261 British ancestry controls	NA	1q42.3	1	234717312		LINC00184 - LINC01132	ENSG00000224939	ENSG00000227630		79894	6730	rs556107-C	rs556107	0	556107	intron_variant	1	0.47761	4e-18	17.3979		0.0670503	[0.052-0.082] unit decrease	Affymetrix [8802648] (imputed)	N	familial hyperlipidemia	http://purl.obolibrary.org/obo/MONDO_0001336	GCST90104006	Genome-wide genotyping array
2022-06-06	34906840	Trinder M	2021-12-06	Atherosclerosis	www.ncbi.nlm.nih.gov/pubmed/34906840	Polygenic architecture and cardiovascular risk of familial combined hyperlipidemia.	Familial combined hyperlipidemia defined by Consensus criteria	39,961 British ancestry cases, 309,261 British ancestry controls	NA	2p24.1	2	20998527		LINC02850 - APOB	ENSG00000236436	ENSG00000084674		136866	2902	rs952275-T	rs952275	0	952275	intergenic_variant	1	0.475633	1e-91	91		0.156378	[0.14-0.17] unit decrease	Affymetrix [8802648] (imputed)	N	familial hyperlipidemia	http://purl.obolibrary.org/obo/MONDO_0001336	GCST90104006	Genome-wide genotyping array
2021-04-16	33514863	Nishiguchi KM	2021-01-29	Commun Biol	www.ncbi.nlm.nih.gov/pubmed/33514863	A hypomorphic variant in EYS detected by genome-wide association study contributes toward retinitis pigmentosa.	Retinitis pigmentosa	432 Japanese ancestry cases, 603 Japanese ancestry controls	NA				LINC01376, NT5C1B-RDH14							chr2:18829755-?	chr2:18829755	0			1	NR	3e-07	6.52288		0.128	NR	Illumina [10673864] (imputed)	N	retinitis pigmentosa	http://purl.obolibrary.org/obo/MONDO_0019200	GCST90011892	Genome-wide genotyping array
2021-04-16	33514863	Nishiguchi KM	2021-01-29	Commun Biol	www.ncbi.nlm.nih.gov/pubmed/33514863	A hypomorphic variant in EYS detected by genome-wide association study contributes toward retinitis pigmentosa.	Retinitis pigmentosa	432 Japanese ancestry cases, 603 Japanese ancestry controls	NA				EGR4, ALMS1							chr2:73524111-?	chr2:73524111	0			1	NR	4e-06	5.39794		1.723	NR	Illumina [10673864] (imputed)	N	retinitis pigmentosa	http://purl.obolibrary.org/obo/MONDO_0019200	GCST90011892	Genome-wide genotyping array
2021-04-16	33514863	Nishiguchi KM	2021-01-29	Commun Biol	www.ncbi.nlm.nih.gov/pubmed/33514863	A hypomorphic variant in EYS detected by genome-wide association study contributes toward retinitis pigmentosa.	Retinitis pigmentosa	432 Japanese ancestry cases, 603 Japanese ancestry controls	NA				CAMK2A							chr5:149610967-?	chr5:149610967	0			1	NR	7e-06	5.1549		0.558	NR	Illumina [10673864] (imputed)	N	retinitis pigmentosa	http://purl.obolibrary.org/obo/MONDO_0019200	GCST90011892	Genome-wide genotyping array
2021-04-16	33514863	Nishiguchi KM	2021-01-29	Commun Biol	www.ncbi.nlm.nih.gov/pubmed/33514863	A hypomorphic variant in EYS detected by genome-wide association study contributes toward retinitis pigmentosa.	Retinitis pigmentosa	432 Japanese ancestry cases, 603 Japanese ancestry controls	NA				EYS							chr6:65728469-?	chr6:65728469	0			1	NR	9e-10	9.04576		4.005	NR	Illumina [10673864] (imputed)	N	retinitis pigmentosa	http://purl.obolibrary.org/obo/MONDO_0019200	GCST90011892	Genome-wide genotyping array
2021-04-16	33514863	Nishiguchi KM	2021-01-29	Commun Biol	www.ncbi.nlm.nih.gov/pubmed/33514863	A hypomorphic variant in EYS detected by genome-wide association study contributes toward retinitis pigmentosa.	Retinitis pigmentosa	432 Japanese ancestry cases, 603 Japanese ancestry controls	NA				DNAAF5							chr7:791207-?	chr7:791207	0			1	NR	8e-06	5.09691		1.621	NR	Illumina [10673864] (imputed)	N	retinitis pigmentosa	http://purl.obolibrary.org/obo/MONDO_0019200	GCST90011892	Genome-wide genotyping array
2021-04-16	33514863	Nishiguchi KM	2021-01-29	Commun Biol	www.ncbi.nlm.nih.gov/pubmed/33514863	A hypomorphic variant in EYS detected by genome-wide association study contributes toward retinitis pigmentosa.	Retinitis pigmentosa	432 Japanese ancestry cases, 603 Japanese ancestry controls	NA				STK31, NPY							chr7:24293561-?	chr7:24293561	0			1	NR	8e-06	5.09691		1.914	NR	Illumina [10673864] (imputed)	N	retinitis pigmentosa	http://purl.obolibrary.org/obo/MONDO_0019200	GCST90011892	Genome-wide genotyping array
2021-04-16	33514863	Nishiguchi KM	2021-01-29	Commun Biol	www.ncbi.nlm.nih.gov/pubmed/33514863	A hypomorphic variant in EYS detected by genome-wide association study contributes toward retinitis pigmentosa.	Retinitis pigmentosa	432 Japanese ancestry cases, 603 Japanese ancestry controls	NA				SEMA3A, LOC101927378							chr7:84055587-?	chr7:84055587	0			1	NR	1e-05	5		0.494	NR	Illumina [10673864] (imputed)	N	retinitis pigmentosa	http://purl.obolibrary.org/obo/MONDO_0019200	GCST90011892	Genome-wide genotyping array
2021-04-16	33514863	Nishiguchi KM	2021-01-29	Commun Biol	www.ncbi.nlm.nih.gov/pubmed/33514863	A hypomorphic variant in EYS detected by genome-wide association study contributes toward retinitis pigmentosa.	Retinitis pigmentosa	432 Japanese ancestry cases, 603 Japanese ancestry controls	NA				NOC3L							chr10:96104665-?	chr10:96104665	0			1	NR	9e-06	5.04576		0.632	NR	Illumina [10673864] (imputed)	N	retinitis pigmentosa	http://purl.obolibrary.org/obo/MONDO_0019200	GCST90011892	Genome-wide genotyping array
2021-04-16	33514863	Nishiguchi KM	2021-01-29	Commun Biol	www.ncbi.nlm.nih.gov/pubmed/33514863	A hypomorphic variant in EYS detected by genome-wide association study contributes toward retinitis pigmentosa.	Retinitis pigmentosa	208 Japanese ancestry cases, 287 Japanese ancestry controls	NA				CPNE4							chr3:chr3:131630949-?	chr3:131630949	0			1	NR	6e-06	5.22185		0.48	NR	Illumina [10383808] (imputed)	N	retinitis pigmentosa	http://purl.obolibrary.org/obo/MONDO_0019200	GCST90011893	Genome-wide genotyping array
2021-04-16	33514863	Nishiguchi KM	2021-01-29	Commun Biol	www.ncbi.nlm.nih.gov/pubmed/33514863	A hypomorphic variant in EYS detected by genome-wide association study contributes toward retinitis pigmentosa.	Retinitis pigmentosa	208 Japanese ancestry cases, 287 Japanese ancestry controls	NA				EYS							chr6:chr6:64595973-?	chr6:64595973	0			1	NR	2e-07	6.69897		0.48	NR	Illumina [10383808] (imputed)	N	retinitis pigmentosa	http://purl.obolibrary.org/obo/MONDO_0019200	GCST90011893	Genome-wide genotyping array
2021-04-16	33514863	Nishiguchi KM	2021-01-29	Commun Biol	www.ncbi.nlm.nih.gov/pubmed/33514863	A hypomorphic variant in EYS detected by genome-wide association study contributes toward retinitis pigmentosa.	Retinitis pigmentosa	640 Japanese ancestry cases, 890 Japanese ancestry controls	NA				LINC01767, PLPP3							chr1:56911134-?	chr1:56911134	0			1	NR	6e-06	5.22185		1.97	NR	Illumina [11309118] (imputed)	N	retinitis pigmentosa	http://purl.obolibrary.org/obo/MONDO_0019200	GCST90011894	Genome-wide genotyping array
2021-04-16	33514863	Nishiguchi KM	2021-01-29	Commun Biol	www.ncbi.nlm.nih.gov/pubmed/33514863	A hypomorphic variant in EYS detected by genome-wide association study contributes toward retinitis pigmentosa.	Retinitis pigmentosa	640 Japanese ancestry cases, 890 Japanese ancestry controls	NA				GS1-279B7.1, LINC01350							chr1:185413074-?	chr1:185413074	0			1	NR	7e-06	5.1549		0.68	NR	Illumina [11309118] (imputed)	N	retinitis pigmentosa	http://purl.obolibrary.org/obo/MONDO_0019200	GCST90011894	Genome-wide genotyping array
2021-04-16	33514863	Nishiguchi KM	2021-01-29	Commun Biol	www.ncbi.nlm.nih.gov/pubmed/33514863	A hypomorphic variant in EYS detected by genome-wide association study contributes toward retinitis pigmentosa.	Retinitis pigmentosa	640 Japanese ancestry cases, 890 Japanese ancestry controls	NA				HAAO, LINC01819							chr2:43154108-?	chr2:43154108	0			1	NR	2e-06	5.69897		0.63	NR	Illumina [11309118] (imputed)	N	retinitis pigmentosa	http://purl.obolibrary.org/obo/MONDO_0019200	GCST90011894	Genome-wide genotyping array
2021-04-16	33514863	Nishiguchi KM	2021-01-29	Commun Biol	www.ncbi.nlm.nih.gov/pubmed/33514863	A hypomorphic variant in EYS detected by genome-wide association study contributes toward retinitis pigmentosa.	Retinitis pigmentosa	640 Japanese ancestry cases, 890 Japanese ancestry controls	NA				LINC02233, FSTL5							chr4:161056342-?	chr4:161056342	0			1	NR	8e-07	6.09691		0.59	NR	Illumina [11309118] (imputed)	N	retinitis pigmentosa	http://purl.obolibrary.org/obo/MONDO_0019200	GCST90011894	Genome-wide genotyping array
2021-04-16	33514863	Nishiguchi KM	2021-01-29	Commun Biol	www.ncbi.nlm.nih.gov/pubmed/33514863	A hypomorphic variant in EYS detected by genome-wide association study contributes toward retinitis pigmentosa.	Retinitis pigmentosa	640 Japanese ancestry cases, 890 Japanese ancestry controls	NA				STC2							chr5:172750120-?	chr5:172750120	0			1	NR	8e-06	5.09691		1.6	NR	Illumina [11309118] (imputed)	N	retinitis pigmentosa	http://purl.obolibrary.org/obo/MONDO_0019200	GCST90011894	Genome-wide genotyping array
2021-04-16	33514863	Nishiguchi KM	2021-01-29	Commun Biol	www.ncbi.nlm.nih.gov/pubmed/33514863	A hypomorphic variant in EYS detected by genome-wide association study contributes toward retinitis pigmentosa.	Retinitis pigmentosa	640 Japanese ancestry cases, 890 Japanese ancestry controls	NA				EYS							chr6:65700352-?	chr6:65700352	0			1	NR	1e-13	13		3.95	NR	Illumina [11309118] (imputed)	N	retinitis pigmentosa	http://purl.obolibrary.org/obo/MONDO_0019200	GCST90011894	Genome-wide genotyping array
2021-04-16	33514863	Nishiguchi KM	2021-01-29	Commun Biol	www.ncbi.nlm.nih.gov/pubmed/33514863	A hypomorphic variant in EYS detected by genome-wide association study contributes toward retinitis pigmentosa.	Retinitis pigmentosa	640 Japanese ancestry cases, 890 Japanese ancestry controls	NA				C8orf87, LINC00535							chr8:94292398-?	chr8:94292398	0			1	NR	1e-06	6		5.18	NR	Illumina [11309118] (imputed)	N	retinitis pigmentosa	http://purl.obolibrary.org/obo/MONDO_0019200	GCST90011894	Genome-wide genotyping array
2021-04-16	33514863	Nishiguchi KM	2021-01-29	Commun Biol	www.ncbi.nlm.nih.gov/pubmed/33514863	A hypomorphic variant in EYS detected by genome-wide association study contributes toward retinitis pigmentosa.	Retinitis pigmentosa	640 Japanese ancestry cases, 890 Japanese ancestry controls	NA				XKR4							chr8:56130779-?	chr8:56130779	0			1	NR	5e-06	5.30103		4	NR	Illumina [11309118] (imputed)	N	retinitis pigmentosa	http://purl.obolibrary.org/obo/MONDO_0019200	GCST90011894	Genome-wide genotyping array
2021-04-16	33514863	Nishiguchi KM	2021-01-29	Commun Biol	www.ncbi.nlm.nih.gov/pubmed/33514863	A hypomorphic variant in EYS detected by genome-wide association study contributes toward retinitis pigmentosa.	Retinitis pigmentosa	640 Japanese ancestry cases, 890 Japanese ancestry controls	NA				SGCZ							chr8:14999045-?	chr8:14999045	0			1	NR	9e-06	5.04576		2.12	NR	Illumina [11309118] (imputed)	N	retinitis pigmentosa	http://purl.obolibrary.org/obo/MONDO_0019200	GCST90011894	Genome-wide genotyping array
2021-04-16	33514863	Nishiguchi KM	2021-01-29	Commun Biol	www.ncbi.nlm.nih.gov/pubmed/33514863	A hypomorphic variant in EYS detected by genome-wide association study contributes toward retinitis pigmentosa.	Retinitis pigmentosa	640 Japanese ancestry cases, 890 Japanese ancestry controls	NA				LINC02451							chr12:43047088-?	chr12:43047088	0			1	NR	2e-06	5.69897		0.66	NR	Illumina [11309118] (imputed)	N	retinitis pigmentosa	http://purl.obolibrary.org/obo/MONDO_0019200	GCST90011894	Genome-wide genotyping array
2021-04-16	33514863	Nishiguchi KM	2021-01-29	Commun Biol	www.ncbi.nlm.nih.gov/pubmed/33514863	A hypomorphic variant in EYS detected by genome-wide association study contributes toward retinitis pigmentosa.	Retinitis pigmentosa	640 Japanese ancestry cases, 890 Japanese ancestry controls	NA				OAS2, DTX1							chr12:113469471-?	chr12:113469471	0			1	NR	8e-06	5.09691		0.71	NR	Illumina [11309118] (imputed)	N	retinitis pigmentosa	http://purl.obolibrary.org/obo/MONDO_0019200	GCST90011894	Genome-wide genotyping array
2021-04-16	33514863	Nishiguchi KM	2021-01-29	Commun Biol	www.ncbi.nlm.nih.gov/pubmed/33514863	A hypomorphic variant in EYS detected by genome-wide association study contributes toward retinitis pigmentosa.	Retinitis pigmentosa	640 Japanese ancestry cases, 890 Japanese ancestry controls	NA				ITPR2							chr12:26860830-?	chr12:26860830	0			1	NR	1e-05	5		0.65	NR	Illumina [11309118] (imputed)	N	retinitis pigmentosa	http://purl.obolibrary.org/obo/MONDO_0019200	GCST90011894	Genome-wide genotyping array
2021-04-16	33514863	Nishiguchi KM	2021-01-29	Commun Biol	www.ncbi.nlm.nih.gov/pubmed/33514863	A hypomorphic variant in EYS detected by genome-wide association study contributes toward retinitis pigmentosa.	Retinitis pigmentosa	640 Japanese ancestry cases, 890 Japanese ancestry controls	NA				RPL28							chr19:55900869-?	chr19:55900869	0			1	NR	9e-06	5.04576		0.55	NR	Illumina [11309118] (imputed)	N	retinitis pigmentosa	http://purl.obolibrary.org/obo/MONDO_0019200	GCST90011894	Genome-wide genotyping array
2012-03-30	22399142	Jongjaroenprasert W	2012-03-08	J Hum Genet	www.ncbi.nlm.nih.gov/pubmed/22399142	A genome-wide association study identifies novel susceptibility genetic variation for thyrotoxic hypokalemic periodic paralysis.	Thyrotoxic hypokalemic periodic paralysis	78 Thai ancestry cases, 74 Thai ancestry controls	28 Thai ancestry cases, 48 Thai ancestry controls	17q24.3	17	70263305	KCNJ2	CALM2P1 - CASC17	ENSG00000267170	ENSG00000260785		21544	834469	rs623011-A	rs623011	0	623011	intergenic_variant	1	0.45	4e-12	11.3979		5.47	[3.04-9.83]	Illumina [508393]	N	thyrotoxic periodic paralysis	http://purl.obolibrary.org/obo/MONDO_0019201	GCST001437	Genome-wide genotyping array
2012-10-13	22863731	Cheung CL	2012-08-05	Nat Genet	www.ncbi.nlm.nih.gov/pubmed/22863731	Genome-wide association study identifies a susceptibility locus for thyrotoxic periodic paralysis at 17q24.3.	Thyrotoxic hypokalemic periodic paralysis	69 Chinese ancestry cases, 1,170 East Asian ancestry controls	54 Chinese ancestry cases, 400 Taiwanese ancestry controls	17q24.3	17	70330197	KCNJ16, KCNJ2	CALM2P1 - CASC17	ENSG00000267170	ENSG00000260785		88436	767577	rs312691-C	rs312691	0	312691	intron_variant	1	0.76	8e-14	13.0969		3.2	[2.40-4.40]	Illumina [486782]	N	thyrotoxic periodic paralysis	http://purl.obolibrary.org/obo/MONDO_0019201	GCST001627	Genome-wide genotyping array
2021-06-18	33105104	Hoi-Yee Li G	2020-12-01	Eur J Endocrinol	www.ncbi.nlm.nih.gov/pubmed/33105104	Genome-wide meta-analysis reveals novel susceptibility loci for thyrotoxic periodic paralysis.	Thyrotoxic periodic paralysis	306 Chinese ancestry male cases, 3,516 Chinese ancestry controls	NA				NR							chr7:12570483-T	chr7:12570483	0			1	0.0124	6e-06	5.22185		4.21732	[2.25859739739993-7.87470717583971]	Illumina [7076963] (imputed)	N	thyrotoxic periodic paralysis	http://purl.obolibrary.org/obo/MONDO_0019201	GCST011932	Genome-wide genotyping array
2021-06-18	33105104	Hoi-Yee Li G	2020-12-01	Eur J Endocrinol	www.ncbi.nlm.nih.gov/pubmed/33105104	Genome-wide meta-analysis reveals novel susceptibility loci for thyrotoxic periodic paralysis.	Thyrotoxic periodic paralysis	306 Chinese ancestry male cases, 3,516 Chinese ancestry controls	NA				NR							chr7:23950078-A	chr7:23950078	0			1	0.9722	9e-06	5.04576		0.352149	[0.22234701208643-0.557727939008468]	Illumina [7076963] (imputed)	N	thyrotoxic periodic paralysis	http://purl.obolibrary.org/obo/MONDO_0019201	GCST011932	Genome-wide genotyping array
2021-06-18	33105104	Hoi-Yee Li G	2020-12-01	Eur J Endocrinol	www.ncbi.nlm.nih.gov/pubmed/33105104	Genome-wide meta-analysis reveals novel susceptibility loci for thyrotoxic periodic paralysis.	Thyrotoxic periodic paralysis	306 Chinese ancestry male cases, 3,516 Chinese ancestry controls	NA				NR							chr8:103364693-A	chr8:103364693	0			1	0.9873	9e-06	5.04576		0.239764	[0.127728546176147-0.450070068752576]	Illumina [7076963] (imputed)	N	thyrotoxic periodic paralysis	http://purl.obolibrary.org/obo/MONDO_0019201	GCST011932	Genome-wide genotyping array
2021-06-18	33105104	Hoi-Yee Li G	2020-12-01	Eur J Endocrinol	www.ncbi.nlm.nih.gov/pubmed/33105104	Genome-wide meta-analysis reveals novel susceptibility loci for thyrotoxic periodic paralysis.	Thyrotoxic periodic paralysis	306 Chinese ancestry male cases, 3,516 Chinese ancestry controls	NA				NR							chr1:117497010-T	chr1:117497010	0			1	0.0112	3e-06	5.52288		5.44501	[2.67462183430241-11.0849906545921]	Illumina [7076963] (imputed)	N	thyrotoxic periodic paralysis	http://purl.obolibrary.org/obo/MONDO_0019201	GCST011932	Genome-wide genotyping array
2021-06-18	33105104	Hoi-Yee Li G	2020-12-01	Eur J Endocrinol	www.ncbi.nlm.nih.gov/pubmed/33105104	Genome-wide meta-analysis reveals novel susceptibility loci for thyrotoxic periodic paralysis.	Thyrotoxic periodic paralysis	306 Chinese ancestry male cases, 3,516 Chinese ancestry controls	NA				NR							chr1:160416701-T	chr1:160416701	0			1	0.2475	3e-06	5.52288		1.59967	[1.31520954139004-1.94566534837377]	Illumina [7076963] (imputed)	N	thyrotoxic periodic paralysis	http://purl.obolibrary.org/obo/MONDO_0019201	GCST011932	Genome-wide genotyping array
2021-06-18	33105104	Hoi-Yee Li G	2020-12-01	Eur J Endocrinol	www.ncbi.nlm.nih.gov/pubmed/33105104	Genome-wide meta-analysis reveals novel susceptibility loci for thyrotoxic periodic paralysis.	Thyrotoxic periodic paralysis	306 Chinese ancestry male cases, 3,516 Chinese ancestry controls	NA				NR							chr1:181661837-A	chr1:181661837	0			1	0.9799	3e-06	5.52288		0.302855	[0.184160429831519-0.498051397226929]	Illumina [7076963] (imputed)	N	thyrotoxic periodic paralysis	http://purl.obolibrary.org/obo/MONDO_0019201	GCST011932	Genome-wide genotyping array
2021-06-18	33105104	Hoi-Yee Li G	2020-12-01	Eur J Endocrinol	www.ncbi.nlm.nih.gov/pubmed/33105104	Genome-wide meta-analysis reveals novel susceptibility loci for thyrotoxic periodic paralysis.	Thyrotoxic periodic paralysis	306 Chinese ancestry male cases, 3,516 Chinese ancestry controls	NA				NR							chr1:201138034-C	chr1:201138034	0			1	0.4992	1e-06	6		0.637692	[0.531432015506212-0.765198501293021]	Illumina [7076963] (imputed)	N	thyrotoxic periodic paralysis	http://purl.obolibrary.org/obo/MONDO_0019201	GCST011932	Genome-wide genotyping array
2021-06-18	33105104	Hoi-Yee Li G	2020-12-01	Eur J Endocrinol	www.ncbi.nlm.nih.gov/pubmed/33105104	Genome-wide meta-analysis reveals novel susceptibility loci for thyrotoxic periodic paralysis.	Thyrotoxic periodic paralysis	306 Chinese ancestry male cases, 3,516 Chinese ancestry controls	NA				NR							chr1:227959354-T	chr1:227959354	0			1	0.0131	5e-06	5.30103		3.95112	[2.18815779427293-7.13448450824562]	Illumina [7076963] (imputed)	N	thyrotoxic periodic paralysis	http://purl.obolibrary.org/obo/MONDO_0019201	GCST011932	Genome-wide genotyping array
2021-06-18	33105104	Hoi-Yee Li G	2020-12-01	Eur J Endocrinol	www.ncbi.nlm.nih.gov/pubmed/33105104	Genome-wide meta-analysis reveals novel susceptibility loci for thyrotoxic periodic paralysis.	Thyrotoxic periodic paralysis	306 Chinese ancestry male cases, 3,516 Chinese ancestry controls	NA				NR							chr2:3953471-T	chr2:3953471	0			1	0.0294	6e-06	5.22185		2.50503	[1.68075651734429-3.73353684425037]	Illumina [7076963] (imputed)	N	thyrotoxic periodic paralysis	http://purl.obolibrary.org/obo/MONDO_0019201	GCST011932	Genome-wide genotyping array
2021-06-18	33105104	Hoi-Yee Li G	2020-12-01	Eur J Endocrinol	www.ncbi.nlm.nih.gov/pubmed/33105104	Genome-wide meta-analysis reveals novel susceptibility loci for thyrotoxic periodic paralysis.	Thyrotoxic periodic paralysis	306 Chinese ancestry male cases, 3,516 Chinese ancestry controls	NA				NR							chr9:4367473-T	chr9:4367473	0			1	0.9709	1e-06	6		0.367622	[0.246222421280949-0.54887749744196]	Illumina [7076963] (imputed)	N	thyrotoxic periodic paralysis	http://purl.obolibrary.org/obo/MONDO_0019201	GCST011932	Genome-wide genotyping array
2021-06-18	33105104	Hoi-Yee Li G	2020-12-01	Eur J Endocrinol	www.ncbi.nlm.nih.gov/pubmed/33105104	Genome-wide meta-analysis reveals novel susceptibility loci for thyrotoxic periodic paralysis.	Thyrotoxic periodic paralysis	306 Chinese ancestry male cases, 3,516 Chinese ancestry controls	NA				NR							chr6:30102641-A	chr6:30102641	0			1	0.1228	4e-06	5.39794		1.76262	[1.38367084478898-2.24534683170737]	Illumina [7076963] (imputed)	N	thyrotoxic periodic paralysis	http://purl.obolibrary.org/obo/MONDO_0019201	GCST011932	Genome-wide genotyping array
2021-06-18	33105104	Hoi-Yee Li G	2020-12-01	Eur J Endocrinol	www.ncbi.nlm.nih.gov/pubmed/33105104	Genome-wide meta-analysis reveals novel susceptibility loci for thyrotoxic periodic paralysis.	Thyrotoxic periodic paralysis	306 Chinese ancestry male cases, 3,516 Chinese ancestry controls	NA				NR							chr6:30351004-T	chr6:30351004	0			1	0.8802	2e-06	5.69897		0.550571	[0.430680828644028-0.703834525118609]	Illumina [7076963] (imputed)	N	thyrotoxic periodic paralysis	http://purl.obolibrary.org/obo/MONDO_0019201	GCST011932	Genome-wide genotyping array
2021-06-18	33105104	Hoi-Yee Li G	2020-12-01	Eur J Endocrinol	www.ncbi.nlm.nih.gov/pubmed/33105104	Genome-wide meta-analysis reveals novel susceptibility loci for thyrotoxic periodic paralysis.	Thyrotoxic periodic paralysis	306 Chinese ancestry male cases, 3,516 Chinese ancestry controls	NA	10q22.3	10	76600331	NR	LRMDA - ATP5MC1P8	ENSG00000148655	ENSG00000224948		40163	236237	rs144097453-T	rs144097453	0	144097453	intergenic_variant	1	0.0186	8e-08	7.09691		4.23253	[2.49866352767363-7.16955795006269]	Illumina [7076963] (imputed)	N	thyrotoxic periodic paralysis	http://purl.obolibrary.org/obo/MONDO_0019201	GCST011932	Genome-wide genotyping array
2021-06-18	33105104	Hoi-Yee Li G	2020-12-01	Eur J Endocrinol	www.ncbi.nlm.nih.gov/pubmed/33105104	Genome-wide meta-analysis reveals novel susceptibility loci for thyrotoxic periodic paralysis.	Thyrotoxic periodic paralysis	306 Chinese ancestry male cases, 3,516 Chinese ancestry controls	NA				NR							chr6:31003923-A	chr6:31003923	0			1	0.1583	6e-07	6.22185		1.74107	[1.40065502191599-2.16421995800808]	Illumina [7076963] (imputed)	N	thyrotoxic periodic paralysis	http://purl.obolibrary.org/obo/MONDO_0019201	GCST011932	Genome-wide genotyping array
2021-06-18	33105104	Hoi-Yee Li G	2020-12-01	Eur J Endocrinol	www.ncbi.nlm.nih.gov/pubmed/33105104	Genome-wide meta-analysis reveals novel susceptibility loci for thyrotoxic periodic paralysis.	Thyrotoxic periodic paralysis	306 Chinese ancestry male cases, 3,516 Chinese ancestry controls	NA				NR							chr6:31120902-T	chr6:31120902	0			1	0.1753	3e-06	5.52288		1.85354	[1.43157036631593-2.39990223234205]	Illumina [7076963] (imputed)	N	thyrotoxic periodic paralysis	http://purl.obolibrary.org/obo/MONDO_0019201	GCST011932	Genome-wide genotyping array
2021-06-18	33105104	Hoi-Yee Li G	2020-12-01	Eur J Endocrinol	www.ncbi.nlm.nih.gov/pubmed/33105104	Genome-wide meta-analysis reveals novel susceptibility loci for thyrotoxic periodic paralysis.	Thyrotoxic periodic paralysis	306 Chinese ancestry male cases, 3,516 Chinese ancestry controls	NA				NR							chr10:122966155-T	chr10:122966155	0			1	0.934	9e-06	5.04576		0.512374	[0.381710809603514-0.687765047568907]	Illumina [7076963] (imputed)	N	thyrotoxic periodic paralysis	http://purl.obolibrary.org/obo/MONDO_0019201	GCST011932	Genome-wide genotyping array
2021-06-18	33105104	Hoi-Yee Li G	2020-12-01	Eur J Endocrinol	www.ncbi.nlm.nih.gov/pubmed/33105104	Genome-wide meta-analysis reveals novel susceptibility loci for thyrotoxic periodic paralysis.	Thyrotoxic periodic paralysis	306 Chinese ancestry male cases, 3,516 Chinese ancestry controls	NA				NR							chr11:9078598-A	chr11:9078598	0			1	0.9856	8e-06	5.09691		0.137339	[0.0574121112802375-0.328538910191616]	Illumina [7076963] (imputed)	N	thyrotoxic periodic paralysis	http://purl.obolibrary.org/obo/MONDO_0019201	GCST011932	Genome-wide genotyping array
2021-06-18	33105104	Hoi-Yee Li G	2020-12-01	Eur J Endocrinol	www.ncbi.nlm.nih.gov/pubmed/33105104	Genome-wide meta-analysis reveals novel susceptibility loci for thyrotoxic periodic paralysis.	Thyrotoxic periodic paralysis	306 Chinese ancestry male cases, 3,516 Chinese ancestry controls	NA				NR							chr11:99980894-A	chr11:99980894	0			1	0.9493	3e-06	5.52288		0.431926	[0.304058245162134-0.61356811137954]	Illumina [7076963] (imputed)	N	thyrotoxic periodic paralysis	http://purl.obolibrary.org/obo/MONDO_0019201	GCST011932	Genome-wide genotyping array
2021-06-18	33105104	Hoi-Yee Li G	2020-12-01	Eur J Endocrinol	www.ncbi.nlm.nih.gov/pubmed/33105104	Genome-wide meta-analysis reveals novel susceptibility loci for thyrotoxic periodic paralysis.	Thyrotoxic periodic paralysis	306 Chinese ancestry male cases, 3,516 Chinese ancestry controls	NA				NR							chr12:74669292-A	chr12:74669292	0			1	0.9842	7e-06	5.1549		0.208108	[0.104800157943695-0.41325105059896]	Illumina [7076963] (imputed)	N	thyrotoxic periodic paralysis	http://purl.obolibrary.org/obo/MONDO_0019201	GCST011932	Genome-wide genotyping array
2021-06-18	33105104	Hoi-Yee Li G	2020-12-01	Eur J Endocrinol	www.ncbi.nlm.nih.gov/pubmed/33105104	Genome-wide meta-analysis reveals novel susceptibility loci for thyrotoxic periodic paralysis.	Thyrotoxic periodic paralysis	306 Chinese ancestry male cases, 3,516 Chinese ancestry controls	NA				NR							chr12:74819307-A	chr12:74819307	0			1	0.984	3e-06	5.52288		0.244412	[0.13586194759681-0.439690591749781]	Illumina [7076963] (imputed)	N	thyrotoxic periodic paralysis	http://purl.obolibrary.org/obo/MONDO_0019201	GCST011932	Genome-wide genotyping array
2021-06-18	33105104	Hoi-Yee Li G	2020-12-01	Eur J Endocrinol	www.ncbi.nlm.nih.gov/pubmed/33105104	Genome-wide meta-analysis reveals novel susceptibility loci for thyrotoxic periodic paralysis.	Thyrotoxic periodic paralysis	306 Chinese ancestry male cases, 3,516 Chinese ancestry controls	NA				NR							chr12:74972695-T	chr12:74972695	0			1	0.0149	4e-06	5.39794		5.08808	[2.55626702261374-10.1274747208324]	Illumina [7076963] (imputed)	N	thyrotoxic periodic paralysis	http://purl.obolibrary.org/obo/MONDO_0019201	GCST011932	Genome-wide genotyping array
2021-06-18	33105104	Hoi-Yee Li G	2020-12-01	Eur J Endocrinol	www.ncbi.nlm.nih.gov/pubmed/33105104	Genome-wide meta-analysis reveals novel susceptibility loci for thyrotoxic periodic paralysis.	Thyrotoxic periodic paralysis	306 Chinese ancestry male cases, 3,516 Chinese ancestry controls	NA				NR							chr12:78855338-T	chr12:78855338	0			1	0.9868	2e-06	5.69897		0.116752	[0.0477931956517167-0.285210435784981]	Illumina [7076963] (imputed)	N	thyrotoxic periodic paralysis	http://purl.obolibrary.org/obo/MONDO_0019201	GCST011932	Genome-wide genotyping array
2021-06-18	33105104	Hoi-Yee Li G	2020-12-01	Eur J Endocrinol	www.ncbi.nlm.nih.gov/pubmed/33105104	Genome-wide meta-analysis reveals novel susceptibility loci for thyrotoxic periodic paralysis.	Thyrotoxic periodic paralysis	306 Chinese ancestry male cases, 3,516 Chinese ancestry controls	NA				NR							chr14:28326237-A	chr14:28326237	0			1	0.7321	8e-06	5.09691		0.642621	[0.529382524365173-0.780082184582209]	Illumina [7076963] (imputed)	N	thyrotoxic periodic paralysis	http://purl.obolibrary.org/obo/MONDO_0019201	GCST011932	Genome-wide genotyping array
2021-06-18	33105104	Hoi-Yee Li G	2020-12-01	Eur J Endocrinol	www.ncbi.nlm.nih.gov/pubmed/33105104	Genome-wide meta-analysis reveals novel susceptibility loci for thyrotoxic periodic paralysis.	Thyrotoxic periodic paralysis	306 Chinese ancestry male cases, 3,516 Chinese ancestry controls	NA				NR							chr14:74693367-C	chr14:74693367	0			1	0.9285	4e-06	5.39794		0.483309	[0.354803203342834-0.658356961548067]	Illumina [7076963] (imputed)	N	thyrotoxic periodic paralysis	http://purl.obolibrary.org/obo/MONDO_0019201	GCST011932	Genome-wide genotyping array
2021-06-18	33105104	Hoi-Yee Li G	2020-12-01	Eur J Endocrinol	www.ncbi.nlm.nih.gov/pubmed/33105104	Genome-wide meta-analysis reveals novel susceptibility loci for thyrotoxic periodic paralysis.	Thyrotoxic periodic paralysis	306 Chinese ancestry male cases, 3,516 Chinese ancestry controls	NA				NR							chr15:93528473-T	chr15:93528473	0			1	0.0204	3e-06	5.52288		3.85087	[2.18596198632752-6.78384465842509]	Illumina [7076963] (imputed)	N	thyrotoxic periodic paralysis	http://purl.obolibrary.org/obo/MONDO_0019201	GCST011932	Genome-wide genotyping array
2021-06-18	33105104	Hoi-Yee Li G	2020-12-01	Eur J Endocrinol	www.ncbi.nlm.nih.gov/pubmed/33105104	Genome-wide meta-analysis reveals novel susceptibility loci for thyrotoxic periodic paralysis.	Thyrotoxic periodic paralysis	306 Chinese ancestry male cases, 3,516 Chinese ancestry controls	NA				NR							chr16:50112333-A	chr16:50112333	0			1	0.0242	5e-06	5.30103		4.19377	[2.26988234555931-7.74828865289605]	Illumina [7076963] (imputed)	N	thyrotoxic periodic paralysis	http://purl.obolibrary.org/obo/MONDO_0019201	GCST011932	Genome-wide genotyping array
2021-06-18	33105104	Hoi-Yee Li G	2020-12-01	Eur J Endocrinol	www.ncbi.nlm.nih.gov/pubmed/33105104	Genome-wide meta-analysis reveals novel susceptibility loci for thyrotoxic periodic paralysis.	Thyrotoxic periodic paralysis	306 Chinese ancestry male cases, 3,516 Chinese ancestry controls	NA	16q22.3	16	73269314	NR	ZFHX3			ENSG00000140836			rs6420387-T	rs6420387	0	6420387	intron_variant	0	0.1565	9e-08	7.04576		1.8223	[1.46198631380313-2.27141730478267]	Illumina [7076963] (imputed)	N	thyrotoxic periodic paralysis	http://purl.obolibrary.org/obo/MONDO_0019201	GCST011932	Genome-wide genotyping array
2021-06-18	33105104	Hoi-Yee Li G	2020-12-01	Eur J Endocrinol	www.ncbi.nlm.nih.gov/pubmed/33105104	Genome-wide meta-analysis reveals novel susceptibility loci for thyrotoxic periodic paralysis.	Thyrotoxic periodic paralysis	306 Chinese ancestry male cases, 3,516 Chinese ancestry controls	NA				NR							chr16:80421905-T	chr16:80421905	0			1	0.288	4e-06	5.39794		1.57381	[1.29800958150546-1.90821452272506]	Illumina [7076963] (imputed)	N	thyrotoxic periodic paralysis	http://purl.obolibrary.org/obo/MONDO_0019201	GCST011932	Genome-wide genotyping array
2021-06-18	33105104	Hoi-Yee Li G	2020-12-01	Eur J Endocrinol	www.ncbi.nlm.nih.gov/pubmed/33105104	Genome-wide meta-analysis reveals novel susceptibility loci for thyrotoxic periodic paralysis.	Thyrotoxic periodic paralysis	306 Chinese ancestry male cases, 3,516 Chinese ancestry controls	NA				NR							chr17:42836124-A	chr17:42836124	0			1	0.0237	5e-06	5.30103		3.01048	[1.87675458402195-4.8290801287862]	Illumina [7076963] (imputed)	N	thyrotoxic periodic paralysis	http://purl.obolibrary.org/obo/MONDO_0019201	GCST011932	Genome-wide genotyping array
2021-06-18	33105104	Hoi-Yee Li G	2020-12-01	Eur J Endocrinol	www.ncbi.nlm.nih.gov/pubmed/33105104	Genome-wide meta-analysis reveals novel susceptibility loci for thyrotoxic periodic paralysis.	Thyrotoxic periodic paralysis	306 Chinese ancestry male cases, 3,516 Chinese ancestry controls	NA				NR							chr18:3915391-T	chr18:3915391	0			1	0.9802	9e-08	7.04576		0.225057	[0.130308833968575-0.388698227968922]	Illumina [7076963] (imputed)	N	thyrotoxic periodic paralysis	http://purl.obolibrary.org/obo/MONDO_0019201	GCST011932	Genome-wide genotyping array
2021-06-18	33105104	Hoi-Yee Li G	2020-12-01	Eur J Endocrinol	www.ncbi.nlm.nih.gov/pubmed/33105104	Genome-wide meta-analysis reveals novel susceptibility loci for thyrotoxic periodic paralysis.	Thyrotoxic periodic paralysis	306 Chinese ancestry male cases, 3,516 Chinese ancestry controls	NA				NR							chr18:31695741-T	chr18:31695741	0			1	0.5445	7e-06	5.1549		1.52242	[1.2667467503168-1.82969264647173]	Illumina [7076963] (imputed)	N	thyrotoxic periodic paralysis	http://purl.obolibrary.org/obo/MONDO_0019201	GCST011932	Genome-wide genotyping array
2021-06-18	33105104	Hoi-Yee Li G	2020-12-01	Eur J Endocrinol	www.ncbi.nlm.nih.gov/pubmed/33105104	Genome-wide meta-analysis reveals novel susceptibility loci for thyrotoxic periodic paralysis.	Thyrotoxic periodic paralysis	319 Chinese ancestry cases, 3,516 Chinese ancestry controls	NA	6p21.33	6	31466032	HCP5	HCP5			ENSG00000206337			rs112723370-T	rs112723370	0	112723370	intron_variant	0	0.7932	8e-10	9.09691		2.56998	2.26932083985339-2.87064883985339	Illumina [7077246] (imputed)	N	thyrotoxic periodic paralysis	http://purl.obolibrary.org/obo/MONDO_0019201	GCST011933	Genome-wide genotyping array
2021-06-18	33105104	Hoi-Yee Li G	2020-12-01	Eur J Endocrinol	www.ncbi.nlm.nih.gov/pubmed/33105104	Genome-wide meta-analysis reveals novel susceptibility loci for thyrotoxic periodic paralysis.	Thyrotoxic periodic paralysis	319 Chinese ancestry cases, 3,516 Chinese ancestry controls	NA	17q24.3	17	70322496	KCNJ2	CALM2P1 - CASC17	ENSG00000267170	ENSG00000260785		80735	775278	rs312743-T	rs312743	0	312743	intron_variant	1	0.5035	1e-21	21		0.390042	0.196982332842152-0.583102332842152	Illumina [7077246] (imputed)	N	thyrotoxic periodic paralysis	http://purl.obolibrary.org/obo/MONDO_0019201	GCST011933	Genome-wide genotyping array
2021-06-18	33105104	Hoi-Yee Li G	2020-12-01	Eur J Endocrinol	www.ncbi.nlm.nih.gov/pubmed/33105104	Genome-wide meta-analysis reveals novel susceptibility loci for thyrotoxic periodic paralysis.	Thyrotoxic periodic paralysis	319 Chinese ancestry cases, 3,516 Chinese ancestry controls	NA	16q22.3	16	73269314	AC140912.1	ZFHX3			ENSG00000140836			rs6420387-T	rs6420387	0	6420387	intron_variant	0	0.1578	3e-08	7.52288		1.86135	1.64241421977584-2.08027821977584	Illumina [7077246] (imputed)	N	thyrotoxic periodic paralysis	http://purl.obolibrary.org/obo/MONDO_0019201	GCST011933	Genome-wide genotyping array
2021-06-18	33105104	Hoi-Yee Li G	2020-12-01	Eur J Endocrinol	www.ncbi.nlm.nih.gov/pubmed/33105104	Genome-wide meta-analysis reveals novel susceptibility loci for thyrotoxic periodic paralysis.	Thyrotoxic periodic paralysis	319 Chinese ancestry cases, 3,516 Chinese ancestry controls	NA	4q31.3	4	153115388	TRIM2, RP11-285C1.2	FHDC1 - TRIM2	ENSG00000137460	ENSG00000109654		135717	36775	rs6827197-T	rs6827197	0	6827197	regulatory_region_variant	1	0.0253	3e-09	8.52288		4.07471	3.60862371742437-4.54079971742437	Illumina [7077246] (imputed)	N	thyrotoxic periodic paralysis	http://purl.obolibrary.org/obo/MONDO_0019201	GCST011933	Genome-wide genotyping array
2021-06-18	33105104	Hoi-Yee Li G	2020-12-01	Eur J Endocrinol	www.ncbi.nlm.nih.gov/pubmed/33105104	Genome-wide meta-analysis reveals novel susceptibility loci for thyrotoxic periodic paralysis.	Thyrotoxic periodic paralysis	306 Chinese ancestry male cases, 3,516 Chinese ancestry controls	NA	6p21.33	6	31466032	HCP5	HCP5			ENSG00000206337			rs112723370-T	rs112723370	0	112723370	intron_variant	0	0.7925	5e-10	9.30103		2.63425	1.94219737574364-3.57290860725441	Illumina [7076963] (imputed)	N	thyrotoxic periodic paralysis	http://purl.obolibrary.org/obo/MONDO_0019201	GCST011932	Genome-wide genotyping array
2021-06-18	33105104	Hoi-Yee Li G	2020-12-01	Eur J Endocrinol	www.ncbi.nlm.nih.gov/pubmed/33105104	Genome-wide meta-analysis reveals novel susceptibility loci for thyrotoxic periodic paralysis.	Thyrotoxic periodic paralysis	306 Chinese ancestry male cases, 3,516 Chinese ancestry controls	NA	17q24.3	17	70322496	KCNJ2	CALM2P1 - CASC17	ENSG00000267170	ENSG00000260785		80735	775278	rs312743-T	rs312743	0	312743	intron_variant	1	0.5035	2e-22	21.699		2.66	2.18563848789302-3.23714574938709	Illumina [7076963] (imputed)	N	thyrotoxic periodic paralysis	http://purl.obolibrary.org/obo/MONDO_0019201	GCST011932	Genome-wide genotyping array
2021-06-18	33105104	Hoi-Yee Li G	2020-12-01	Eur J Endocrinol	www.ncbi.nlm.nih.gov/pubmed/33105104	Genome-wide meta-analysis reveals novel susceptibility loci for thyrotoxic periodic paralysis.	Thyrotoxic periodic paralysis	306 Chinese ancestry male cases, 3,516 Chinese ancestry controls	NA	4q31.3	4	153115388	TRIM2, RP11-285C1.2	FHDC1 - TRIM2	ENSG00000137460	ENSG00000109654		135717	36775	rs6827197-T	rs6827197	0	6827197	regulatory_region_variant	1	0.0258	2e-09	8.69897		4.39163	2.71745559637683-7.09722597532198	Illumina [7076963] (imputed)	N	thyrotoxic periodic paralysis	http://purl.obolibrary.org/obo/MONDO_0019201	GCST011932	Genome-wide genotyping array
2021-06-18	33105104	Hoi-Yee Li G	2020-12-01	Eur J Endocrinol	www.ncbi.nlm.nih.gov/pubmed/33105104	Genome-wide meta-analysis reveals novel susceptibility loci for thyrotoxic periodic paralysis.	Thyrotoxic periodic paralysis	306 Chinese ancestry male cases, 3,516 Chinese ancestry controls	NA				NR							chr8:129105073-T	chr8:129105073	0			1	0.7913	2e-06	5.69897		0.607563	[0.493778619945548-0.747566510812492]	Illumina [7076963] (imputed)	N	thyrotoxic periodic paralysis	http://purl.obolibrary.org/obo/MONDO_0019201	GCST011932	Genome-wide genotyping array
2021-06-18	33105104	Hoi-Yee Li G	2020-12-01	Eur J Endocrinol	www.ncbi.nlm.nih.gov/pubmed/33105104	Genome-wide meta-analysis reveals novel susceptibility loci for thyrotoxic periodic paralysis.	Thyrotoxic periodic paralysis	306 Chinese ancestry male cases, 3,516 Chinese ancestry controls	NA				NR							chr8:133103004-T	chr8:133103004	0			1	0.3661	7e-06	5.1549		0.634131	[0.519834909263697-0.773556938633105]	Illumina [7076963] (imputed)	N	thyrotoxic periodic paralysis	http://purl.obolibrary.org/obo/MONDO_0019201	GCST011932	Genome-wide genotyping array
2021-06-18	33105104	Hoi-Yee Li G	2020-12-01	Eur J Endocrinol	www.ncbi.nlm.nih.gov/pubmed/33105104	Genome-wide meta-analysis reveals novel susceptibility loci for thyrotoxic periodic paralysis.	Thyrotoxic periodic paralysis	306 Chinese ancestry male cases, 3,516 Chinese ancestry controls	NA				NR							chr3:152265402-A	chr3:152265402	0			1	0.9862	9e-06	5.04576		0.256686	[0.140823492363977-0.46787598850748]	Illumina [7076963] (imputed)	N	thyrotoxic periodic paralysis	http://purl.obolibrary.org/obo/MONDO_0019201	GCST011932	Genome-wide genotyping array
2021-06-18	33105104	Hoi-Yee Li G	2020-12-01	Eur J Endocrinol	www.ncbi.nlm.nih.gov/pubmed/33105104	Genome-wide meta-analysis reveals novel susceptibility loci for thyrotoxic periodic paralysis.	Thyrotoxic periodic paralysis	306 Chinese ancestry male cases, 3,516 Chinese ancestry controls	NA				NR							chr4:40700135-A	chr4:40700135	0			1	0.3426	9e-07	6.04576		1.80688	[1.42650015453073-2.28868175734358]	Illumina [7076963] (imputed)	N	thyrotoxic periodic paralysis	http://purl.obolibrary.org/obo/MONDO_0019201	GCST011932	Genome-wide genotyping array
2021-06-18	33105104	Hoi-Yee Li G	2020-12-01	Eur J Endocrinol	www.ncbi.nlm.nih.gov/pubmed/33105104	Genome-wide meta-analysis reveals novel susceptibility loci for thyrotoxic periodic paralysis.	Thyrotoxic periodic paralysis	306 Chinese ancestry male cases, 3,516 Chinese ancestry controls	NA				NR							chr4:160357103-A	chr4:160357103	0			1	0.0102	3e-06	5.52288		6.30914	[2.92899687228192-13.5900784394905]	Illumina [7076963] (imputed)	N	thyrotoxic periodic paralysis	http://purl.obolibrary.org/obo/MONDO_0019201	GCST011932	Genome-wide genotyping array
2021-06-18	33105104	Hoi-Yee Li G	2020-12-01	Eur J Endocrinol	www.ncbi.nlm.nih.gov/pubmed/33105104	Genome-wide meta-analysis reveals novel susceptibility loci for thyrotoxic periodic paralysis.	Thyrotoxic periodic paralysis	306 Chinese ancestry male cases, 3,516 Chinese ancestry controls	NA				NR							chr10:69037067-T	chr10:69037067	0			1	0.9337	5e-06	5.30103		0.507784	[0.380000009979448-0.678537182620133]	Illumina [7076963] (imputed)	N	thyrotoxic periodic paralysis	http://purl.obolibrary.org/obo/MONDO_0019201	GCST011932	Genome-wide genotyping array
2021-06-18	33105104	Hoi-Yee Li G	2020-12-01	Eur J Endocrinol	www.ncbi.nlm.nih.gov/pubmed/33105104	Genome-wide meta-analysis reveals novel susceptibility loci for thyrotoxic periodic paralysis.	Thyrotoxic periodic paralysis	306 Chinese ancestry male cases, 3,516 Chinese ancestry controls	NA				NR							chr6:30477276-T	chr6:30477276	0			1	0.356	5e-06	5.30103		1.52653	[1.27366172510858-1.8296121417664]	Illumina [7076963] (imputed)	N	thyrotoxic periodic paralysis	http://purl.obolibrary.org/obo/MONDO_0019201	GCST011932	Genome-wide genotyping array
2021-06-18	33105104	Hoi-Yee Li G	2020-12-01	Eur J Endocrinol	www.ncbi.nlm.nih.gov/pubmed/33105104	Genome-wide meta-analysis reveals novel susceptibility loci for thyrotoxic periodic paralysis.	Thyrotoxic periodic paralysis	306 Chinese ancestry male cases, 3,516 Chinese ancestry controls	NA				NR							chr6:30603183-A	chr6:30603183	0			1	0.8742	7e-07	6.1549		0.549031	[0.433536191287781-0.695294348539161]	Illumina [7076963] (imputed)	N	thyrotoxic periodic paralysis	http://purl.obolibrary.org/obo/MONDO_0019201	GCST011932	Genome-wide genotyping array
2021-06-18	33105104	Hoi-Yee Li G	2020-12-01	Eur J Endocrinol	www.ncbi.nlm.nih.gov/pubmed/33105104	Genome-wide meta-analysis reveals novel susceptibility loci for thyrotoxic periodic paralysis.	Thyrotoxic periodic paralysis	306 Chinese ancestry male cases, 3,516 Chinese ancestry controls	NA				NR							chr6:30763756-A	chr6:30763756	0			1	0.4941	3e-06	5.52288		0.643521	[0.535344935815239-0.773556938633105]	Illumina [7076963] (imputed)	N	thyrotoxic periodic paralysis	http://purl.obolibrary.org/obo/MONDO_0019201	GCST011932	Genome-wide genotyping array
2021-06-18	33105104	Hoi-Yee Li G	2020-12-01	Eur J Endocrinol	www.ncbi.nlm.nih.gov/pubmed/33105104	Genome-wide meta-analysis reveals novel susceptibility loci for thyrotoxic periodic paralysis.	Thyrotoxic periodic paralysis	306 Chinese ancestry male cases, 3,516 Chinese ancestry controls	NA				NR							chr6:30900234-T	chr6:30900234	0			1	0.227	7e-06	5.1549		1.5901	[1.29942258446436-1.94581322455947]	Illumina [7076963] (imputed)	N	thyrotoxic periodic paralysis	http://purl.obolibrary.org/obo/MONDO_0019201	GCST011932	Genome-wide genotyping array
2021-06-18	33105104	Hoi-Yee Li G	2020-12-01	Eur J Endocrinol	www.ncbi.nlm.nih.gov/pubmed/33105104	Genome-wide meta-analysis reveals novel susceptibility loci for thyrotoxic periodic paralysis.	Thyrotoxic periodic paralysis	306 Chinese ancestry male cases, 3,516 Chinese ancestry controls	NA				NR							chr10:100241926-T	chr10:100241926	0			1	0.0852	5e-06	5.30103		1.89743	[1.44012224162166-2.49995317075321]	Illumina [7076963] (imputed)	N	thyrotoxic periodic paralysis	http://purl.obolibrary.org/obo/MONDO_0019201	GCST011932	Genome-wide genotyping array
2021-06-18	33105104	Hoi-Yee Li G	2020-12-01	Eur J Endocrinol	www.ncbi.nlm.nih.gov/pubmed/33105104	Genome-wide meta-analysis reveals novel susceptibility loci for thyrotoxic periodic paralysis.	Thyrotoxic periodic paralysis	306 Chinese ancestry male cases, 3,516 Chinese ancestry controls	NA				NR							chr7:6090985-T	chr7:6090985	0			1	0.0114	4e-06	5.39794		9.5191	[3.65263198677715-24.8076481804463]	Illumina [7076963] (imputed)	N	thyrotoxic periodic paralysis	http://purl.obolibrary.org/obo/MONDO_0019201	GCST011932	Genome-wide genotyping array
2021-06-18	33105104	Hoi-Yee Li G	2020-12-01	Eur J Endocrinol	www.ncbi.nlm.nih.gov/pubmed/33105104	Genome-wide meta-analysis reveals novel susceptibility loci for thyrotoxic periodic paralysis.	Thyrotoxic periodic paralysis	306 Chinese ancestry male cases, 3,516 Chinese ancestry controls	NA				NR							chr18:46504854-A	chr18:46504854	0			1	0.9822	8e-06	5.09691		0.223912	[0.115873523193674-0.432685561799677]	Illumina [7076963] (imputed)	N	thyrotoxic periodic paralysis	http://purl.obolibrary.org/obo/MONDO_0019201	GCST011932	Genome-wide genotyping array
2021-06-18	33105104	Hoi-Yee Li G	2020-12-01	Eur J Endocrinol	www.ncbi.nlm.nih.gov/pubmed/33105104	Genome-wide meta-analysis reveals novel susceptibility loci for thyrotoxic periodic paralysis.	Thyrotoxic periodic paralysis	306 Chinese ancestry male cases, 3,516 Chinese ancestry controls	NA				NR							chr18:55844300-C	chr18:55844300	0			1	0.9657	1e-06	6		0.367549	[0.245450495435944-0.550383484044401]	Illumina [7076963] (imputed)	N	thyrotoxic periodic paralysis	http://purl.obolibrary.org/obo/MONDO_0019201	GCST011932	Genome-wide genotyping array
2021-06-18	33105104	Hoi-Yee Li G	2020-12-01	Eur J Endocrinol	www.ncbi.nlm.nih.gov/pubmed/33105104	Genome-wide meta-analysis reveals novel susceptibility loci for thyrotoxic periodic paralysis.	Thyrotoxic periodic paralysis	306 Chinese ancestry male cases, 3,516 Chinese ancestry controls	NA				NR							chr20:6050622-A	chr20:6050622	0			1	0.073	1e-07	7		2.29424	[1.68819515053854-3.1178385833366]	Illumina [7076963] (imputed)	N	thyrotoxic periodic paralysis	http://purl.obolibrary.org/obo/MONDO_0019201	GCST011932	Genome-wide genotyping array
2021-06-18	33105104	Hoi-Yee Li G	2020-12-01	Eur J Endocrinol	www.ncbi.nlm.nih.gov/pubmed/33105104	Genome-wide meta-analysis reveals novel susceptibility loci for thyrotoxic periodic paralysis.	Thyrotoxic periodic paralysis	306 Chinese ancestry male cases, 3,516 Chinese ancestry controls	NA				NR							chr21:22960673-A	chr21:22960673	0			1	0.0124	1e-05	5		5.62601	[2.61749041011908-12.0924827595536]	Illumina [7076963] (imputed)	N	thyrotoxic periodic paralysis	http://purl.obolibrary.org/obo/MONDO_0019201	GCST011932	Genome-wide genotyping array
2021-06-18	33105104	Hoi-Yee Li G	2020-12-01	Eur J Endocrinol	www.ncbi.nlm.nih.gov/pubmed/33105104	Genome-wide meta-analysis reveals novel susceptibility loci for thyrotoxic periodic paralysis.	Thyrotoxic periodic paralysis	306 Chinese ancestry male cases, 3,516 Chinese ancestry controls	NA				NR							chr21:35166803-T	chr21:35166803	0			1	0.2787	9e-06	5.04576		0.604653	[0.484243209262184-0.755004174960043]	Illumina [7076963] (imputed)	N	thyrotoxic periodic paralysis	http://purl.obolibrary.org/obo/MONDO_0019201	GCST011932	Genome-wide genotyping array
2019-01-28	30305637	McMaster ML	2018-10-10	Nat Commun	www.ncbi.nlm.nih.gov/pubmed/30305637	Two high-risk susceptibility loci at 6p25.3 and 14q32.13 for Waldenstr√∂m macroglobulinemia.	Waldenstr√∂m macroglobulinemia / lymphoplasmacytic lymphoma	217 European ancestry cases, 3,798 European ancestry controls	313 European ancestry cases, 564 European ancestry controls	14q32.13	14	95506111		SYNE3			ENSG00000176438			rs179159-A	rs179159	0	179159	intron_variant	0	0.247	5e-07	6.30103		1.54	[1.64-3.69]	Illumina [6440053] (imputed)	N	Waldenstrom macroglobulinemia	http://www.ebi.ac.uk/efo/EFO_0009441	GCST006982	Genome-wide genotyping array
2025-07-29	40465716	Liu TY	2025-06-04	Sci Adv	www.ncbi.nlm.nih.gov/pubmed/40465716	Diversity and longitudinal records: Genetic architecture of disease associations and polygenic risk in the Taiwanese Han population.	Disorders of plasma protein metabolism (PheCode 270.3)	234 Han Taiwanese ancestry cases, 232,428 Han Taiwanese ancestry controls	NA											chr4:124628331-?	chr4:124628331	0			1	NR	1e-09	9				Affymetrix [14181206] (imputed)	N	plasma protein metabolism disease	http://purl.obolibrary.org/obo/MONDO_0002273	GCST90651315	Genome-wide genotyping array
2020-12-24	28322283	Chibnik LB	2017-03-21	Mol Psychiatry	www.ncbi.nlm.nih.gov/pubmed/28322283	Susceptibility to neurofibrillary tangles: role of the PTPRD locus and limited pleiotropy with other neuropathologies.	Cerebral amyloid angiopathy	404 European ancestry mild cases, 209 European ancestry moderate cases, 113 European ancestry severe cases, 183 European ancestry controls	369 individuals	15q25.3	15	84930976		SLC28A1			ENSG00000156222			rs12915729-C	rs12915729	0	12915729	intron_variant	0	0.41	8e-06	5.09691	(EA)			Affymetrix, Illumina [NR] (imputed)	N	cerebral amyloid angiopathy	http://www.ebi.ac.uk/efo/EFO_0006790	GCST90012828	Genome-wide genotyping array
2020-12-24	28322283	Chibnik LB	2017-03-21	Mol Psychiatry	www.ncbi.nlm.nih.gov/pubmed/28322283	Susceptibility to neurofibrillary tangles: role of the PTPRD locus and limited pleiotropy with other neuropathologies.	Cerebral amyloid angiopathy	404 European ancestry mild cases, 209 European ancestry moderate cases, 113 European ancestry severe cases, 183 European ancestry controls	369 individuals											chr16:11818707-T	chr16:11818707	0			1	0.96	4e-06	5.39794	(EA)			Affymetrix, Illumina [NR] (imputed)	N	cerebral amyloid angiopathy	http://www.ebi.ac.uk/efo/EFO_0006790	GCST90012828	Genome-wide genotyping array
2020-12-24	28322283	Chibnik LB	2017-03-21	Mol Psychiatry	www.ncbi.nlm.nih.gov/pubmed/28322283	Susceptibility to neurofibrillary tangles: role of the PTPRD locus and limited pleiotropy with other neuropathologies.	Cerebral amyloid angiopathy	404 European ancestry mild cases, 209 European ancestry moderate cases, 113 European ancestry severe cases, 183 European ancestry controls	369 individuals	19q13.32	19	44908684		APOE			ENSG00000130203			rs429358-T	rs429358	0	429358	missense_variant	0	0.86	5e-25	24.301	(EA)			Affymetrix, Illumina [NR] (imputed)	N	cerebral amyloid angiopathy	http://www.ebi.ac.uk/efo/EFO_0006790	GCST90012828	Genome-wide genotyping array
2020-12-24	28322283	Chibnik LB	2017-03-21	Mol Psychiatry	www.ncbi.nlm.nih.gov/pubmed/28322283	Susceptibility to neurofibrillary tangles: role of the PTPRD locus and limited pleiotropy with other neuropathologies.	Cerebral amyloid angiopathy	404 European ancestry mild cases, 209 European ancestry moderate cases, 113 European ancestry severe cases, 183 European ancestry controls	369 individuals											chr2:23743850-T	chr2:23743850	0			1	0.95	6e-07	6.22185	(EA)			Affymetrix, Illumina [NR] (imputed)	N	cerebral amyloid angiopathy	http://www.ebi.ac.uk/efo/EFO_0006790	GCST90012828	Genome-wide genotyping array
2020-12-24	28322283	Chibnik LB	2017-03-21	Mol Psychiatry	www.ncbi.nlm.nih.gov/pubmed/28322283	Susceptibility to neurofibrillary tangles: role of the PTPRD locus and limited pleiotropy with other neuropathologies.	Cerebral amyloid angiopathy	404 European ancestry mild cases, 209 European ancestry moderate cases, 113 European ancestry severe cases, 183 European ancestry controls	369 individuals											chr4:96130211-G	chr4:96130211	0			1	0.98	2e-06	5.69897	(EA)			Affymetrix, Illumina [NR] (imputed)	N	cerebral amyloid angiopathy	http://www.ebi.ac.uk/efo/EFO_0006790	GCST90012828	Genome-wide genotyping array
2020-12-24	28322283	Chibnik LB	2017-03-21	Mol Psychiatry	www.ncbi.nlm.nih.gov/pubmed/28322283	Susceptibility to neurofibrillary tangles: role of the PTPRD locus and limited pleiotropy with other neuropathologies.	Cerebral amyloid angiopathy	404 European ancestry mild cases, 209 European ancestry moderate cases, 113 European ancestry severe cases, 183 European ancestry controls	369 individuals	5q23.1	5	120518680		PRR16			ENSG00000184838			rs2405952-C	rs2405952	0	2405952	intron_variant	0	0.99	4e-06	5.39794	(EA)			Affymetrix, Illumina [NR] (imputed)	N	cerebral amyloid angiopathy	http://www.ebi.ac.uk/efo/EFO_0006790	GCST90012828	Genome-wide genotyping array
2020-12-24	28322283	Chibnik LB	2017-03-21	Mol Psychiatry	www.ncbi.nlm.nih.gov/pubmed/28322283	Susceptibility to neurofibrillary tangles: role of the PTPRD locus and limited pleiotropy with other neuropathologies.	Cerebral amyloid angiopathy	404 European ancestry mild cases, 209 European ancestry moderate cases, 113 European ancestry severe cases, 183 European ancestry controls	369 individuals											chr7:16819506-C	chr7:16819506	0			1	0.97	5e-06	5.30103	(EA)			Affymetrix, Illumina [NR] (imputed)	N	cerebral amyloid angiopathy	http://www.ebi.ac.uk/efo/EFO_0006790	GCST90012828	Genome-wide genotyping array
2020-12-24	28322283	Chibnik LB	2017-03-21	Mol Psychiatry	www.ncbi.nlm.nih.gov/pubmed/28322283	Susceptibility to neurofibrillary tangles: role of the PTPRD locus and limited pleiotropy with other neuropathologies.	Cerebral amyloid angiopathy	404 European ancestry mild cases, 209 European ancestry moderate cases, 113 European ancestry severe cases, 183 European ancestry controls	369 individuals											chr2:59140917-T	chr2:59140917	0			1	0.96	7e-06	5.1549	(EA)			Affymetrix, Illumina [NR] (imputed)	N	cerebral amyloid angiopathy	http://www.ebi.ac.uk/efo/EFO_0006790	GCST90012828	Genome-wide genotyping array
2024-01-17	37700353	Talyansky S	2023-09-12	Acta Neuropathol Commun	www.ncbi.nlm.nih.gov/pubmed/37700353	APOE-Œµ4 and BIN1 increase risk of Alzheimer's disease pathology but not specifically of Lewy body pathology.	Alzheimer's disease and Lewy body co-pathology	1,072 European ancestry postmortem cases, 1,263 European ancestry postmortem controls	NA	2q14.3	2	127133851		BIN1 - NIFKP9	ENSG00000136717	ENSG00000237630		26563	36160	rs4663105-C	rs4663105	0	4663105	intron_variant	1	0.419	1e-10	10		1.53	[1.35-1.75]	NR [8946540] (imputed)	N	Alzheimer disease, Lewy body dementia	http://purl.obolibrary.org/obo/MONDO_0004975, http://www.ebi.ac.uk/efo/EFO_0006792	GCST90276157	Genome-wide genotyping array, Genome-wide sequencing
2024-01-17	37700353	Talyansky S	2023-09-12	Acta Neuropathol Commun	www.ncbi.nlm.nih.gov/pubmed/37700353	APOE-Œµ4 and BIN1 increase risk of Alzheimer's disease pathology but not specifically of Lewy body pathology.	Alzheimer's disease and Lewy body co-pathology	1,072 European ancestry postmortem cases, 1,263 European ancestry postmortem controls	NA	19q13.32	19	44908684		APOE			ENSG00000130203			rs429358-C	rs429358	0	429358	missense_variant	0	0.271	1e-52	52		4.24	[3.52-5.1]	NR [8946540] (imputed)	N	Alzheimer disease, Lewy body dementia	http://purl.obolibrary.org/obo/MONDO_0004975, http://www.ebi.ac.uk/efo/EFO_0006792	GCST90276157	Genome-wide genotyping array, Genome-wide sequencing
2024-01-17	37700353	Talyansky S	2023-09-12	Acta Neuropathol Commun	www.ncbi.nlm.nih.gov/pubmed/37700353	APOE-Œµ4 and BIN1 increase risk of Alzheimer's disease pathology but not specifically of Lewy body pathology.	Lewy body pathology	158 European ancestry postmortem cases, 1,263 European ancestry postmortem controls	NA	10q21.2	10	62580294		LINC02929			ENSG00000285551			rs112017605-A	rs112017605	0	112017605	intron_variant	0	0.06	5e-10	9.30103		3.01	[2.03-4.06]	NR [8946540] (imputed)	N	Lewy body dementia	http://www.ebi.ac.uk/efo/EFO_0006792	GCST90276159	Genome-wide genotyping array, Genome-wide sequencing
2024-01-17	37700353	Talyansky S	2023-09-12	Acta Neuropathol Commun	www.ncbi.nlm.nih.gov/pubmed/37700353	APOE-Œµ4 and BIN1 increase risk of Alzheimer's disease pathology but not specifically of Lewy body pathology.	Lewy body pathology	158 European ancestry postmortem cases, 1,263 European ancestry postmortem controls	NA	17q11.2	17	30277568		BLMH			ENSG00000108578			rs116691607-T	rs116691607	0	116691607	intron_variant	0	0.024	4e-08	7.39794		5.17	[2.88-9.29]	NR [8946540] (imputed)	N	Lewy body dementia	http://www.ebi.ac.uk/efo/EFO_0006792	GCST90276159	Genome-wide genotyping array, Genome-wide sequencing
2025-03-24	35729600	Guo P	2022-06-22	BMC Med	www.ncbi.nlm.nih.gov/pubmed/35729600	Pinpointing novel risk loci for Lewy body dementia and the shared genetic etiology with Alzheimer's disease and Parkinson's disease: a large-scale multi-trait association analysis.	Lewy body dementia (MTAG)	2,591 European ancestry cases, 4,027 European ancestry controls	NA	1q22	1	156038197		UBQLN4			ENSG00000160803			rs35603727-A	rs35603727	0	35603727	intron_variant	0	0.0142786	2e-21	20.699		9.4928	Z score increase	NR [5103377]	N	Lewy body dementia	http://www.ebi.ac.uk/efo/EFO_0006792	GCST90133379	Genome-wide sequencing
2025-03-24	35729600	Guo P	2022-06-22	BMC Med	www.ncbi.nlm.nih.gov/pubmed/35729600	Pinpointing novel risk loci for Lewy body dementia and the shared genetic etiology with Alzheimer's disease and Parkinson's disease: a large-scale multi-trait association analysis.	Lewy body dementia (MTAG)	2,591 European ancestry cases, 4,027 European ancestry controls	NA	2q14.3	2	127135234		BIN1 - NIFKP9	ENSG00000136717	ENSG00000237630		27946	34777	rs6733839-T	rs6733839	0	6733839	intron_variant	1	0.361559	2e-31	30.699		11.6786	Z score increase	NR [5103377]	N	Lewy body dementia	http://www.ebi.ac.uk/efo/EFO_0006792	GCST90133379	Genome-wide sequencing
2025-03-24	35729600	Guo P	2022-06-22	BMC Med	www.ncbi.nlm.nih.gov/pubmed/35729600	Pinpointing novel risk loci for Lewy body dementia and the shared genetic etiology with Alzheimer's disease and Parkinson's disease: a large-scale multi-trait association analysis.	Lewy body dementia (MTAG)	2,591 European ancestry cases, 4,027 European ancestry controls	NA	2q24.3	2	168253884		STK39 - RN7SL813P	ENSG00000198648	ENSG00000241074		6289	197440	rs1474055-T	rs1474055	0	1474055	intron_variant	1	0.12739	3e-10	9.52288		6.3005	Z score increase	NR [5103377]	N	Lewy body dementia	http://www.ebi.ac.uk/efo/EFO_0006792	GCST90133379	Genome-wide sequencing
2025-03-24	35729600	Guo P	2022-06-22	BMC Med	www.ncbi.nlm.nih.gov/pubmed/35729600	Pinpointing novel risk loci for Lewy body dementia and the shared genetic etiology with Alzheimer's disease and Parkinson's disease: a large-scale multi-trait association analysis.	Lewy body dementia (MTAG)	2,591 European ancestry cases, 4,027 European ancestry controls	NA	3q27.1	3	183042285		MCCC1			ENSG00000078070			rs10513789-G	rs10513789	0	10513789	intron_variant	0	0.201018	1e-12	12		7.08	Z score decrease	NR [5103377]	N	Lewy body dementia	http://www.ebi.ac.uk/efo/EFO_0006792	GCST90133379	Genome-wide sequencing
2025-03-24	35729600	Guo P	2022-06-22	BMC Med	www.ncbi.nlm.nih.gov/pubmed/35729600	Pinpointing novel risk loci for Lewy body dementia and the shared genetic etiology with Alzheimer's disease and Parkinson's disease: a large-scale multi-trait association analysis.	Lewy body dementia (MTAG)	2,591 European ancestry cases, 4,027 European ancestry controls	NA	4p16.3	4	958159		TMEM175			ENSG00000127419			rs34311866-C	rs34311866	0	34311866	missense_variant	0	0.201515	1e-27	27		10.8855	Z score increase	NR [5103377]	N	Lewy body dementia	http://www.ebi.ac.uk/efo/EFO_0006792	GCST90133379	Genome-wide sequencing
2025-03-24	35729600	Guo P	2022-06-22	BMC Med	www.ncbi.nlm.nih.gov/pubmed/35729600	Pinpointing novel risk loci for Lewy body dementia and the shared genetic etiology with Alzheimer's disease and Parkinson's disease: a large-scale multi-trait association analysis.	Lewy body dementia (MTAG)	2,591 European ancestry cases, 4,027 European ancestry controls	NA	4p15.32	4	15728775		BST1			ENSG00000109743			rs4389574-A	rs4389574	0	4389574	intron_variant	0	0.452198	1e-08	8		5.6765	Z score decrease	NR [5103377]	N	Lewy body dementia	http://www.ebi.ac.uk/efo/EFO_0006792	GCST90133379	Genome-wide sequencing
2025-03-24	35729600	Guo P	2022-06-22	BMC Med	www.ncbi.nlm.nih.gov/pubmed/35729600	Pinpointing novel risk loci for Lewy body dementia and the shared genetic etiology with Alzheimer's disease and Parkinson's disease: a large-scale multi-trait association analysis.	Lewy body dementia (MTAG)	2,591 European ancestry cases, 4,027 European ancestry controls	NA	4q22.1	4	89836143		SNCA			ENSG00000145335			rs1372518-A	rs1372518	0	1372518	intron_variant	0	0.234169	3e-26	25.5229		10.6106	Z score decrease	NR [5103377]	N	Lewy body dementia	http://www.ebi.ac.uk/efo/EFO_0006792	GCST90133379	Genome-wide sequencing
2025-03-24	35729600	Guo P	2022-06-22	BMC Med	www.ncbi.nlm.nih.gov/pubmed/35729600	Pinpointing novel risk loci for Lewy body dementia and the shared genetic etiology with Alzheimer's disease and Parkinson's disease: a large-scale multi-trait association analysis.	Lewy body dementia (MTAG)	2,591 European ancestry cases, 4,027 European ancestry controls	NA	5q12.1	5	60842132		ELOVL7			ENSG00000164181			rs1867598-G	rs1867598	0	1867598	intron_variant	0	0.0988329	4e-09	8.39794		5.8708	Z score increase	NR [5103377]	N	Lewy body dementia	http://www.ebi.ac.uk/efo/EFO_0006792	GCST90133379	Genome-wide sequencing
2025-03-24	35729600	Guo P	2022-06-22	BMC Med	www.ncbi.nlm.nih.gov/pubmed/35729600	Pinpointing novel risk loci for Lewy body dementia and the shared genetic etiology with Alzheimer's disease and Parkinson's disease: a large-scale multi-trait association analysis.	Lewy body dementia (MTAG)	2,591 European ancestry cases, 4,027 European ancestry controls	NA	5q33.3	5	157115171		HAVCR2			ENSG00000135077			rs9790947-T	rs9790947	0	9790947	intergenic_variant	0	0.164887	2e-08	7.69897		5.6141	Z score decrease	NR [5103377]	N	Lewy body dementia	http://www.ebi.ac.uk/efo/EFO_0006792	GCST90133379	Genome-wide sequencing
2025-03-24	35729600	Guo P	2022-06-22	BMC Med	www.ncbi.nlm.nih.gov/pubmed/35729600	Pinpointing novel risk loci for Lewy body dementia and the shared genetic etiology with Alzheimer's disease and Parkinson's disease: a large-scale multi-trait association analysis.	Lewy body dementia (MTAG)	2,591 European ancestry cases, 4,027 European ancestry controls	NA	6p21.1	6	41194322		TREML2			ENSG00000112195			rs13216201-T	rs13216201	0	13216201	intron_variant	0	0.300596	9e-10	9.04576		6.1231	Z score decrease	NR [5103377]	N	Lewy body dementia	http://www.ebi.ac.uk/efo/EFO_0006792	GCST90133379	Genome-wide sequencing
2025-03-24	35729600	Guo P	2022-06-22	BMC Med	www.ncbi.nlm.nih.gov/pubmed/35729600	Pinpointing novel risk loci for Lewy body dementia and the shared genetic etiology with Alzheimer's disease and Parkinson's disease: a large-scale multi-trait association analysis.	Lewy body dementia (MTAG)	2,591 European ancestry cases, 4,027 European ancestry controls	NA	8p23.1	8	11808828		FDFT1			ENSG00000079459			rs4731-G	rs4731	0	4731	missense_variant	0	0.0875341	3e-08	7.52288		5.5365	Z score increase	NR [5103377]	N	Lewy body dementia	http://www.ebi.ac.uk/efo/EFO_0006792	GCST90133379	Genome-wide sequencing
2025-03-24	35729600	Guo P	2022-06-22	BMC Med	www.ncbi.nlm.nih.gov/pubmed/35729600	Pinpointing novel risk loci for Lewy body dementia and the shared genetic etiology with Alzheimer's disease and Parkinson's disease: a large-scale multi-trait association analysis.	Lewy body dementia (MTAG)	2,591 European ancestry cases, 4,027 European ancestry controls	NA	8p22	8	16840070		MSR1 - RN7SL474P	ENSG00000038945	ENSG00000264092		272580	23126	rs620490-G	rs620490	0	620490	intron_variant	1	0.278123	3e-09	8.52288		5.9104	Z score decrease	NR [5103377]	N	Lewy body dementia	http://www.ebi.ac.uk/efo/EFO_0006792	GCST90133379	Genome-wide sequencing
2025-03-24	35729600	Guo P	2022-06-22	BMC Med	www.ncbi.nlm.nih.gov/pubmed/35729600	Pinpointing novel risk loci for Lewy body dementia and the shared genetic etiology with Alzheimer's disease and Parkinson's disease: a large-scale multi-trait association analysis.	Lewy body dementia (MTAG)	2,591 European ancestry cases, 4,027 European ancestry controls	NA	8p21.1	8	27608798		CLU			ENSG00000120885			rs1532278-T	rs1532278	0	1532278	intron_variant	0	0.388254	6e-14	13.2218		7.5006	Z score decrease	NR [5103377]	N	Lewy body dementia	http://www.ebi.ac.uk/efo/EFO_0006792	GCST90133379	Genome-wide sequencing
2025-03-24	35729600	Guo P	2022-06-22	BMC Med	www.ncbi.nlm.nih.gov/pubmed/35729600	Pinpointing novel risk loci for Lewy body dementia and the shared genetic etiology with Alzheimer's disease and Parkinson's disease: a large-scale multi-trait association analysis.	Lewy body dementia (MTAG)	2,591 European ancestry cases, 4,027 European ancestry controls	NA	10p14	10	11677075		USP6NL-AS1 - ECHDC3	ENSG00000271360	ENSG00000134463		64848	65291	rs11257240-G	rs11257240	0	11257240	intron_variant	1	0.365781	4e-08	7.39794		5.5094	Z score increase	NR [5103377]	N	Lewy body dementia	http://www.ebi.ac.uk/efo/EFO_0006792	GCST90133379	Genome-wide sequencing
2025-03-24	35729600	Guo P	2022-06-22	BMC Med	www.ncbi.nlm.nih.gov/pubmed/35729600	Pinpointing novel risk loci for Lewy body dementia and the shared genetic etiology with Alzheimer's disease and Parkinson's disease: a large-scale multi-trait association analysis.	Lewy body dementia (MTAG)	2,591 European ancestry cases, 4,027 European ancestry controls	NA	10q26.11	10	119776815		INPP5F			ENSG00000198825			rs117896735-A	rs117896735	0	117896735	intron_variant	0	0.0136578	8e-09	8.09691		5.759	Z score increase	NR [5103377]	N	Lewy body dementia	http://www.ebi.ac.uk/efo/EFO_0006792	GCST90133379	Genome-wide sequencing
2025-03-24	35729600	Guo P	2022-06-22	BMC Med	www.ncbi.nlm.nih.gov/pubmed/35729600	Pinpointing novel risk loci for Lewy body dementia and the shared genetic etiology with Alzheimer's disease and Parkinson's disease: a large-scale multi-trait association analysis.	Lewy body dementia (MTAG)	2,591 European ancestry cases, 4,027 European ancestry controls	NA	11q12.2	11	60178272		MS4A6A			ENSG00000110077			rs12453-C	rs12453	0	12453	missense_variant	0	0.410852	1e-08	8		5.7391	Z score decrease	NR [5103377]	N	Lewy body dementia	http://www.ebi.ac.uk/efo/EFO_0006792	GCST90133379	Genome-wide sequencing
2025-03-24	35729600	Guo P	2022-06-22	BMC Med	www.ncbi.nlm.nih.gov/pubmed/35729600	Pinpointing novel risk loci for Lewy body dementia and the shared genetic etiology with Alzheimer's disease and Parkinson's disease: a large-scale multi-trait association analysis.	Lewy body dementia (MTAG)	2,591 European ancestry cases, 4,027 European ancestry controls	NA	16p11.2	16	30916188		CTF2P - FBXL19-AS1	ENSG00000230447	ENSG00000260852		5980	3131	rs7185007-T	rs7185007	0	7185007	intergenic_variant	1	0.239384	6e-14	13.2218		7.506	Z score decrease	NR [5103377]	N	Lewy body dementia	http://www.ebi.ac.uk/efo/EFO_0006792	GCST90133379	Genome-wide sequencing
2025-03-24	35729600	Guo P	2022-06-22	BMC Med	www.ncbi.nlm.nih.gov/pubmed/35729600	Pinpointing novel risk loci for Lewy body dementia and the shared genetic etiology with Alzheimer's disease and Parkinson's disease: a large-scale multi-trait association analysis.	Lewy body dementia (MTAG)	2,591 European ancestry cases, 4,027 European ancestry controls	NA	17p11.2	17	16111551		NCOR1			ENSG00000141027			rs6502490-A	rs6502490	0	6502490	intron_variant	0	0.407003	4e-08	7.39794		5.4717	Z score increase	NR [5103377]	N	Lewy body dementia	http://www.ebi.ac.uk/efo/EFO_0006792	GCST90133379	Genome-wide sequencing
2025-03-24	35729600	Guo P	2022-06-22	BMC Med	www.ncbi.nlm.nih.gov/pubmed/35729600	Pinpointing novel risk loci for Lewy body dementia and the shared genetic etiology with Alzheimer's disease and Parkinson's disease: a large-scale multi-trait association analysis.	Lewy body dementia (MTAG)	2,591 European ancestry cases, 4,027 European ancestry controls	NA	17q21.31	17	46143984		KANSL1			ENSG00000120071			rs2532307-A	rs2532307	0	2532307	intron_variant	0	0.233176	4e-26	25.3979		10.5763	Z score decrease	NR [5103377]	N	Lewy body dementia	http://www.ebi.ac.uk/efo/EFO_0006792	GCST90133379	Genome-wide sequencing
2025-03-24	35729600	Guo P	2022-06-22	BMC Med	www.ncbi.nlm.nih.gov/pubmed/35729600	Pinpointing novel risk loci for Lewy body dementia and the shared genetic etiology with Alzheimer's disease and Parkinson's disease: a large-scale multi-trait association analysis.	Lewy body dementia (MTAG)	2,591 European ancestry cases, 4,027 European ancestry controls	NA	19q13.32	19	44922203		APOC1 - APOC1P1	ENSG00000130208	ENSG00000214855		2854	3738	rs157595-A	rs157595	0	157595	intergenic_variant	1	0.409734	4e-145	144.398		25.6499	Z score decrease	NR [5103377]	N	Lewy body dementia	http://www.ebi.ac.uk/efo/EFO_0006792	GCST90133379	Genome-wide sequencing
2020-12-24	28322283	Chibnik LB	2017-03-21	Mol Psychiatry	www.ncbi.nlm.nih.gov/pubmed/28322283	Susceptibility to neurofibrillary tangles: role of the PTPRD locus and limited pleiotropy with other neuropathologies.	Dementia with Lewy bodies	195 European ancestry cases, 714 European ancestry controls	369 individuals	1p31.3	1	63111542		LINC01739 - LINC00466	ENSG00000229537	ENSG00000224209		36860	47541	rs72923401-C	rs72923401	0	72923401	intergenic_variant	1	0.86	6e-06	5.22185	(EA)			Affymetrix, Illumina [NR] (imputed)	N	Lewy body dementia	http://www.ebi.ac.uk/efo/EFO_0006792	GCST90012831	Genome-wide genotyping array
2020-12-24	28322283	Chibnik LB	2017-03-21	Mol Psychiatry	www.ncbi.nlm.nih.gov/pubmed/28322283	Susceptibility to neurofibrillary tangles: role of the PTPRD locus and limited pleiotropy with other neuropathologies.	Dementia with Lewy bodies	195 European ancestry cases, 714 European ancestry controls	369 individuals	1q32.1	1	205952731		SLC26A9 - RAB7B	ENSG00000174502	ENSG00000276600		9271	24009	rs7413698-A	rs7413698	0	7413698	intergenic_variant	1	0.53	1e-06	6	(EA)			Affymetrix, Illumina [NR] (imputed)	N	Lewy body dementia	http://www.ebi.ac.uk/efo/EFO_0006792	GCST90012831	Genome-wide genotyping array
2020-12-24	28322283	Chibnik LB	2017-03-21	Mol Psychiatry	www.ncbi.nlm.nih.gov/pubmed/28322283	Susceptibility to neurofibrillary tangles: role of the PTPRD locus and limited pleiotropy with other neuropathologies.	Dementia with Lewy bodies	195 European ancestry cases, 714 European ancestry controls	369 individuals	2q14.2	2	119215330		RN7SL468P - STEAP3	ENSG00000264833	ENSG00000115107		45215	8501	rs6735649-T	rs6735649	0	6735649	intron_variant	1	0.66	9e-06	5.04576	(EA)			Affymetrix, Illumina [NR] (imputed)	N	Lewy body dementia	http://www.ebi.ac.uk/efo/EFO_0006792	GCST90012831	Genome-wide genotyping array
2020-12-24	28322283	Chibnik LB	2017-03-21	Mol Psychiatry	www.ncbi.nlm.nih.gov/pubmed/28322283	Susceptibility to neurofibrillary tangles: role of the PTPRD locus and limited pleiotropy with other neuropathologies.	Dementia with Lewy bodies	195 European ancestry cases, 714 European ancestry controls	369 individuals	3p26.1	3	5524015		RN7SL553P - MTARC2P1	ENSG00000241227	ENSG00000232958		270792	684254	rs72998656-G	rs72998656	0	72998656	intergenic_variant	1	0.96	7e-06	5.1549	(EA)			Affymetrix, Illumina [NR] (imputed)	N	Lewy body dementia	http://www.ebi.ac.uk/efo/EFO_0006792	GCST90012831	Genome-wide genotyping array
2020-12-24	28322283	Chibnik LB	2017-03-21	Mol Psychiatry	www.ncbi.nlm.nih.gov/pubmed/28322283	Susceptibility to neurofibrillary tangles: role of the PTPRD locus and limited pleiotropy with other neuropathologies.	Dementia with Lewy bodies	195 European ancestry cases, 714 European ancestry controls	369 individuals	5p14.2	5	23728181		TRPC6P9 - LINC02899	ENSG00000249607	ENSG00000248874		38795	223167	rs6876430-C	rs6876430	0	6876430	intergenic_variant	1	0.91	9e-06	5.04576	(EA)			Affymetrix, Illumina [NR] (imputed)	N	Lewy body dementia	http://www.ebi.ac.uk/efo/EFO_0006792	GCST90012831	Genome-wide genotyping array
2020-12-24	28322283	Chibnik LB	2017-03-21	Mol Psychiatry	www.ncbi.nlm.nih.gov/pubmed/28322283	Susceptibility to neurofibrillary tangles: role of the PTPRD locus and limited pleiotropy with other neuropathologies.	Dementia with Lewy bodies	195 European ancestry cases, 714 European ancestry controls	369 individuals	6p25.1	6	5377247		FARS2			ENSG00000145982			rs6940679-C	rs6940679	0	6940679	intron_variant	0	0.62	3e-06	5.52288	(EA)			Affymetrix, Illumina [NR] (imputed)	N	Lewy body dementia	http://www.ebi.ac.uk/efo/EFO_0006792	GCST90012831	Genome-wide genotyping array
2020-12-24	28322283	Chibnik LB	2017-03-21	Mol Psychiatry	www.ncbi.nlm.nih.gov/pubmed/28322283	Susceptibility to neurofibrillary tangles: role of the PTPRD locus and limited pleiotropy with other neuropathologies.	Dementia with Lewy bodies	195 European ancestry cases, 714 European ancestry controls	369 individuals	6q14.2	6	83992044		CYB5R4 - LINC02857	ENSG00000065615	ENSG00000230852		24621	27160	rs215971-T	rs215971	0	215971	intron_variant	1	0.45	1e-06	6	(EA)			Affymetrix, Illumina [NR] (imputed)	N	Lewy body dementia	http://www.ebi.ac.uk/efo/EFO_0006792	GCST90012831	Genome-wide genotyping array
2020-12-24	28322283	Chibnik LB	2017-03-21	Mol Psychiatry	www.ncbi.nlm.nih.gov/pubmed/28322283	Susceptibility to neurofibrillary tangles: role of the PTPRD locus and limited pleiotropy with other neuropathologies.	Dementia with Lewy bodies	195 European ancestry cases, 714 European ancestry controls	369 individuals	6q23.2	6	134160827		RN7SL408P - SGK1	ENSG00000266875	ENSG00000118515		26959	8421	rs2758145-G	rs2758145	0	2758145	intergenic_variant	1	0.81	6e-07	6.22185	(EA)			Affymetrix, Illumina [NR] (imputed)	N	Lewy body dementia	http://www.ebi.ac.uk/efo/EFO_0006792	GCST90012831	Genome-wide genotyping array
2020-12-24	28322283	Chibnik LB	2017-03-21	Mol Psychiatry	www.ncbi.nlm.nih.gov/pubmed/28322283	Susceptibility to neurofibrillary tangles: role of the PTPRD locus and limited pleiotropy with other neuropathologies.	Dementia with Lewy bodies	195 European ancestry cases, 714 European ancestry controls	369 individuals	9q22.33	9	97079041		CTSV, GAS2L1P2, GAS2L1P2			ENSG00000136943, ENSG00000293209, ENSG00000228376			rs7863880-T	rs7863880	0	7863880	intron_variant	0	0.66	2e-07	6.69897	(EA)			Affymetrix, Illumina [NR] (imputed)	N	Lewy body dementia	http://www.ebi.ac.uk/efo/EFO_0006792	GCST90012831	Genome-wide genotyping array
2020-12-24	28322283	Chibnik LB	2017-03-21	Mol Psychiatry	www.ncbi.nlm.nih.gov/pubmed/28322283	Susceptibility to neurofibrillary tangles: role of the PTPRD locus and limited pleiotropy with other neuropathologies.	Dementia with Lewy bodies	195 European ancestry cases, 714 European ancestry controls	369 individuals	12q22	12	94271637		PLXNC1			ENSG00000136040			rs7970261-A	rs7970261	0	7970261	intron_variant	0	0.97	7e-06	5.1549	(EA)			Affymetrix, Illumina [NR] (imputed)	N	Lewy body dementia	http://www.ebi.ac.uk/efo/EFO_0006792	GCST90012831	Genome-wide genotyping array
2020-12-24	28322283	Chibnik LB	2017-03-21	Mol Psychiatry	www.ncbi.nlm.nih.gov/pubmed/28322283	Susceptibility to neurofibrillary tangles: role of the PTPRD locus and limited pleiotropy with other neuropathologies.	Dementia with Lewy bodies	195 European ancestry cases, 714 European ancestry controls	369 individuals	14q32.11	14	89450829		FOXN3			ENSG00000053254			rs7141848-C	rs7141848	0	7141848	intron_variant	0	0.94	1e-05	5	(EA)			Affymetrix, Illumina [NR] (imputed)	N	Lewy body dementia	http://www.ebi.ac.uk/efo/EFO_0006792	GCST90012831	Genome-wide genotyping array
2020-12-24	28322283	Chibnik LB	2017-03-21	Mol Psychiatry	www.ncbi.nlm.nih.gov/pubmed/28322283	Susceptibility to neurofibrillary tangles: role of the PTPRD locus and limited pleiotropy with other neuropathologies.	Dementia with Lewy bodies	195 European ancestry cases, 714 European ancestry controls	369 individuals	16q24.2	16	87634866		JPH3			ENSG00000154118			rs7206657-C	rs7206657	0	7206657	intron_variant	0	0.33	8e-06	5.09691	(EA)			Affymetrix, Illumina [NR] (imputed)	N	Lewy body dementia	http://www.ebi.ac.uk/efo/EFO_0006792	GCST90012831	Genome-wide genotyping array
2020-12-24	28322283	Chibnik LB	2017-03-21	Mol Psychiatry	www.ncbi.nlm.nih.gov/pubmed/28322283	Susceptibility to neurofibrillary tangles: role of the PTPRD locus and limited pleiotropy with other neuropathologies.	Dementia with Lewy bodies	195 European ancestry cases, 714 European ancestry controls	369 individuals	21q22.11	21	33985948		LINC00649			ENSG00000237945			rs7275655-G	rs7275655	0	7275655	intron_variant	0	0.87	9e-06	5.04576	(EA)			Affymetrix, Illumina [NR] (imputed)	N	Lewy body dementia	http://www.ebi.ac.uk/efo/EFO_0006792	GCST90012831	Genome-wide genotyping array
2025-08-08	40045203	Mitsumori R	2025-03-06	Mol Med	www.ncbi.nlm.nih.gov/pubmed/40045203	A genome-wide association study identifies a novel East Asian-specific locus for dementia with Lewy bodies in Japanese subjects.	Dementia with Lewy bodies	211 Japanese ancestry cases, 6,113 Japanese ancestry controls	NA	2q33.3	2	204241422		ICOS - DSTNP5	ENSG00000163600	ENSG00000236681		279845	65420	rs74866774-T	rs74866774	0	74866774	intergenic_variant	1	0.06	4e-07	6.39794		2.37	[1.7-3.32]	Illumina [8040962] (imputed)	N	Lewy body dementia	http://www.ebi.ac.uk/efo/EFO_0006792	GCST90652518	Genome-wide genotyping array
2025-08-08	40045203	Mitsumori R	2025-03-06	Mol Med	www.ncbi.nlm.nih.gov/pubmed/40045203	A genome-wide association study identifies a novel East Asian-specific locus for dementia with Lewy bodies in Japanese subjects.	Dementia with Lewy bodies	211 Japanese ancestry cases, 6,113 Japanese ancestry controls	NA	3p24.3	3	21044324		SGO1-AS1			ENSG00000231304			rs117975786-G	rs117975786	0	117975786	intron_variant	0	0.02	6e-07	6.22185		3.07	[1.98-4.77]	Illumina [8040962] (imputed)	N	Lewy body dementia	http://www.ebi.ac.uk/efo/EFO_0006792	GCST90652518	Genome-wide genotyping array
2025-08-08	40045203	Mitsumori R	2025-03-06	Mol Med	www.ncbi.nlm.nih.gov/pubmed/40045203	A genome-wide association study identifies a novel East Asian-specific locus for dementia with Lewy bodies in Japanese subjects.	Dementia with Lewy bodies	211 Japanese ancestry cases, 6,113 Japanese ancestry controls	NA	3q25.33	3	160559638		KPNA4			ENSG00000186432			rs190336540-G	rs190336540	0	190336540	intron_variant	0	0.01	5e-07	6.30103		3.78	[2.25-6.35]	Illumina [8040962] (imputed)	N	Lewy body dementia	http://www.ebi.ac.uk/efo/EFO_0006792	GCST90652518	Genome-wide genotyping array
2025-08-08	40045203	Mitsumori R	2025-03-06	Mol Med	www.ncbi.nlm.nih.gov/pubmed/40045203	A genome-wide association study identifies a novel East Asian-specific locus for dementia with Lewy bodies in Japanese subjects.	Dementia with Lewy bodies	211 Japanese ancestry cases, 6,113 Japanese ancestry controls	NA	10p14	10	12121772		DHTKD1			ENSG00000181192			rs138587229-C	rs138587229	0	138587229	3_prime_UTR_variant	0	0.02	3e-08	7.52288		3.72	[2.34-5.93]	Illumina [8040962] (imputed)	N	Lewy body dementia	http://www.ebi.ac.uk/efo/EFO_0006792	GCST90652518	Genome-wide genotyping array
2025-08-08	40045203	Mitsumori R	2025-03-06	Mol Med	www.ncbi.nlm.nih.gov/pubmed/40045203	A genome-wide association study identifies a novel East Asian-specific locus for dementia with Lewy bodies in Japanese subjects.	Dementia with Lewy bodies	211 Japanese ancestry cases, 6,113 Japanese ancestry controls	NA	10q21.1	10	58656721		BICC1			ENSG00000122870			rs147178120-G	rs147178120	0	147178120	intron_variant	0	0.01	8e-07	6.09691		3.85	[2.26-6.56]	Illumina [8040962] (imputed)	N	Lewy body dementia	http://www.ebi.ac.uk/efo/EFO_0006792	GCST90652518	Genome-wide genotyping array
2025-08-08	40045203	Mitsumori R	2025-03-06	Mol Med	www.ncbi.nlm.nih.gov/pubmed/40045203	A genome-wide association study identifies a novel East Asian-specific locus for dementia with Lewy bodies in Japanese subjects.	Dementia with Lewy bodies	211 Japanese ancestry cases, 6,113 Japanese ancestry controls	NA	13q31.1	13	85860429		SLITRK6 - MOB1AP1	ENSG00000184564	ENSG00000228241		53746	108570	rs148821268-C	rs148821268	0	148821268	intergenic_variant	1	0.01	9e-07	6.04576		3.73	[2.21-6.3]	Illumina [8040962] (imputed)	N	Lewy body dementia	http://www.ebi.ac.uk/efo/EFO_0006792	GCST90652518	Genome-wide genotyping array
2025-08-08	40045203	Mitsumori R	2025-03-06	Mol Med	www.ncbi.nlm.nih.gov/pubmed/40045203	A genome-wide association study identifies a novel East Asian-specific locus for dementia with Lewy bodies in Japanese subjects.	Dementia with Lewy bodies	211 Japanese ancestry cases, 6,113 Japanese ancestry controls	NA	19q13.32	19	44923868		APOC1 - APOC1P1	ENSG00000130208	ENSG00000214855		4519	2073	rs111789331-A	rs111789331	0	111789331	intergenic_variant	1	0.1	7e-12	11.1549		2.59	[1.97-3.4]	Illumina [8040962] (imputed)	N	Lewy body dementia	http://www.ebi.ac.uk/efo/EFO_0006792	GCST90652518	Genome-wide genotyping array
2025-08-08	40045203	Mitsumori R	2025-03-06	Mol Med	www.ncbi.nlm.nih.gov/pubmed/40045203	A genome-wide association study identifies a novel East Asian-specific locus for dementia with Lewy bodies in Japanese subjects.	Dementia with Lewy bodies	211 Japanese ancestry cases, 6,113 Japanese ancestry controls	NA	22q13.32	22	48923216		LINC01310 - NHIP	ENSG00000205632	ENSG00000286381		24830	120703	rs74278798-G	rs74278798	0	74278798	intergenic_variant	1	0.01	5e-07	6.30103		3.82	[2.27-6.45]	Illumina [8040962] (imputed)	N	Lewy body dementia	http://www.ebi.ac.uk/efo/EFO_0006792	GCST90652518	Genome-wide genotyping array
2025-08-08	40045203	Mitsumori R	2025-03-06	Mol Med	www.ncbi.nlm.nih.gov/pubmed/40045203	A genome-wide association study identifies a novel East Asian-specific locus for dementia with Lewy bodies in Japanese subjects.	Dementia with Lewy bodies	211 Japanese ancestry cases, 6,113 Japanese ancestry controls, 215 cases, 169,279 controls, 2,591 European ancestry cases, 4,027 European ancestry controls	NA	4q22.1	4	89840795		SNCA-AS1			ENSG00000247775			rs1348224-?	rs1348224	0	1348224	intron_variant	0	NR	1e-06	6				NR [1850275] (imputed)	N	Lewy body dementia	http://www.ebi.ac.uk/efo/EFO_0006792	GCST90652519	Genome-wide genotyping array
2025-08-08	40045203	Mitsumori R	2025-03-06	Mol Med	www.ncbi.nlm.nih.gov/pubmed/40045203	A genome-wide association study identifies a novel East Asian-specific locus for dementia with Lewy bodies in Japanese subjects.	Dementia with Lewy bodies	211 Japanese ancestry cases, 6,113 Japanese ancestry controls, 215 cases, 169,279 controls, 2,591 European ancestry cases, 4,027 European ancestry controls	NA	19q13.32	19	44902264		TOMM40			ENSG00000130204			rs1305062-?	rs1305062	0	1305062	intron_variant	0	NR	1e-06	6				NR [1850275] (imputed)	N	Lewy body dementia	http://www.ebi.ac.uk/efo/EFO_0006792	GCST90652519	Genome-wide genotyping array
2022-04-25	35381062	Kaivola K	2021-10-25	Brain	www.ncbi.nlm.nih.gov/pubmed/35381062	Genetic evaluation of dementia with Lewy bodies implicates distinct disease subgroups.	Dementia with Lewy bodies in APOE e4- carriers	1,393 European ancestry cases, 2,271 European ancestry controls	NA	1q22	1	155236376		GBA1			ENSG00000177628			rs2230288-?	rs2230288	0	2230288	missense_variant	0	NR	7e-09	8.1549		3.41	[2.25-5.15]	NR [256446623]	N	Lewy body dementia	http://www.ebi.ac.uk/efo/EFO_0006792	GCST90093377	Genome-wide sequencing
2022-04-25	35381062	Kaivola K	2021-10-25	Brain	www.ncbi.nlm.nih.gov/pubmed/35381062	Genetic evaluation of dementia with Lewy bodies implicates distinct disease subgroups.	Dementia with Lewy bodies in APOE e4+ carriers	1,180 European ancestry cases, 657 European ancestry controls	NA	3p25.3	3	11185236		HRH1			ENSG00000196639			rs9858388-?	rs9858388	0	9858388	intron_variant	0	NR	2e-07	6.69897		1.47	[1.27-1.71]	NR [256446623]	N	Lewy body dementia	http://www.ebi.ac.uk/efo/EFO_0006792	GCST90093378	Genome-wide sequencing
2025-01-24	38378815	Bayram E	2024-02-20	NPJ Parkinsons Dis	www.ncbi.nlm.nih.gov/pubmed/38378815	Genetic analysis of the X chromosome in people with Lewy body dementia nominates new risk loci.	Lewy body dementia (conditioned on APOE E4 dosage)	948 European ancestry female cases, 2,060 European ancestry female controls	NA	Xp22.12	X	19513849		MAP3K15			ENSG00000180815			rs141773145-A	rs141773145	0	141773145	intron_variant	0	0.0156	7e-06	5.1549		2.42	[1.65-3.56]	NR [257854]	N	Lewy body dementia	http://www.ebi.ac.uk/efo/EFO_0006792	GCST90502822	Genome-wide sequencing
2021-12-14	34594039	Sakaue S	2021-09-30	Nat Genet	www.ncbi.nlm.nih.gov/pubmed/34594039	A cross-population atlas of genetic associations for 220 human phenotypes.	Retinitis pigmentosa	155 East Asian ancestry cases, 168,903 East Asian ancestry controls	NA	4p16.3	4	574742		TMEM271			ENSG00000273238			rs555679270-A	rs555679270	0	555679270	3_prime_UTR_variant	0	0.000561942	2e-08	7.69897		40.185	[26.06-54.31] unit increase	Illumina [13428559] (imputed)	N	retinitis pigmentosa	http://purl.obolibrary.org/obo/MONDO_0019200	GCST90018692	Genome-wide genotyping array
2021-12-14	34594039	Sakaue S	2021-09-30	Nat Genet	www.ncbi.nlm.nih.gov/pubmed/34594039	A cross-population atlas of genetic associations for 220 human phenotypes.	Retinitis pigmentosa	155 East Asian ancestry cases, 168,903 East Asian ancestry controls	NA	6q12	6	64024044		EYS			ENSG00000188107			rs766981289-T	rs766981289	0	766981289	intron_variant	0	0.00661745	9e-09	8.04576		6.66436	[4.39-8.94] unit increase	Illumina [13428559] (imputed)	N	retinitis pigmentosa	http://purl.obolibrary.org/obo/MONDO_0019200	GCST90018692	Genome-wide genotyping array
2021-12-14	34594039	Sakaue S	2021-09-30	Nat Genet	www.ncbi.nlm.nih.gov/pubmed/34594039	A cross-population atlas of genetic associations for 220 human phenotypes.	Retinitis pigmentosa	155 East Asian ancestry cases, 168,903 East Asian ancestry controls	NA	7q21.11	7	83457047		SEMA3E			ENSG00000170381			rs960850955-T	rs960850955	0	960850955	intron_variant	0	0.000645248	2e-08	7.69897		31.2829	[20.34-42.22] unit increase	Illumina [13428559] (imputed)	N	retinitis pigmentosa	http://purl.obolibrary.org/obo/MONDO_0019200	GCST90018692	Genome-wide genotyping array
2021-12-14	34594039	Sakaue S	2021-09-30	Nat Genet	www.ncbi.nlm.nih.gov/pubmed/34594039	A cross-population atlas of genetic associations for 220 human phenotypes.	Retinitis pigmentosa	121 European ancestry cases, 126,333 European ancestry controls, 155 East Asian ancestry cases, 168,903 East Asian ancestry controls	NA	2q31.3	2	181421884		LINC01934 - ITGA4	ENSG00000234663	ENSG00000115232		12563	35318	rs1006786441-T	rs1006786441	0	1006786441	intergenic_variant	1	NR	3e-10	9.52288		6.87	[4.74-9] unit increase	Illumina [23539365] (imputed)	N	retinitis pigmentosa	http://purl.obolibrary.org/obo/MONDO_0019200	GCST90018912	Genome-wide genotyping array
2021-12-14	34594039	Sakaue S	2021-09-30	Nat Genet	www.ncbi.nlm.nih.gov/pubmed/34594039	A cross-population atlas of genetic associations for 220 human phenotypes.	Retinitis pigmentosa	121 European ancestry cases, 126,333 European ancestry controls, 155 East Asian ancestry cases, 168,903 East Asian ancestry controls	NA	2q32.1	2	182799108		DNAJC10 - Y_RNA	ENSG00000077232	ENSG00000251799		4644	29016	rs1021821604-C	rs1021821604	0	1021821604	intergenic_variant	1	NR	7e-10	9.1549		6.2291	[4.25-8.21] unit increase	Illumina [23539365] (imputed)	N	retinitis pigmentosa	http://purl.obolibrary.org/obo/MONDO_0019200	GCST90018912	Genome-wide genotyping array
2021-12-14	34594039	Sakaue S	2021-09-30	Nat Genet	www.ncbi.nlm.nih.gov/pubmed/34594039	A cross-population atlas of genetic associations for 220 human phenotypes.	Retinitis pigmentosa	121 European ancestry cases, 126,333 European ancestry controls, 155 East Asian ancestry cases, 168,903 East Asian ancestry controls	NA	4p16.3	4	574742		TMEM271			ENSG00000273238			rs555679270-A	rs555679270	0	555679270	3_prime_UTR_variant	0	NR	2e-08	7.69897		40.185	[26.06-54.31] unit increase	Illumina [23539365] (imputed)	N	retinitis pigmentosa	http://purl.obolibrary.org/obo/MONDO_0019200	GCST90018912	Genome-wide genotyping array
2021-12-14	34594039	Sakaue S	2021-09-30	Nat Genet	www.ncbi.nlm.nih.gov/pubmed/34594039	A cross-population atlas of genetic associations for 220 human phenotypes.	Retinitis pigmentosa	121 European ancestry cases, 126,333 European ancestry controls, 155 East Asian ancestry cases, 168,903 East Asian ancestry controls	NA	6q12	6	64024044		EYS			ENSG00000188107			rs766981289-T	rs766981289	0	766981289	intron_variant	0	NR	9e-09	8.04576		6.6644	[4.39-8.94] unit increase	Illumina [23539365] (imputed)	N	retinitis pigmentosa	http://purl.obolibrary.org/obo/MONDO_0019200	GCST90018912	Genome-wide genotyping array
2021-12-14	34594039	Sakaue S	2021-09-30	Nat Genet	www.ncbi.nlm.nih.gov/pubmed/34594039	A cross-population atlas of genetic associations for 220 human phenotypes.	Retinitis pigmentosa	121 European ancestry cases, 126,333 European ancestry controls, 155 East Asian ancestry cases, 168,903 East Asian ancestry controls	NA	7q21.11	7	83457047		SEMA3E			ENSG00000170381			rs960850955-T	rs960850955	0	960850955	intron_variant	0	NR	2e-08	7.69897		31.2829	[20.34-42.22] unit increase	Illumina [23539365] (imputed)	N	retinitis pigmentosa	http://purl.obolibrary.org/obo/MONDO_0019200	GCST90018912	Genome-wide genotyping array
2017-03-20	27629089	Sailer A	2016-09-14	Neurology	www.ncbi.nlm.nih.gov/pubmed/27629089	A genome-wide association study in multiple system atrophy.	Multiple system atrophy (pathologically confirmed)	295 European ancestry cases, 3,864 European ancestry controls	NA	2p22.3	2	33477835	RASGRP3	RASGRP3			ENSG00000152689			rs897504-?	rs897504	0	897504	intron_variant	0	NR	7e-06	5.1549		1.5625	NR	Illumina [4903804] (imputed)	N	multiple system atrophy	http://www.ebi.ac.uk/efo/EFO_1001050	GCST003783	Genome-wide genotyping array
2017-03-20	27629089	Sailer A	2016-09-14	Neurology	www.ncbi.nlm.nih.gov/pubmed/27629089	A genome-wide association study in multiple system atrophy.	Multiple system atrophy (pathologically confirmed)	295 European ancestry cases, 3,864 European ancestry controls	NA				DDX18							chr2:118166725-?	chr2:118166725	0			1	NR	6e-06	5.22185		10	NR	Illumina [4903804] (imputed)	N	multiple system atrophy	http://www.ebi.ac.uk/efo/EFO_1001050	GCST003783	Genome-wide genotyping array
2017-03-20	27629089	Sailer A	2016-09-14	Neurology	www.ncbi.nlm.nih.gov/pubmed/27629089	A genome-wide association study in multiple system atrophy.	Multiple system atrophy (pathologically confirmed)	295 European ancestry cases, 3,864 European ancestry controls	NA				ODZ2							chr5:165784017-?	chr5:165784017	0			1	NR	4e-06	5.39794		6.66667	NR	Illumina [4903804] (imputed)	N	multiple system atrophy	http://www.ebi.ac.uk/efo/EFO_1001050	GCST003783	Genome-wide genotyping array
2017-03-20	27629089	Sailer A	2016-09-14	Neurology	www.ncbi.nlm.nih.gov/pubmed/27629089	A genome-wide association study in multiple system atrophy.	Multiple system atrophy (pathologically confirmed)	295 European ancestry cases, 3,864 European ancestry controls	NA				ASCC3							chr6:101308935-?	chr6:101308935	0			1	NR	4e-06	5.39794		4.34783	NR	Illumina [4903804] (imputed)	N	multiple system atrophy	http://www.ebi.ac.uk/efo/EFO_1001050	GCST003783	Genome-wide genotyping array
2017-03-20	27629089	Sailer A	2016-09-14	Neurology	www.ncbi.nlm.nih.gov/pubmed/27629089	A genome-wide association study in multiple system atrophy.	Multiple system atrophy (pathologically confirmed)	295 European ancestry cases, 3,864 European ancestry controls	NA				ARID1B							chr6:157454156-?	chr6:157454156	0			1	NR	4e-06	5.39794		2.77778	NR	Illumina [4903804] (imputed)	N	multiple system atrophy	http://www.ebi.ac.uk/efo/EFO_1001050	GCST003783	Genome-wide genotyping array
2017-03-20	27629089	Sailer A	2016-09-14	Neurology	www.ncbi.nlm.nih.gov/pubmed/27629089	A genome-wide association study in multiple system atrophy.	Multiple system atrophy (pathologically confirmed)	295 European ancestry cases, 3,864 European ancestry controls	NA				NKX2-6							chr8:23659564-?	chr8:23659564	0			1	NR	1e-06	6		3.57143	NR	Illumina [4903804] (imputed)	N	multiple system atrophy	http://www.ebi.ac.uk/efo/EFO_1001050	GCST003783	Genome-wide genotyping array
2017-03-20	27629089	Sailer A	2016-09-14	Neurology	www.ncbi.nlm.nih.gov/pubmed/27629089	A genome-wide association study in multiple system atrophy.	Multiple system atrophy (pathologically confirmed)	295 European ancestry cases, 3,864 European ancestry controls	NA				RIMS2							chr8:104768000-?	chr8:104768000	0			1	NR	4e-06	5.39794		3.57143	NR	Illumina [4903804] (imputed)	N	multiple system atrophy	http://www.ebi.ac.uk/efo/EFO_1001050	GCST003783	Genome-wide genotyping array
2017-03-20	27629089	Sailer A	2016-09-14	Neurology	www.ncbi.nlm.nih.gov/pubmed/27629089	A genome-wide association study in multiple system atrophy.	Multiple system atrophy (pathologically confirmed)	295 European ancestry cases, 3,864 European ancestry controls	NA	8q23.1	8	109350232	ENY2	ENY2 - PKHD1L1	ENSG00000120533	ENSG00000205038		4278	12229	rs10108704-?	rs10108704	0	10108704	intergenic_variant	1	NR	1e-06	6		1.69492	NR	Illumina [4903804] (imputed)	N	multiple system atrophy	http://www.ebi.ac.uk/efo/EFO_1001050	GCST003783	Genome-wide genotyping array
2017-03-20	27629089	Sailer A	2016-09-14	Neurology	www.ncbi.nlm.nih.gov/pubmed/27629089	A genome-wide association study in multiple system atrophy.	Multiple system atrophy (pathologically confirmed)	295 European ancestry cases, 3,864 European ancestry controls	NA	13q21.33	13	72426241	MIR548I4	RPS10P21 - RPL18AP17	ENSG00000232881	ENSG00000227952		512063	33891	rs1340172-?	rs1340172	0	1340172	intergenic_variant	1	NR	6e-06	5.22185		5.62	NR	Illumina [4903804] (imputed)	N	multiple system atrophy	http://www.ebi.ac.uk/efo/EFO_1001050	GCST003783	Genome-wide genotyping array
2017-03-20	27629089	Sailer A	2016-09-14	Neurology	www.ncbi.nlm.nih.gov/pubmed/27629089	A genome-wide association study in multiple system atrophy.	Multiple system atrophy (pathologically confirmed)	295 European ancestry cases, 3,864 European ancestry controls	NA				LMO7							chr13:75319169-?	chr13:75319169	0			1	NR	5e-06	5.30103		2.85714	NR	Illumina [4903804] (imputed)	N	multiple system atrophy	http://www.ebi.ac.uk/efo/EFO_1001050	GCST003783	Genome-wide genotyping array
2017-03-20	27629089	Sailer A	2016-09-14	Neurology	www.ncbi.nlm.nih.gov/pubmed/27629089	A genome-wide association study in multiple system atrophy.	Multiple system atrophy (pathologically confirmed)	295 European ancestry cases, 3,864 European ancestry controls	NA	14q32.11	14	89642343	FOXN3	RN7SKP107 - Y_RNA	ENSG00000201027	ENSG00000251799		20136	8450	rs4900006-?	rs4900006	0	4900006	intron_variant	1	NR	1e-07	7		4.16667	NR	Illumina [4903804] (imputed)	N	multiple system atrophy	http://www.ebi.ac.uk/efo/EFO_1001050	GCST003783	Genome-wide genotyping array
2017-03-20	27629089	Sailer A	2016-09-14	Neurology	www.ncbi.nlm.nih.gov/pubmed/27629089	A genome-wide association study in multiple system atrophy.	Multiple system atrophy (pathologically confirmed)	295 European ancestry cases, 3,864 European ancestry controls	NA				NDE1							chr16:15689134-?	chr16:15689134	0			1	NR	2e-06	5.69897		7.69231	NR	Illumina [4903804] (imputed)	N	multiple system atrophy	http://www.ebi.ac.uk/efo/EFO_1001050	GCST003783	Genome-wide genotyping array
2017-03-20	27629089	Sailer A	2016-09-14	Neurology	www.ncbi.nlm.nih.gov/pubmed/27629089	A genome-wide association study in multiple system atrophy.	Multiple system atrophy (pathologically confirmed)	295 European ancestry cases, 3,864 European ancestry controls	NA				LOC283867							chr16:64525400-?	chr16:64525400	0			1	NR	9e-06	5.04576		1.97	NR	Illumina [4903804] (imputed)	N	multiple system atrophy	http://www.ebi.ac.uk/efo/EFO_1001050	GCST003783	Genome-wide genotyping array
2017-03-20	27629089	Sailer A	2016-09-14	Neurology	www.ncbi.nlm.nih.gov/pubmed/27629089	A genome-wide association study in multiple system atrophy.	Multiple system atrophy (pathologically confirmed)	295 European ancestry cases, 3,864 European ancestry controls	NA	17p12	17	12916185	ARHGAP44	ARHGAP44			ENSG00000006740			rs7225504-?	rs7225504	0	7225504	intron_variant	0	NR	8e-06	5.09691		2.17391	NR	Illumina [4903804] (imputed)	N	multiple system atrophy	http://www.ebi.ac.uk/efo/EFO_1001050	GCST003783	Genome-wide genotyping array
2017-03-20	27629089	Sailer A	2016-09-14	Neurology	www.ncbi.nlm.nih.gov/pubmed/27629089	A genome-wide association study in multiple system atrophy.	Multiple system atrophy (pathologically confirmed)	295 European ancestry cases, 3,864 European ancestry controls	NA				ANKFN1							chr17:51515165-?	chr17:51515165	0			1	NR	1e-07	7		3.7037	NR	Illumina [4903804] (imputed)	N	multiple system atrophy	http://www.ebi.ac.uk/efo/EFO_1001050	GCST003783	Genome-wide genotyping array
2017-03-20	27629089	Sailer A	2016-09-14	Neurology	www.ncbi.nlm.nih.gov/pubmed/27629089	A genome-wide association study in multiple system atrophy.	Multiple system atrophy (pathologically confirmed)	295 European ancestry cases, 3,864 European ancestry controls	NA				ASXL3							chr18:29577846-?	chr18:29577846	0			1	NR	7e-06	5.1549		3.0303	NR	Illumina [4903804] (imputed)	N	multiple system atrophy	http://www.ebi.ac.uk/efo/EFO_1001050	GCST003783	Genome-wide genotyping array
2017-03-20	27629089	Sailer A	2016-09-14	Neurology	www.ncbi.nlm.nih.gov/pubmed/27629089	A genome-wide association study in multiple system atrophy.	Multiple system atrophy	918 European ancestry cases, 3,864 European ancestry controls	NA	1p36.32	1	4063144	LOC728716	LINC02780			ENSG00000284668			rs12044274-T	rs12044274	0	12044274	intron_variant	0	0.65	3e-06	5.52288		1.48		Illumina [4903804] (imputed)	N	multiple system atrophy	http://www.ebi.ac.uk/efo/EFO_1001050	GCST003784	Genome-wide genotyping array
2017-03-20	27629089	Sailer A	2016-09-14	Neurology	www.ncbi.nlm.nih.gov/pubmed/27629089	A genome-wide association study in multiple system atrophy.	Multiple system atrophy	918 European ancestry cases, 3,864 European ancestry controls	NA	2p23.1	2	31354046	XDH	XDH			ENSG00000158125			rs115903524-C	rs115903524	0	115903524	intron_variant	0	0.03	6e-06	5.22185		1.96078		Illumina [4903804] (imputed)	N	multiple system atrophy	http://www.ebi.ac.uk/efo/EFO_1001050	GCST003784	Genome-wide genotyping array
2017-03-20	27629089	Sailer A	2016-09-14	Neurology	www.ncbi.nlm.nih.gov/pubmed/27629089	A genome-wide association study in multiple system atrophy.	Multiple system atrophy	918 European ancestry cases, 3,864 European ancestry controls	NA	2q22.1	2	137549776	THSD7B	THSD7B			ENSG00000144229			rs10209086-C	rs10209086	0	10209086	intron_variant	0	0.58	7e-06	5.1549		1.28205		Illumina [4903804] (imputed)	N	multiple system atrophy	http://www.ebi.ac.uk/efo/EFO_1001050	GCST003784	Genome-wide genotyping array
2017-03-20	27629089	Sailer A	2016-09-14	Neurology	www.ncbi.nlm.nih.gov/pubmed/27629089	A genome-wide association study in multiple system atrophy.	Multiple system atrophy	918 European ancestry cases, 3,864 European ancestry controls	NA	2q37.3	2	238426760	ASB1	ASB1			ENSG00000065802			rs473651-A	rs473651	0	473651	intron_variant	0	0.38	4e-06	5.39794		1.28205		Illumina [4903804] (imputed)	N	multiple system atrophy	http://www.ebi.ac.uk/efo/EFO_1001050	GCST003784	Genome-wide genotyping array
2017-03-20	27629089	Sailer A	2016-09-14	Neurology	www.ncbi.nlm.nih.gov/pubmed/27629089	A genome-wide association study in multiple system atrophy.	Multiple system atrophy	918 European ancestry cases, 3,864 European ancestry controls	NA	5p13.1	5	40854580	CARD6	CARD6			ENSG00000132357			rs1697938-C	rs1697938	0	1697938	3_prime_UTR_variant	0	0.46	5e-06	5.30103		1.26582		Illumina [4903804] (imputed)	N	multiple system atrophy	http://www.ebi.ac.uk/efo/EFO_1001050	GCST003784	Genome-wide genotyping array
2017-03-20	27629089	Sailer A	2016-09-14	Neurology	www.ncbi.nlm.nih.gov/pubmed/27629089	A genome-wide association study in multiple system atrophy.	Multiple system atrophy	918 European ancestry cases, 3,864 European ancestry controls	NA	5q12.1	5	60757393	ELOVL7	ELOVL7			ENSG00000164181			rs7715147-C	rs7715147	0	7715147	intron_variant	0	0.74	3e-07	6.52288		1.47		Illumina [4903804] (imputed)	N	multiple system atrophy	http://www.ebi.ac.uk/efo/EFO_1001050	GCST003784	Genome-wide genotyping array
2017-03-20	27629089	Sailer A	2016-09-14	Neurology	www.ncbi.nlm.nih.gov/pubmed/27629089	A genome-wide association study in multiple system atrophy.	Multiple system atrophy	918 European ancestry cases, 3,864 European ancestry controls	NA	5q23.3	5	128500166	FBN2	FBN2			ENSG00000138829			rs892864-T	rs892864	0	892864	intron_variant	0	0.06	6e-06	5.22185		1.62		Illumina [4903804] (imputed)	N	multiple system atrophy	http://www.ebi.ac.uk/efo/EFO_1001050	GCST003784	Genome-wide genotyping array
2017-03-20	27629089	Sailer A	2016-09-14	Neurology	www.ncbi.nlm.nih.gov/pubmed/27629089	A genome-wide association study in multiple system atrophy.	Multiple system atrophy	918 European ancestry cases, 3,864 European ancestry controls	NA	6p24.3	6	7216251	RREB1	RREB1			ENSG00000124782			rs1413700-G	rs1413700	0	1413700	intron_variant	0	0.79	3e-06	5.52288		1.39		Illumina [4903804] (imputed)	N	multiple system atrophy	http://www.ebi.ac.uk/efo/EFO_1001050	GCST003784	Genome-wide genotyping array
2017-03-20	27629089	Sailer A	2016-09-14	Neurology	www.ncbi.nlm.nih.gov/pubmed/27629089	A genome-wide association study in multiple system atrophy.	Multiple system atrophy	918 European ancestry cases, 3,864 European ancestry controls	NA	6p24.1	6	12345461	EDN1	SUMO2P12 - RN7SKP293	ENSG00000218893	ENSG00000223321		25869	61025	rs16872704-A	rs16872704	0	16872704	intergenic_variant	1	0.84	4e-07	6.39794		1.51		Illumina [4903804] (imputed)	N	multiple system atrophy	http://www.ebi.ac.uk/efo/EFO_1001050	GCST003784	Genome-wide genotyping array
2017-03-20	27629089	Sailer A	2016-09-14	Neurology	www.ncbi.nlm.nih.gov/pubmed/27629089	A genome-wide association study in multiple system atrophy.	Multiple system atrophy	918 European ancestry cases, 3,864 European ancestry controls	NA	8p21.2	8	26091834	EBF2	EBF2 - RNA5SP258	ENSG00000221818	ENSG00000199620		46421	45046	rs4872401-A	rs4872401	0	4872401	intergenic_variant	1	0.04	5e-06	5.30103		2.63158		Illumina [4903804] (imputed)	N	multiple system atrophy	http://www.ebi.ac.uk/efo/EFO_1001050	GCST003784	Genome-wide genotyping array
2017-03-20	27629089	Sailer A	2016-09-14	Neurology	www.ncbi.nlm.nih.gov/pubmed/27629089	A genome-wide association study in multiple system atrophy.	Multiple system atrophy	918 European ancestry cases, 3,864 European ancestry controls	NA	9q21.32	9	84184514	SLC28A3	RMI1 - SLC28A3	ENSG00000178966	ENSG00000197506		180440	90943	rs2256039-C	rs2256039	0	2256039	intergenic_variant	1	0.14	8e-06	5.09691		1.42857		Illumina [4903804] (imputed)	N	multiple system atrophy	http://www.ebi.ac.uk/efo/EFO_1001050	GCST003784	Genome-wide genotyping array
2017-03-20	27629089	Sailer A	2016-09-14	Neurology	www.ncbi.nlm.nih.gov/pubmed/27629089	A genome-wide association study in multiple system atrophy.	Multiple system atrophy	918 European ancestry cases, 3,864 European ancestry controls	NA	9q33.3	9	126646234	LMX1B	LMX1B			ENSG00000136944			rs10819190-G	rs10819190	0	10819190	intron_variant	0	0.63	5e-06	5.30103		1.32		Illumina [4903804] (imputed)	N	multiple system atrophy	http://www.ebi.ac.uk/efo/EFO_1001050	GCST003784	Genome-wide genotyping array
2017-03-20	27629089	Sailer A	2016-09-14	Neurology	www.ncbi.nlm.nih.gov/pubmed/27629089	A genome-wide association study in multiple system atrophy.	Multiple system atrophy	918 European ancestry cases, 3,864 European ancestry controls	NA	10q24.2	10	98289722	LOXL4	LOXL4 - PYROXD2	ENSG00000138131	ENSG00000119943		21528	93843	rs4919206-G	rs4919206	0	4919206	intron_variant	1	0.51	4e-06	5.39794		1.36986		Illumina [4903804] (imputed)	N	multiple system atrophy	http://www.ebi.ac.uk/efo/EFO_1001050	GCST003784	Genome-wide genotyping array
2017-03-20	27629089	Sailer A	2016-09-14	Neurology	www.ncbi.nlm.nih.gov/pubmed/27629089	A genome-wide association study in multiple system atrophy.	Multiple system atrophy	918 European ancestry cases, 3,864 European ancestry controls	NA	14q21.3	14	47461269	MDGA2	MDGA2			ENSG00000139915			rs78274439-A	rs78274439	0	78274439	intron_variant	0	0.85	4e-06	5.39794		1.73		Illumina [4903804] (imputed)	N	multiple system atrophy	http://www.ebi.ac.uk/efo/EFO_1001050	GCST003784	Genome-wide genotyping array
2017-03-20	27629089	Sailer A	2016-09-14	Neurology	www.ncbi.nlm.nih.gov/pubmed/27629089	A genome-wide association study in multiple system atrophy.	Multiple system atrophy	918 European ancestry cases, 3,864 European ancestry controls	NA	16p12.2	16	23019939	USP31	HS3ST2 - USP31	ENSG00000122254	ENSG00000103404		103601	41467	rs8044188-G	rs8044188	0	8044188	non_coding_transcript_exon_variant	1	0.79	5e-06	5.30103		1.38		Illumina [4903804] (imputed)	N	multiple system atrophy	http://www.ebi.ac.uk/efo/EFO_1001050	GCST003784	Genome-wide genotyping array
2017-03-20	27629089	Sailer A	2016-09-14	Neurology	www.ncbi.nlm.nih.gov/pubmed/27629089	A genome-wide association study in multiple system atrophy.	Multiple system atrophy	918 European ancestry cases, 3,864 European ancestry controls	NA	16q24.1	16	86660231	FOXL1	FOXL1 - LINC02188	ENSG00000176678	ENSG00000261175		76753	49891	rs78765336-T	rs78765336	0	78765336	intron_variant	1	0.03	8e-06	5.09691		2.17391		Illumina [4903804] (imputed)	N	multiple system atrophy	http://www.ebi.ac.uk/efo/EFO_1001050	GCST003784	Genome-wide genotyping array
2017-03-20	27629089	Sailer A	2016-09-14	Neurology	www.ncbi.nlm.nih.gov/pubmed/27629089	A genome-wide association study in multiple system atrophy.	Multiple system atrophy	918 European ancestry cases, 3,864 European ancestry controls	NA	17p12	17	14784788	CDRT7	RPS18P12 - LINC02096	ENSG00000230897	ENSG00000238212		79254	49769	rs62060075-T	rs62060075	0	62060075	intergenic_variant	1	0.08	5e-06	5.30103		1.66667		Illumina [4903804] (imputed)	N	multiple system atrophy	http://www.ebi.ac.uk/efo/EFO_1001050	GCST003784	Genome-wide genotyping array
2017-03-20	27629089	Sailer A	2016-09-14	Neurology	www.ncbi.nlm.nih.gov/pubmed/27629089	A genome-wide association study in multiple system atrophy.	Multiple system atrophy	918 European ancestry cases, 3,864 European ancestry controls	NA	17q12	17	38949729	FBXO47	FBXO47			ENSG00000204952			rs78523330-G	rs78523330	0	78523330	intron_variant	0	0.04	2e-07	6.69897		2.22222		Illumina [4903804] (imputed)	N	multiple system atrophy	http://www.ebi.ac.uk/efo/EFO_1001050	GCST003784	Genome-wide genotyping array
2017-03-20	27629089	Sailer A	2016-09-14	Neurology	www.ncbi.nlm.nih.gov/pubmed/27629089	A genome-wide association study in multiple system atrophy.	Multiple system atrophy	918 European ancestry cases, 3,864 European ancestry controls	NA	17q21.31	17	45727828	CRHR1, MAPT	LINC02210-CRHR1			ENSG00000263715			rs9303521-G	rs9303521	0	9303521	intron_variant	0	0.49	7e-07	6.1549		1.31579		Illumina [4903804] (imputed)	N	multiple system atrophy	http://www.ebi.ac.uk/efo/EFO_1001050	GCST003784	Genome-wide genotyping array
2017-03-20	27629089	Sailer A	2016-09-14	Neurology	www.ncbi.nlm.nih.gov/pubmed/27629089	A genome-wide association study in multiple system atrophy.	Multiple system atrophy	918 European ancestry cases, 3,864 European ancestry controls	NA	17q21.31	17	46785767	WNT3	WNT3			ENSG00000108379			rs916888-T	rs916888	0	916888	intron_variant	0	0.75	4e-06	5.39794		1.35		Illumina [4903804] (imputed)	N	multiple system atrophy	http://www.ebi.ac.uk/efo/EFO_1001050	GCST003784	Genome-wide genotyping array
2017-03-20	27629089	Sailer A	2016-09-14	Neurology	www.ncbi.nlm.nih.gov/pubmed/27629089	A genome-wide association study in multiple system atrophy.	Multiple system atrophy	918 European ancestry cases, 3,864 European ancestry controls	NA	19q12	19	28230983	LOC148189	LINC02987 - MAN1A2P1	ENSG00000267575	ENSG00000267799		223055	559829	rs11084877-G	rs11084877	0	11084877	intergenic_variant	1	0.24	7e-06	5.1549		1.31579		Illumina [4903804] (imputed)	N	multiple system atrophy	http://www.ebi.ac.uk/efo/EFO_1001050	GCST003784	Genome-wide genotyping array
2017-03-20	27629089	Sailer A	2016-09-14	Neurology	www.ncbi.nlm.nih.gov/pubmed/27629089	A genome-wide association study in multiple system atrophy.	Multiple system atrophy	918 European ancestry cases, 3,864 European ancestry controls	NA	20q13.33	20	61567930	CDH4	CDH4			ENSG00000179242			rs2252187-A	rs2252187	0	2252187	intron_variant	0	0.23	4e-06	5.39794		1.35135		Illumina [4903804] (imputed)	N	multiple system atrophy	http://www.ebi.ac.uk/efo/EFO_1001050	GCST003784	Genome-wide genotyping array
2021-10-13	34020725	Reddy JS	2021-05-21	Acta Neuropathol Commun	www.ncbi.nlm.nih.gov/pubmed/34020725	Genome-wide analysis identifies a novel LINC-PINT splice variant associated with vascular amyloid pathology in Alzheimer's disease.	Cerebral amyloid angiopathy in Alzheimer‚Äôs disease	821 European ancestry individuals	NA	6q25.1	6	150140668	PPP1R14C	ULBP3 - PPP1R14C	ENSG00000131019	ENSG00000198729		71547	2376	rs74463826-T	rs74463826	0	74463826	intergenic_variant	1	0.07	6e-06	5.22185		0.18	[0.1-0.26] unit decrease	Illumina [1679420] (imputed)	N	cerebral amyloid angiopathy	http://www.ebi.ac.uk/efo/EFO_0006790	GCST012481	Genome-wide genotyping array
2021-10-13	34020725	Reddy JS	2021-05-21	Acta Neuropathol Commun	www.ncbi.nlm.nih.gov/pubmed/34020725	Genome-wide analysis identifies a novel LINC-PINT splice variant associated with vascular amyloid pathology in Alzheimer's disease.	Cerebral amyloid angiopathy in Alzheimer‚Äôs disease	821 European ancestry individuals	NA	7p22.3	7	2642598	TTYH3	TTYH3			ENSG00000136295			rs13226070-C	rs13226070	0	13226070	intron_variant	0	0.23	8e-06	5.09691		0.12	[0.06-0.17] unit decrease	Illumina [1679420] (imputed)	N	cerebral amyloid angiopathy	http://www.ebi.ac.uk/efo/EFO_0006790	GCST012481	Genome-wide genotyping array
2021-10-13	34020725	Reddy JS	2021-05-21	Acta Neuropathol Commun	www.ncbi.nlm.nih.gov/pubmed/34020725	Genome-wide analysis identifies a novel LINC-PINT splice variant associated with vascular amyloid pathology in Alzheimer's disease.	Cerebral amyloid angiopathy x APOEe4 status interaction in Alzheimer‚Äôs disease	534 European ancestry APOEe4 carriers, 287 European ancestry APOEe4 non-carriers	NA	4q24	4	100302156	LOC101929353	DDIT4L-AS1 - EMCN	ENSG00000249710	ENSG00000164035		86646	93185	rs58143459-C	rs58143459	0	58143459	intron_variant	1	0.19	7e-07	6.1549				Illumina [1679420] (imputed)	N	APOE carrier status, cerebral amyloid angiopathy	http://www.ebi.ac.uk/efo/EFO_0007659, http://www.ebi.ac.uk/efo/EFO_0006790	GCST012484	Genome-wide genotyping array
2021-10-13	34020725	Reddy JS	2021-05-21	Acta Neuropathol Commun	www.ncbi.nlm.nih.gov/pubmed/34020725	Genome-wide analysis identifies a novel LINC-PINT splice variant associated with vascular amyloid pathology in Alzheimer's disease.	Cerebral amyloid angiopathy x APOEe4 status interaction in Alzheimer‚Äôs disease	534 European ancestry APOEe4 carriers, 287 European ancestry APOEe4 non-carriers	NA	16q22.1	16	68811308	CDH1	CDH1			ENSG00000039068			rs8059669-C	rs8059669	0	8059669	intron_variant	0	0.14	1e-06	6				Illumina [1679420] (imputed)	N	APOE carrier status, cerebral amyloid angiopathy	http://www.ebi.ac.uk/efo/EFO_0007659, http://www.ebi.ac.uk/efo/EFO_0006790	GCST012484	Genome-wide genotyping array
2021-10-13	34020725	Reddy JS	2021-05-21	Acta Neuropathol Commun	www.ncbi.nlm.nih.gov/pubmed/34020725	Genome-wide analysis identifies a novel LINC-PINT splice variant associated with vascular amyloid pathology in Alzheimer's disease.	Cerebral amyloid angiopathy x APOEe4 status interaction in Alzheimer‚Äôs disease	534 European ancestry APOEe4 carriers, 287 European ancestry APOEe4 non-carriers	NA	2q36.2	2	224771342	DOCK10	DOCK10			ENSG00000135905			rs7604021-A	rs7604021	0	7604021	intron_variant	0	0.41	1e-06	6				Illumina [1679420] (imputed)	N	APOE carrier status, cerebral amyloid angiopathy	http://www.ebi.ac.uk/efo/EFO_0007659, http://www.ebi.ac.uk/efo/EFO_0006790	GCST012484	Genome-wide genotyping array
2021-10-13	34020725	Reddy JS	2021-05-21	Acta Neuropathol Commun	www.ncbi.nlm.nih.gov/pubmed/34020725	Genome-wide analysis identifies a novel LINC-PINT splice variant associated with vascular amyloid pathology in Alzheimer's disease.	Cerebral amyloid angiopathy x APOEe4 status interaction in Alzheimer‚Äôs disease	534 European ancestry APOEe4 carriers, 287 European ancestry APOEe4 non-carriers	NA	2q36.3	2	229554341	DNER	DNER			ENSG00000187957			rs11694957-T	rs11694957	0	11694957	intron_variant	0	0.33	2e-06	5.69897				Illumina [1679420] (imputed)	N	APOE carrier status, cerebral amyloid angiopathy	http://www.ebi.ac.uk/efo/EFO_0007659, http://www.ebi.ac.uk/efo/EFO_0006790	GCST012484	Genome-wide genotyping array
2021-10-13	34020725	Reddy JS	2021-05-21	Acta Neuropathol Commun	www.ncbi.nlm.nih.gov/pubmed/34020725	Genome-wide analysis identifies a novel LINC-PINT splice variant associated with vascular amyloid pathology in Alzheimer's disease.	Cerebral amyloid angiopathy x APOEe4 status interaction in Alzheimer‚Äôs disease	534 European ancestry APOEe4 carriers, 287 European ancestry APOEe4 non-carriers	NA	15q21.2	15	50945898	DCAF13P3	DCAF13P3, AP4E1			ENSG00000259378, ENSG00000081014			rs1955-A	rs1955	0	1955	non_coding_transcript_exon_variant	0	0.24	2e-06	5.69897				Illumina [1679420] (imputed)	N	APOE carrier status, cerebral amyloid angiopathy	http://www.ebi.ac.uk/efo/EFO_0007659, http://www.ebi.ac.uk/efo/EFO_0006790	GCST012484	Genome-wide genotyping array
2021-10-13	34020725	Reddy JS	2021-05-21	Acta Neuropathol Commun	www.ncbi.nlm.nih.gov/pubmed/34020725	Genome-wide analysis identifies a novel LINC-PINT splice variant associated with vascular amyloid pathology in Alzheimer's disease.	Cerebral amyloid angiopathy x APOEe4 status interaction in Alzheimer‚Äôs disease	534 European ancestry APOEe4 carriers, 287 European ancestry APOEe4 non-carriers	NA	16q21	16	66149480	CDH5	LINC00922 - RNA5SP428	ENSG00000261742	ENSG00000201999		573128	152329	rs764589-T	rs764589	0	764589	intergenic_variant	1	0.09	2e-06	5.69897				Illumina [1679420] (imputed)	N	APOE carrier status, cerebral amyloid angiopathy	http://www.ebi.ac.uk/efo/EFO_0007659, http://www.ebi.ac.uk/efo/EFO_0006790	GCST012484	Genome-wide genotyping array
2021-10-13	34020725	Reddy JS	2021-05-21	Acta Neuropathol Commun	www.ncbi.nlm.nih.gov/pubmed/34020725	Genome-wide analysis identifies a novel LINC-PINT splice variant associated with vascular amyloid pathology in Alzheimer's disease.	Cerebral amyloid angiopathy x APOEe4 status interaction in Alzheimer‚Äôs disease	534 European ancestry APOEe4 carriers, 287 European ancestry APOEe4 non-carriers	NA	6q16.1	6	98361309	MIR2113	EIF4EBP2P3 - POU3F2	ENSG00000220505	ENSG00000184486		181477	473265	rs116915314-G	rs116915314	0	116915314	intron_variant	1	0.03	3e-06	5.52288				Illumina [1679420] (imputed)	N	APOE carrier status, cerebral amyloid angiopathy	http://www.ebi.ac.uk/efo/EFO_0007659, http://www.ebi.ac.uk/efo/EFO_0006790	GCST012484	Genome-wide genotyping array
2021-10-13	34020725	Reddy JS	2021-05-21	Acta Neuropathol Commun	www.ncbi.nlm.nih.gov/pubmed/34020725	Genome-wide analysis identifies a novel LINC-PINT splice variant associated with vascular amyloid pathology in Alzheimer's disease.	Cerebral amyloid angiopathy x APOEe4 status interaction in Alzheimer‚Äôs disease	534 European ancestry APOEe4 carriers, 287 European ancestry APOEe4 non-carriers	NA	8q24.22	8	132008902	EFR3A	EFR3A			ENSG00000132294			rs28562159-A	rs28562159	0	28562159	intron_variant	0	0.31	3e-06	5.52288				Illumina [1679420] (imputed)	N	APOE carrier status, cerebral amyloid angiopathy	http://www.ebi.ac.uk/efo/EFO_0007659, http://www.ebi.ac.uk/efo/EFO_0006790	GCST012484	Genome-wide genotyping array
2021-10-13	34020725	Reddy JS	2021-05-21	Acta Neuropathol Commun	www.ncbi.nlm.nih.gov/pubmed/34020725	Genome-wide analysis identifies a novel LINC-PINT splice variant associated with vascular amyloid pathology in Alzheimer's disease.	Cerebral amyloid angiopathy x APOEe4 status interaction in Alzheimer‚Äôs disease	534 European ancestry APOEe4 carriers, 287 European ancestry APOEe4 non-carriers	NA	5q22.2	5	113531211	YTHDC2	YTHDC2			ENSG00000047188			rs4415069-T	rs4415069	0	4415069	intron_variant	0	0.47	3e-06	5.52288				Illumina [1679420] (imputed)	N	APOE carrier status, cerebral amyloid angiopathy	http://www.ebi.ac.uk/efo/EFO_0007659, http://www.ebi.ac.uk/efo/EFO_0006790	GCST012484	Genome-wide genotyping array
2021-10-13	34020725	Reddy JS	2021-05-21	Acta Neuropathol Commun	www.ncbi.nlm.nih.gov/pubmed/34020725	Genome-wide analysis identifies a novel LINC-PINT splice variant associated with vascular amyloid pathology in Alzheimer's disease.	Cerebral amyloid angiopathy x APOEe4 status interaction in Alzheimer‚Äôs disease	534 European ancestry APOEe4 carriers, 287 European ancestry APOEe4 non-carriers	NA	2p13.2	2	71955881	CYP26B1	DYSF - RPS20P10	ENSG00000135636	ENSG00000233971		269118	28301	rs149890934-T	rs149890934	0	149890934	intron_variant	1	0.03	4e-06	5.39794				Illumina [1679420] (imputed)	N	APOE carrier status, cerebral amyloid angiopathy	http://www.ebi.ac.uk/efo/EFO_0007659, http://www.ebi.ac.uk/efo/EFO_0006790	GCST012484	Genome-wide genotyping array
2021-10-13	34020725	Reddy JS	2021-05-21	Acta Neuropathol Commun	www.ncbi.nlm.nih.gov/pubmed/34020725	Genome-wide analysis identifies a novel LINC-PINT splice variant associated with vascular amyloid pathology in Alzheimer's disease.	Cerebral amyloid angiopathy x APOEe4 status interaction in Alzheimer‚Äôs disease	534 European ancestry APOEe4 carriers, 287 European ancestry APOEe4 non-carriers	NA	18p11.31	18	4925257	LINC01892	ELOCP27 - PPIAP14	ENSG00000265545	ENSG00000264775		465799	77502	rs9950268-G	rs9950268	0	9950268	intron_variant	1	0.42	4e-06	5.39794				Illumina [1679420] (imputed)	N	APOE carrier status, cerebral amyloid angiopathy	http://www.ebi.ac.uk/efo/EFO_0007659, http://www.ebi.ac.uk/efo/EFO_0006790	GCST012484	Genome-wide genotyping array
2021-10-13	34020725	Reddy JS	2021-05-21	Acta Neuropathol Commun	www.ncbi.nlm.nih.gov/pubmed/34020725	Genome-wide analysis identifies a novel LINC-PINT splice variant associated with vascular amyloid pathology in Alzheimer's disease.	Cerebral amyloid angiopathy x APOEe4 status interaction in Alzheimer‚Äôs disease	534 European ancestry APOEe4 carriers, 287 European ancestry APOEe4 non-carriers	NA	2p22.3	2	34453668	LINC01317	LINC01320			ENSG00000228262			rs62166368-G	rs62166368	0	62166368	intergenic_variant	0	0.07	5e-06	5.30103				Illumina [1679420] (imputed)	N	APOE carrier status, cerebral amyloid angiopathy	http://www.ebi.ac.uk/efo/EFO_0007659, http://www.ebi.ac.uk/efo/EFO_0006790	GCST012484	Genome-wide genotyping array
2021-10-13	34020725	Reddy JS	2021-05-21	Acta Neuropathol Commun	www.ncbi.nlm.nih.gov/pubmed/34020725	Genome-wide analysis identifies a novel LINC-PINT splice variant associated with vascular amyloid pathology in Alzheimer's disease.	Cerebral amyloid angiopathy x APOEe4 status interaction in Alzheimer‚Äôs disease	534 European ancestry APOEe4 carriers, 287 European ancestry APOEe4 non-carriers	NA	2p25.1	2	7048454	RNF144A	RNF144A			ENSG00000151692			rs13425074-T	rs13425074	0	13425074	intron_variant	0	0.02	5e-06	5.30103				Illumina [1679420] (imputed)	N	APOE carrier status, cerebral amyloid angiopathy	http://www.ebi.ac.uk/efo/EFO_0007659, http://www.ebi.ac.uk/efo/EFO_0006790	GCST012484	Genome-wide genotyping array
2021-10-13	34020725	Reddy JS	2021-05-21	Acta Neuropathol Commun	www.ncbi.nlm.nih.gov/pubmed/34020725	Genome-wide analysis identifies a novel LINC-PINT splice variant associated with vascular amyloid pathology in Alzheimer's disease.	Cerebral amyloid angiopathy x APOEe4 status interaction in Alzheimer‚Äôs disease	534 European ancestry APOEe4 carriers, 287 European ancestry APOEe4 non-carriers	NA	2p24.3	2	15873466	MYCNUT	RPLP1P5 - MYCNUT	ENSG00000214657	ENSG00000223850		3223	35198	rs4380195-A	rs4380195	0	4380195	intergenic_variant	1	0.3	5e-06	5.30103				Illumina [1679420] (imputed)	N	APOE carrier status, cerebral amyloid angiopathy	http://www.ebi.ac.uk/efo/EFO_0007659, http://www.ebi.ac.uk/efo/EFO_0006790	GCST012484	Genome-wide genotyping array
2021-10-13	34020725	Reddy JS	2021-05-21	Acta Neuropathol Commun	www.ncbi.nlm.nih.gov/pubmed/34020725	Genome-wide analysis identifies a novel LINC-PINT splice variant associated with vascular amyloid pathology in Alzheimer's disease.	Cerebral amyloid angiopathy x APOEe4 status interaction in Alzheimer‚Äôs disease	534 European ancestry APOEe4 carriers, 287 European ancestry APOEe4 non-carriers	NA	5p15.33	5	1412136	SLC6A3	SLC6A3			ENSG00000142319			rs27047-C	rs27047	0	27047	intron_variant	0	0.24	5e-06	5.30103				Illumina [1679420] (imputed)	N	APOE carrier status, cerebral amyloid angiopathy	http://www.ebi.ac.uk/efo/EFO_0007659, http://www.ebi.ac.uk/efo/EFO_0006790	GCST012484	Genome-wide genotyping array
2021-10-13	34020725	Reddy JS	2021-05-21	Acta Neuropathol Commun	www.ncbi.nlm.nih.gov/pubmed/34020725	Genome-wide analysis identifies a novel LINC-PINT splice variant associated with vascular amyloid pathology in Alzheimer's disease.	Cerebral amyloid angiopathy x APOEe4 status interaction in Alzheimer‚Äôs disease	534 European ancestry APOEe4 carriers, 287 European ancestry APOEe4 non-carriers	NA	11q23.1	11	110832684	ARHGAP20	HNRNPA1P60 - RNA5SP350	ENSG00000233497	ENSG00000200168		43708	207414	rs7125147-T	rs7125147	0	7125147	intergenic_variant	1	0.27	7e-06	5.1549				Illumina [1679420] (imputed)	N	APOE carrier status, cerebral amyloid angiopathy	http://www.ebi.ac.uk/efo/EFO_0007659, http://www.ebi.ac.uk/efo/EFO_0006790	GCST012484	Genome-wide genotyping array
2021-10-13	34020725	Reddy JS	2021-05-21	Acta Neuropathol Commun	www.ncbi.nlm.nih.gov/pubmed/34020725	Genome-wide analysis identifies a novel LINC-PINT splice variant associated with vascular amyloid pathology in Alzheimer's disease.	Cerebral amyloid angiopathy x APOEe4 status interaction in Alzheimer‚Äôs disease	534 European ancestry APOEe4 carriers, 287 European ancestry APOEe4 non-carriers	NA	18q12.3	18	44682904	SETBP1	SETBP1			ENSG00000152217			rs2852772-A	rs2852772	0	2852772	intron_variant	0	0.17	8e-06	5.09691				Illumina [1679420] (imputed)	N	APOE carrier status, cerebral amyloid angiopathy	http://www.ebi.ac.uk/efo/EFO_0007659, http://www.ebi.ac.uk/efo/EFO_0006790	GCST012484	Genome-wide genotyping array
2021-10-13	34020725	Reddy JS	2021-05-21	Acta Neuropathol Commun	www.ncbi.nlm.nih.gov/pubmed/34020725	Genome-wide analysis identifies a novel LINC-PINT splice variant associated with vascular amyloid pathology in Alzheimer's disease.	Cerebral amyloid angiopathy x APOEe4 status interaction in Alzheimer‚Äôs disease	534 European ancestry APOEe4 carriers, 287 European ancestry APOEe4 non-carriers	NA	21q22.11	21	32496173	EVA1C	EVA1C, CFAP298-TCP10L			ENSG00000166979, ENSG00000265590			rs6517101-G	rs6517101	0	6517101	intron_variant	0	0.34	8e-06	5.09691				Illumina [1679420] (imputed)	N	APOE carrier status, cerebral amyloid angiopathy	http://www.ebi.ac.uk/efo/EFO_0007659, http://www.ebi.ac.uk/efo/EFO_0006790	GCST012484	Genome-wide genotyping array
2021-10-13	34020725	Reddy JS	2021-05-21	Acta Neuropathol Commun	www.ncbi.nlm.nih.gov/pubmed/34020725	Genome-wide analysis identifies a novel LINC-PINT splice variant associated with vascular amyloid pathology in Alzheimer's disease.	Cerebral amyloid angiopathy x APOEe4 status interaction in Alzheimer‚Äôs disease	534 European ancestry APOEe4 carriers, 287 European ancestry APOEe4 non-carriers	NA	2p16.1	2	59889980	MIR4432HG	RNA5SP94 - MIR4432HG	ENSG00000252726	ENSG00000228590		195111	421306	rs73932448-A	rs73932448	0	73932448	intron_variant	1	0.04	9e-06	5.04576				Illumina [1679420] (imputed)	N	APOE carrier status, cerebral amyloid angiopathy	http://www.ebi.ac.uk/efo/EFO_0007659, http://www.ebi.ac.uk/efo/EFO_0006790	GCST012484	Genome-wide genotyping array
2021-10-13	34020725	Reddy JS	2021-05-21	Acta Neuropathol Commun	www.ncbi.nlm.nih.gov/pubmed/34020725	Genome-wide analysis identifies a novel LINC-PINT splice variant associated with vascular amyloid pathology in Alzheimer's disease.	Cerebral amyloid angiopathy x APOEe4 status interaction in Alzheimer‚Äôs disease	534 European ancestry APOEe4 carriers, 287 European ancestry APOEe4 non-carriers	NA	4q32.2	4	162321777	FSTL5	FSTL5 - MTHFD2P4	ENSG00000168843	ENSG00000251253		157773	411	rs12513273-A	rs12513273	0	12513273	intergenic_variant	1	0.04	9e-06	5.04576				Illumina [1679420] (imputed)	N	APOE carrier status, cerebral amyloid angiopathy	http://www.ebi.ac.uk/efo/EFO_0007659, http://www.ebi.ac.uk/efo/EFO_0006790	GCST012484	Genome-wide genotyping array
2021-10-13	34020725	Reddy JS	2021-05-21	Acta Neuropathol Commun	www.ncbi.nlm.nih.gov/pubmed/34020725	Genome-wide analysis identifies a novel LINC-PINT splice variant associated with vascular amyloid pathology in Alzheimer's disease.	Cerebral amyloid angiopathy x APOEe4 status interaction in Alzheimer‚Äôs disease	534 European ancestry APOEe4 carriers, 287 European ancestry APOEe4 non-carriers	NA	6q16.3	6	102874901	GRIK2	GRIK2 - R3HDM2P2	ENSG00000164418	ENSG00000216817		793279	1142732	rs117101753-A	rs117101753	0	117101753	intergenic_variant	1	0.03	1e-05	5				Illumina [1679420] (imputed)	N	APOE carrier status, cerebral amyloid angiopathy	http://www.ebi.ac.uk/efo/EFO_0007659, http://www.ebi.ac.uk/efo/EFO_0006790	GCST012484	Genome-wide genotyping array
2021-10-13	34020725	Reddy JS	2021-05-21	Acta Neuropathol Commun	www.ncbi.nlm.nih.gov/pubmed/34020725	Genome-wide analysis identifies a novel LINC-PINT splice variant associated with vascular amyloid pathology in Alzheimer's disease.	Cerebral amyloid angiopathy in Alzheimer‚Äôs disease	821 European ancestry individuals	NA	19q13.32	19	44915533	APOC1	APOC1			ENSG00000130208			rs5117-C	rs5117	0	5117	intron_variant	0	0.41	9e-18	17.0458		0.18	[0.14-0.23] unit increase	Illumina [1679420] (imputed)	N	cerebral amyloid angiopathy	http://www.ebi.ac.uk/efo/EFO_0006790	GCST012481	Genome-wide genotyping array
2021-10-13	34020725	Reddy JS	2021-05-21	Acta Neuropathol Commun	www.ncbi.nlm.nih.gov/pubmed/34020725	Genome-wide analysis identifies a novel LINC-PINT splice variant associated with vascular amyloid pathology in Alzheimer's disease.	Cerebral amyloid angiopathy in Alzheimer‚Äôs disease	821 European ancestry individuals	NA	19q13.32	19	45020325	RELB	RELB			ENSG00000104856			rs4803791-A	rs4803791	0	4803791	intron_variant	0	0.25	7e-07	6.1549		0.12	[0.07-0.17] unit increase	Illumina [1679420] (imputed)	N	cerebral amyloid angiopathy	http://www.ebi.ac.uk/efo/EFO_0006790	GCST012481	Genome-wide genotyping array
2021-10-13	34020725	Reddy JS	2021-05-21	Acta Neuropathol Commun	www.ncbi.nlm.nih.gov/pubmed/34020725	Genome-wide analysis identifies a novel LINC-PINT splice variant associated with vascular amyloid pathology in Alzheimer's disease.	Cerebral amyloid angiopathy in Alzheimer‚Äôs disease	821 European ancestry individuals	NA	1p31.3	1	60932604	NFIA-AS2	NFIA, NFIA-AS2			ENSG00000162599, ENSG00000237928			rs12142431-C	rs12142431	0	12142431	intron_variant	0	0.06	6e-06	5.22185		0.2	[0.11-0.29] unit decrease	Illumina [1679420] (imputed)	N	cerebral amyloid angiopathy	http://www.ebi.ac.uk/efo/EFO_0006790	GCST012481	Genome-wide genotyping array
2021-10-13	34020725	Reddy JS	2021-05-21	Acta Neuropathol Commun	www.ncbi.nlm.nih.gov/pubmed/34020725	Genome-wide analysis identifies a novel LINC-PINT splice variant associated with vascular amyloid pathology in Alzheimer's disease.	Cerebral amyloid angiopathy in Alzheimer‚Äôs disease	821 European ancestry individuals	NA	2q12.3	2	107326027	MIR548AU	LINC01789			ENSG00000229457			rs185818224-A	rs185818224	0	185818224	intron_variant	0	0.02	4e-06	5.39794		0.37	[0.21-0.53] unit increase	Illumina [1679420] (imputed)	N	cerebral amyloid angiopathy	http://www.ebi.ac.uk/efo/EFO_0006790	GCST012481	Genome-wide genotyping array
2021-10-13	34020725	Reddy JS	2021-05-21	Acta Neuropathol Commun	www.ncbi.nlm.nih.gov/pubmed/34020725	Genome-wide analysis identifies a novel LINC-PINT splice variant associated with vascular amyloid pathology in Alzheimer's disease.	Cerebral amyloid angiopathy in APOEe4 carrier Alzheimer‚Äôs disease	534 European ancestry individuals	NA	19q13.32	19	44908684	APOE	APOE			ENSG00000130203			rs429358-C	rs429358	0	429358	missense_variant	0	0.39	9e-16	15.0458		0.32	[0.40-0.25] unit increase	Illumina [1679420] (imputed)	N	cerebral amyloid angiopathy	http://www.ebi.ac.uk/efo/EFO_0006790	GCST012482	Genome-wide genotyping array
2021-10-13	34020725	Reddy JS	2021-05-21	Acta Neuropathol Commun	www.ncbi.nlm.nih.gov/pubmed/34020725	Genome-wide analysis identifies a novel LINC-PINT splice variant associated with vascular amyloid pathology in Alzheimer's disease.	Cerebral amyloid angiopathy in APOEe4 non-carrier Alzheimer‚Äôs disease	287 European ancestry individuals	NA	7q32.3	7	131007000	LINC-PINT	LINC-PINT			ENSG00000231721			rs10234094-C	rs10234094	0	10234094	intron_variant	0	0.09	2e-08	7.69897		0.37	[0.24-0.49] unit decrease	Illumina [1679420] (imputed)	N	cerebral amyloid angiopathy	http://www.ebi.ac.uk/efo/EFO_0006790	GCST012483	Genome-wide genotyping array
2021-10-13	34020725	Reddy JS	2021-05-21	Acta Neuropathol Commun	www.ncbi.nlm.nih.gov/pubmed/34020725	Genome-wide analysis identifies a novel LINC-PINT splice variant associated with vascular amyloid pathology in Alzheimer's disease.	Cerebral amyloid angiopathy in APOEe4 non-carrier Alzheimer‚Äôs disease	287 European ancestry individuals	NA	6q25.1	6	150100552	ULBP3	ULBP3 - PPP1R14C	ENSG00000131019	ENSG00000198729		31431	42492	rs13207159-A	rs13207159	0	13207159	intergenic_variant	1	0.25	4e-06	5.39794		0.19	[0.11-0.28] unit increase	Illumina [1679420] (imputed)	N	cerebral amyloid angiopathy	http://www.ebi.ac.uk/efo/EFO_0006790	GCST012483	Genome-wide genotyping array
2021-10-13	34020725	Reddy JS	2021-05-21	Acta Neuropathol Commun	www.ncbi.nlm.nih.gov/pubmed/34020725	Genome-wide analysis identifies a novel LINC-PINT splice variant associated with vascular amyloid pathology in Alzheimer's disease.	Cerebral amyloid angiopathy in APOEe4 non-carrier Alzheimer‚Äôs disease	287 European ancestry individuals	NA	4q24	4	100302156	LOC101929353	DDIT4L-AS1 - EMCN	ENSG00000249710	ENSG00000164035		86646	93185	rs58143459-C	rs58143459	0	58143459	intron_variant	1	0.19	4e-06	5.39794		0.23	[0.13-0.33] unit increase	Illumina [1679420] (imputed)	N	cerebral amyloid angiopathy	http://www.ebi.ac.uk/efo/EFO_0006790	GCST012483	Genome-wide genotyping array
2021-10-13	34020725	Reddy JS	2021-05-21	Acta Neuropathol Commun	www.ncbi.nlm.nih.gov/pubmed/34020725	Genome-wide analysis identifies a novel LINC-PINT splice variant associated with vascular amyloid pathology in Alzheimer's disease.	Cerebral amyloid angiopathy in APOEe4 non-carrier Alzheimer‚Äôs disease	287 European ancestry individuals	NA	2q36.3	2	229554341	DNER	DNER			ENSG00000187957			rs11694957-T	rs11694957	0	11694957	intron_variant	0	0.33	6e-06	5.22185		0.18	[0.10-0.26] unit increase	Illumina [1679420] (imputed)	N	cerebral amyloid angiopathy	http://www.ebi.ac.uk/efo/EFO_0006790	GCST012483	Genome-wide genotyping array
2021-10-13	34020725	Reddy JS	2021-05-21	Acta Neuropathol Commun	www.ncbi.nlm.nih.gov/pubmed/34020725	Genome-wide analysis identifies a novel LINC-PINT splice variant associated with vascular amyloid pathology in Alzheimer's disease.	Cerebral amyloid angiopathy in APOEe4 non-carrier Alzheimer‚Äôs disease	287 European ancestry individuals	NA	2p24.3	2	15873466	MYCNUT	RPLP1P5 - MYCNUT	ENSG00000214657	ENSG00000223850		3223	35198	rs4380195-A	rs4380195	0	4380195	intergenic_variant	1	0.3	1e-06	6		0.18	[0.11-0.25] unit decrease	Illumina [1679420] (imputed)	N	cerebral amyloid angiopathy	http://www.ebi.ac.uk/efo/EFO_0006790	GCST012483	Genome-wide genotyping array
2021-10-13	34020725	Reddy JS	2021-05-21	Acta Neuropathol Commun	www.ncbi.nlm.nih.gov/pubmed/34020725	Genome-wide analysis identifies a novel LINC-PINT splice variant associated with vascular amyloid pathology in Alzheimer's disease.	Cerebral amyloid angiopathy x sex interaction in Alzheimer‚Äôs disease	370 European ancestry men, 451 European ancestry women	NA	2p25.1	2	10349456	HPCAL1	HPCAL1			ENSG00000115756			rs6729667-G	rs6729667	0	6729667	intron_variant	0	0.21	1e-07	7				Illumina [1679420] (imputed)	N	sex interaction measurement, cerebral amyloid angiopathy	http://www.ebi.ac.uk/efo/EFO_0008343, http://www.ebi.ac.uk/efo/EFO_0006790	GCST012485	Genome-wide genotyping array
2021-10-13	34020725	Reddy JS	2021-05-21	Acta Neuropathol Commun	www.ncbi.nlm.nih.gov/pubmed/34020725	Genome-wide analysis identifies a novel LINC-PINT splice variant associated with vascular amyloid pathology in Alzheimer's disease.	Cerebral amyloid angiopathy x sex interaction in Alzheimer‚Äôs disease	370 European ancestry men, 451 European ancestry women	NA	8q24.13	8	122514319	SMILR	LINC01151			ENSG00000253819			rs117114154-G	rs117114154	0	117114154	intron_variant	0	0.06	2e-07	6.69897				Illumina [1679420] (imputed)	N	sex interaction measurement, cerebral amyloid angiopathy	http://www.ebi.ac.uk/efo/EFO_0008343, http://www.ebi.ac.uk/efo/EFO_0006790	GCST012485	Genome-wide genotyping array
2021-10-13	34020725	Reddy JS	2021-05-21	Acta Neuropathol Commun	www.ncbi.nlm.nih.gov/pubmed/34020725	Genome-wide analysis identifies a novel LINC-PINT splice variant associated with vascular amyloid pathology in Alzheimer's disease.	Cerebral amyloid angiopathy x sex interaction in Alzheimer‚Äôs disease	370 European ancestry men, 451 European ancestry women	NA	3p24.3	3	19618125	KCNH8	KCNH8 - EFHB	ENSG00000183960	ENSG00000163576		82483	261347	rs77377847-A	rs77377847	0	77377847	intron_variant	1	0.03	1e-06	6				Illumina [1679420] (imputed)	N	sex interaction measurement, cerebral amyloid angiopathy	http://www.ebi.ac.uk/efo/EFO_0008343, http://www.ebi.ac.uk/efo/EFO_0006790	GCST012485	Genome-wide genotyping array
2021-10-13	34020725	Reddy JS	2021-05-21	Acta Neuropathol Commun	www.ncbi.nlm.nih.gov/pubmed/34020725	Genome-wide analysis identifies a novel LINC-PINT splice variant associated with vascular amyloid pathology in Alzheimer's disease.	Cerebral amyloid angiopathy x sex interaction in Alzheimer‚Äôs disease	370 European ancestry men, 451 European ancestry women	NA	5q34	5	164998088	LOC102546299	LINC03000			ENSG00000241956			rs139792624-G	rs139792624	0	139792624	intron_variant	0	0.03	1e-06	6				Illumina [1679420] (imputed)	N	sex interaction measurement, cerebral amyloid angiopathy	http://www.ebi.ac.uk/efo/EFO_0008343, http://www.ebi.ac.uk/efo/EFO_0006790	GCST012485	Genome-wide genotyping array
2021-10-13	34020725	Reddy JS	2021-05-21	Acta Neuropathol Commun	www.ncbi.nlm.nih.gov/pubmed/34020725	Genome-wide analysis identifies a novel LINC-PINT splice variant associated with vascular amyloid pathology in Alzheimer's disease.	Cerebral amyloid angiopathy x sex interaction in Alzheimer‚Äôs disease	370 European ancestry men, 451 European ancestry women	NA	15q26.2	15	97015929	SPATA8	LINC02253			ENSG00000259485			rs994754-T	rs994754	0	994754	intron_variant	0	0.1	3e-06	5.52288				Illumina [1679420] (imputed)	N	sex interaction measurement, cerebral amyloid angiopathy	http://www.ebi.ac.uk/efo/EFO_0008343, http://www.ebi.ac.uk/efo/EFO_0006790	GCST012485	Genome-wide genotyping array
2021-10-13	34020725	Reddy JS	2021-05-21	Acta Neuropathol Commun	www.ncbi.nlm.nih.gov/pubmed/34020725	Genome-wide analysis identifies a novel LINC-PINT splice variant associated with vascular amyloid pathology in Alzheimer's disease.	Cerebral amyloid angiopathy x sex interaction in Alzheimer‚Äôs disease	370 European ancestry men, 451 European ancestry women	NA	4q23	4	99329501	ADH1C	ADH1B - ADH1C	ENSG00000196616	ENSG00000248144		8100	6996	rs1789892-A	rs1789892	0	1789892	intergenic_variant	1	0.4	4e-06	5.39794				Illumina [1679420] (imputed)	N	sex interaction measurement, cerebral amyloid angiopathy	http://www.ebi.ac.uk/efo/EFO_0008343, http://www.ebi.ac.uk/efo/EFO_0006790	GCST012485	Genome-wide genotyping array
2021-10-13	34020725	Reddy JS	2021-05-21	Acta Neuropathol Commun	www.ncbi.nlm.nih.gov/pubmed/34020725	Genome-wide analysis identifies a novel LINC-PINT splice variant associated with vascular amyloid pathology in Alzheimer's disease.	Cerebral amyloid angiopathy x sex interaction in Alzheimer‚Äôs disease	370 European ancestry men, 451 European ancestry women	NA	2q24.1	2	154523040	LOC100144595	GALNT13-AS1 - RNA5SP107	ENSG00000224675	ENSG00000223290		65309	67367	rs76546671-G	rs76546671	0	76546671	intron_variant	1	0.03	5e-06	5.30103				Illumina [1679420] (imputed)	N	sex interaction measurement, cerebral amyloid angiopathy	http://www.ebi.ac.uk/efo/EFO_0008343, http://www.ebi.ac.uk/efo/EFO_0006790	GCST012485	Genome-wide genotyping array
2021-10-13	34020725	Reddy JS	2021-05-21	Acta Neuropathol Commun	www.ncbi.nlm.nih.gov/pubmed/34020725	Genome-wide analysis identifies a novel LINC-PINT splice variant associated with vascular amyloid pathology in Alzheimer's disease.	Cerebral amyloid angiopathy x sex interaction in Alzheimer‚Äôs disease	370 European ancestry men, 451 European ancestry women	NA	2p24.1	2	20536604	HS1BP3-IT1	NDUFAF2P1 - HS1BP3	ENSG00000279307	ENSG00000118960		6628	23844	rs13382310-T	rs13382310	0	13382310	intron_variant	1	0.26	6e-06	5.22185				Illumina [1679420] (imputed)	N	sex interaction measurement, cerebral amyloid angiopathy	http://www.ebi.ac.uk/efo/EFO_0008343, http://www.ebi.ac.uk/efo/EFO_0006790	GCST012485	Genome-wide genotyping array
2021-10-13	34020725	Reddy JS	2021-05-21	Acta Neuropathol Commun	www.ncbi.nlm.nih.gov/pubmed/34020725	Genome-wide analysis identifies a novel LINC-PINT splice variant associated with vascular amyloid pathology in Alzheimer's disease.	Cerebral amyloid angiopathy x sex interaction in Alzheimer‚Äôs disease	370 European ancestry men, 451 European ancestry women	NA	11q22.3	11	107610064	ELMOD1	ELMOD1			ENSG00000110675			rs147787000-A	rs147787000	0	147787000	intron_variant	0	0.03	7e-06	5.1549				Illumina [1679420] (imputed)	N	sex interaction measurement, cerebral amyloid angiopathy	http://www.ebi.ac.uk/efo/EFO_0008343, http://www.ebi.ac.uk/efo/EFO_0006790	GCST012485	Genome-wide genotyping array
2021-10-13	34020725	Reddy JS	2021-05-21	Acta Neuropathol Commun	www.ncbi.nlm.nih.gov/pubmed/34020725	Genome-wide analysis identifies a novel LINC-PINT splice variant associated with vascular amyloid pathology in Alzheimer's disease.	Cerebral amyloid angiopathy x sex interaction in Alzheimer‚Äôs disease	370 European ancestry men, 451 European ancestry women	NA	13q14.3	13	51233652	FAM124A	FAM124A			ENSG00000150510			rs77733101-T	rs77733101	0	77733101	intron_variant	0	0.19	7e-06	5.1549				Illumina [1679420] (imputed)	N	sex interaction measurement, cerebral amyloid angiopathy	http://www.ebi.ac.uk/efo/EFO_0008343, http://www.ebi.ac.uk/efo/EFO_0006790	GCST012485	Genome-wide genotyping array
2021-10-13	34020725	Reddy JS	2021-05-21	Acta Neuropathol Commun	www.ncbi.nlm.nih.gov/pubmed/34020725	Genome-wide analysis identifies a novel LINC-PINT splice variant associated with vascular amyloid pathology in Alzheimer's disease.	Cerebral amyloid angiopathy x sex interaction in Alzheimer‚Äôs disease	370 European ancestry men, 451 European ancestry women	NA	16p13.3	16	4022014	ADCY9	ADCY9			ENSG00000162104			rs72762782-G	rs72762782	0	72762782	intron_variant	0	0.13	9e-06	5.04576				Illumina [1679420] (imputed)	N	sex interaction measurement, cerebral amyloid angiopathy	http://www.ebi.ac.uk/efo/EFO_0008343, http://www.ebi.ac.uk/efo/EFO_0006790	GCST012485	Genome-wide genotyping array
2021-10-13	34020725	Reddy JS	2021-05-21	Acta Neuropathol Commun	www.ncbi.nlm.nih.gov/pubmed/34020725	Genome-wide analysis identifies a novel LINC-PINT splice variant associated with vascular amyloid pathology in Alzheimer's disease.	Cerebral amyloid angiopathy x sex interaction in Alzheimer‚Äôs disease	370 European ancestry men, 451 European ancestry women	NA	8q24.13	8	125771859	LINC00861	LINC02964			ENSG00000286122			rs78786429-A	rs78786429	0	78786429	intron_variant	0	0.08	9e-06	5.04576				Illumina [1679420] (imputed)	N	sex interaction measurement, cerebral amyloid angiopathy	http://www.ebi.ac.uk/efo/EFO_0008343, http://www.ebi.ac.uk/efo/EFO_0006790	GCST012485	Genome-wide genotyping array
2021-10-13	34020725	Reddy JS	2021-05-21	Acta Neuropathol Commun	www.ncbi.nlm.nih.gov/pubmed/34020725	Genome-wide analysis identifies a novel LINC-PINT splice variant associated with vascular amyloid pathology in Alzheimer's disease.	Cerebral amyloid angiopathy x sex interaction in Alzheimer‚Äôs disease	370 European ancestry men, 451 European ancestry women	NA	2q32.2	2	189907882	PMS1	C2orf88			ENSG00000187699			rs12475694-T	rs12475694	0	12475694	intergenic_variant	0	0.28	9e-06	5.04576				Illumina [1679420] (imputed)	N	sex interaction measurement, cerebral amyloid angiopathy	http://www.ebi.ac.uk/efo/EFO_0008343, http://www.ebi.ac.uk/efo/EFO_0006790	GCST012485	Genome-wide genotyping array
2021-10-13	34020725	Reddy JS	2021-05-21	Acta Neuropathol Commun	www.ncbi.nlm.nih.gov/pubmed/34020725	Genome-wide analysis identifies a novel LINC-PINT splice variant associated with vascular amyloid pathology in Alzheimer's disease.	Cerebral amyloid angiopathy x sex interaction in Alzheimer‚Äôs disease	370 European ancestry men, 451 European ancestry women	NA	17q12	17	38512889	ARHGAP23	ARHGAP23 - SRCIN1	ENSG00000275832	ENSG00000277363		504	17142	rs72823866-G	rs72823866	0	72823866	regulatory_region_variant	1	0.02	1e-05	5				Illumina [1679420] (imputed)	N	sex interaction measurement, cerebral amyloid angiopathy	http://www.ebi.ac.uk/efo/EFO_0008343, http://www.ebi.ac.uk/efo/EFO_0006790	GCST012485	Genome-wide genotyping array
2021-10-13	34020725	Reddy JS	2021-05-21	Acta Neuropathol Commun	www.ncbi.nlm.nih.gov/pubmed/34020725	Genome-wide analysis identifies a novel LINC-PINT splice variant associated with vascular amyloid pathology in Alzheimer's disease.	Cerebral amyloid angiopathy x sex interaction in Alzheimer‚Äôs disease	370 European ancestry men, 451 European ancestry women	NA	5q34	5	164876170	LINC01947	LINC03000			ENSG00000241956			rs145151025-A	rs145151025	0	145151025	intron_variant	0	0.03	1e-05	5				Illumina [1679420] (imputed)	N	sex interaction measurement, cerebral amyloid angiopathy	http://www.ebi.ac.uk/efo/EFO_0008343, http://www.ebi.ac.uk/efo/EFO_0006790	GCST012485	Genome-wide genotyping array
2021-10-13	34020725	Reddy JS	2021-05-21	Acta Neuropathol Commun	www.ncbi.nlm.nih.gov/pubmed/34020725	Genome-wide analysis identifies a novel LINC-PINT splice variant associated with vascular amyloid pathology in Alzheimer's disease.	Cerebral amyloid angiopathy x APOEe4 status interaction in Alzheimer‚Äôs disease	534 European ancestry APOEe4 carriers, 287 European ancestry APOEe4 non-carriers	NA	7q32.3	7	131007000	LINC-PINT	LINC-PINT			ENSG00000231721			rs10234094-C	rs10234094	0	10234094	intron_variant	0	0.09	1e-07	7				Illumina [1679420] (imputed)	N	APOE carrier status, cerebral amyloid angiopathy	http://www.ebi.ac.uk/efo/EFO_0007659, http://www.ebi.ac.uk/efo/EFO_0006790	GCST012484	Genome-wide genotyping array
2021-10-13	34020725	Reddy JS	2021-05-21	Acta Neuropathol Commun	www.ncbi.nlm.nih.gov/pubmed/34020725	Genome-wide analysis identifies a novel LINC-PINT splice variant associated with vascular amyloid pathology in Alzheimer's disease.	Cerebral amyloid angiopathy x APOEe4 status interaction in Alzheimer‚Äôs disease	534 European ancestry APOEe4 carriers, 287 European ancestry APOEe4 non-carriers	NA	4q34.3	4	181024414	LINC00290	NDUFB5P1 - LINC00290	ENSG00000251025	ENSG00000248197		450387	11984	rs71619047-A	rs71619047	0	71619047	intergenic_variant	1	0.04	3e-07	6.52288				Illumina [1679420] (imputed)	N	APOE carrier status, cerebral amyloid angiopathy	http://www.ebi.ac.uk/efo/EFO_0007659, http://www.ebi.ac.uk/efo/EFO_0006790	GCST012484	Genome-wide genotyping array
2021-10-13	34020725	Reddy JS	2021-05-21	Acta Neuropathol Commun	www.ncbi.nlm.nih.gov/pubmed/34020725	Genome-wide analysis identifies a novel LINC-PINT splice variant associated with vascular amyloid pathology in Alzheimer's disease.	Cerebral amyloid angiopathy x APOEe4 status interaction in Alzheimer‚Äôs disease	534 European ancestry APOEe4 carriers, 287 European ancestry APOEe4 non-carriers	NA	6q25.1	6	150100552	ULBP3	ULBP3 - PPP1R14C	ENSG00000131019	ENSG00000198729		31431	42492	rs13207159-A	rs13207159	0	13207159	intergenic_variant	1	0.25	5e-07	6.30103				Illumina [1679420] (imputed)	N	APOE carrier status, cerebral amyloid angiopathy	http://www.ebi.ac.uk/efo/EFO_0007659, http://www.ebi.ac.uk/efo/EFO_0006790	GCST012484	Genome-wide genotyping array
2021-10-13	34020725	Reddy JS	2021-05-21	Acta Neuropathol Commun	www.ncbi.nlm.nih.gov/pubmed/34020725	Genome-wide analysis identifies a novel LINC-PINT splice variant associated with vascular amyloid pathology in Alzheimer's disease.	Cerebral amyloid angiopathy x APOEe4 status interaction in Alzheimer‚Äôs disease	534 European ancestry APOEe4 carriers, 287 European ancestry APOEe4 non-carriers	NA	2q32.1	2	183692132	NUP35	CACYBPP2 - MIR548AE1	ENSG00000177855	ENSG00000266808		84013	686843	rs77731990-G	rs77731990	0	77731990	intergenic_variant	1	0.08	7e-07	6.1549				Illumina [1679420] (imputed)	N	APOE carrier status, cerebral amyloid angiopathy	http://www.ebi.ac.uk/efo/EFO_0007659, http://www.ebi.ac.uk/efo/EFO_0006790	GCST012484	Genome-wide genotyping array
2021-10-13	34020725	Reddy JS	2021-05-21	Acta Neuropathol Commun	www.ncbi.nlm.nih.gov/pubmed/34020725	Genome-wide analysis identifies a novel LINC-PINT splice variant associated with vascular amyloid pathology in Alzheimer's disease.	Cerebral amyloid angiopathy in Alzheimer‚Äôs disease	821 European ancestry individuals	NA	4p16.3	4	3930074	FAM86EP	EVA1CP2 - ALG1L7P	ENSG00000271977	ENSG00000251271		5800	5373	rs113984219-C	rs113984219	1	59719628	intron_variant	1	0.05	5e-06	5.30103		0.26	[0.15-0.38] unit decrease	Illumina [1679420] (imputed)	N	cerebral amyloid angiopathy	http://www.ebi.ac.uk/efo/EFO_0006790	GCST012481	Genome-wide genotyping array
2021-10-13	34020725	Reddy JS	2021-05-21	Acta Neuropathol Commun	www.ncbi.nlm.nih.gov/pubmed/34020725	Genome-wide analysis identifies a novel LINC-PINT splice variant associated with vascular amyloid pathology in Alzheimer's disease.	Cerebral amyloid angiopathy in Alzheimer‚Äôs disease	821 European ancestry individuals	NA	7q22.1	7	101215323	PLOD3	PLOD3			ENSG00000106397			rs118189570-C	rs118189570	0	118189570	intron_variant	0	0.02	6e-06	5.22185		0.32	[0.18-0.47] unit increase	Illumina [1679420] (imputed)	N	cerebral amyloid angiopathy	http://www.ebi.ac.uk/efo/EFO_0006790	GCST012481	Genome-wide genotyping array
2021-10-13	34020725	Reddy JS	2021-05-21	Acta Neuropathol Commun	www.ncbi.nlm.nih.gov/pubmed/34020725	Genome-wide analysis identifies a novel LINC-PINT splice variant associated with vascular amyloid pathology in Alzheimer's disease.	Cerebral amyloid angiopathy in Alzheimer‚Äôs disease	821 European ancestry individuals	NA	7q34	7	140237437	JHDM1D-AS1	RNU6-797P - RNU1-58P	ENSG00000199971	ENSG00000199283		27766	4433	rs2471279-A	rs2471279	0	2471279	intron_variant	1	0.27	5e-06	5.30103		0.1	[0.06-0.15] unit increase	Illumina [1679420] (imputed)	N	cerebral amyloid angiopathy	http://www.ebi.ac.uk/efo/EFO_0006790	GCST012481	Genome-wide genotyping array
2021-10-13	34020725	Reddy JS	2021-05-21	Acta Neuropathol Commun	www.ncbi.nlm.nih.gov/pubmed/34020725	Genome-wide analysis identifies a novel LINC-PINT splice variant associated with vascular amyloid pathology in Alzheimer's disease.	Cerebral amyloid angiopathy in Alzheimer‚Äôs disease	821 European ancestry individuals	NA	8q13.2	8	67612278	CPA6	CPA6			ENSG00000165078			rs1682076-T	rs1682076	0	1682076	intron_variant	0	0.17	5e-06	5.30103		0.13	[0.07-0.18] unit increase	Illumina [1679420] (imputed)	N	cerebral amyloid angiopathy	http://www.ebi.ac.uk/efo/EFO_0006790	GCST012481	Genome-wide genotyping array
2021-10-13	34020725	Reddy JS	2021-05-21	Acta Neuropathol Commun	www.ncbi.nlm.nih.gov/pubmed/34020725	Genome-wide analysis identifies a novel LINC-PINT splice variant associated with vascular amyloid pathology in Alzheimer's disease.	Cerebral amyloid angiopathy in Alzheimer‚Äôs disease	821 European ancestry individuals	NA	12q13.13	12	52613262	KRT73-AS1	KRT73-AS1, KRT73			ENSG00000257495, ENSG00000186049			rs61521894-T	rs61521894	0	61521894	intron_variant	0	0.18	8e-06	5.09691		0.12	[0.07-0.17] unit decrease	Illumina [1679420] (imputed)	N	cerebral amyloid angiopathy	http://www.ebi.ac.uk/efo/EFO_0006790	GCST012481	Genome-wide genotyping array
2021-10-13	34020725	Reddy JS	2021-05-21	Acta Neuropathol Commun	www.ncbi.nlm.nih.gov/pubmed/34020725	Genome-wide analysis identifies a novel LINC-PINT splice variant associated with vascular amyloid pathology in Alzheimer's disease.	Cerebral amyloid angiopathy in Alzheimer‚Äôs disease	821 European ancestry individuals	NA	12q23.1	12	96955588	NEDD1	NEDD1 - Y_RNA	ENSG00000139350	ENSG00000251799		1808	23940	rs75026370-A	rs75026370	0	75026370	intergenic_variant	1	0.03	6e-06	5.22185		0.29	[0.16-0.42] unit increase	Illumina [1679420] (imputed)	N	cerebral amyloid angiopathy	http://www.ebi.ac.uk/efo/EFO_0006790	GCST012481	Genome-wide genotyping array
2021-10-13	34020725	Reddy JS	2021-05-21	Acta Neuropathol Commun	www.ncbi.nlm.nih.gov/pubmed/34020725	Genome-wide analysis identifies a novel LINC-PINT splice variant associated with vascular amyloid pathology in Alzheimer's disease.	Cerebral amyloid angiopathy in Alzheimer‚Äôs disease	821 European ancestry individuals	NA	12q23.1	12	97093226	NEDD1	Y_RNA - LINC02409	ENSG00000251799	ENSG00000257920		113597	169257	rs148966106-T	rs148966106	0	148966106	intron_variant	1	0.03	7e-06	5.1549		0.28	[0.16-0.40] unit increase	Illumina [1679420] (imputed)	N	cerebral amyloid angiopathy	http://www.ebi.ac.uk/efo/EFO_0006790	GCST012481	Genome-wide genotyping array
2021-10-13	34020725	Reddy JS	2021-05-21	Acta Neuropathol Commun	www.ncbi.nlm.nih.gov/pubmed/34020725	Genome-wide analysis identifies a novel LINC-PINT splice variant associated with vascular amyloid pathology in Alzheimer's disease.	Cerebral amyloid angiopathy in Alzheimer‚Äôs disease	821 European ancestry individuals	NA	12q24.22	12	117529267	KSR2	KSR2			ENSG00000171435			rs2650167-A	rs2650167	0	2650167	intron_variant	0	0.48	6e-06	5.22185		0.09	[0.05-0.13] unit decrease	Illumina [1679420] (imputed)	N	cerebral amyloid angiopathy	http://www.ebi.ac.uk/efo/EFO_0006790	GCST012481	Genome-wide genotyping array
2021-10-13	34020725	Reddy JS	2021-05-21	Acta Neuropathol Commun	www.ncbi.nlm.nih.gov/pubmed/34020725	Genome-wide analysis identifies a novel LINC-PINT splice variant associated with vascular amyloid pathology in Alzheimer's disease.	Cerebral amyloid angiopathy in Alzheimer‚Äôs disease	821 European ancestry individuals	NA	15q26.1	15	90310701	NGRN	GOLGA2P8 - GABARAPL3	ENSG00000214433	ENSG00000238244		15018	38143	rs7161937-G	rs7161937	0	7161937	intron_variant	1	0.18	3e-06	5.52288		0.14	[0.08-0.2] unit decrease	Illumina [1679420] (imputed)	N	cerebral amyloid angiopathy	http://www.ebi.ac.uk/efo/EFO_0006790	GCST012481	Genome-wide genotyping array
2021-10-13	34020725	Reddy JS	2021-05-21	Acta Neuropathol Commun	www.ncbi.nlm.nih.gov/pubmed/34020725	Genome-wide analysis identifies a novel LINC-PINT splice variant associated with vascular amyloid pathology in Alzheimer's disease.	Cerebral amyloid angiopathy in Alzheimer‚Äôs disease	821 European ancestry individuals	NA	20p12.1	20	13048789	SPTLC3	SPTLC3			ENSG00000172296			rs3789353-A	rs3789353	0	3789353	intron_variant	0	0.32	7e-06	5.1549		0.1	[0.05-0.14] unit decrease	Illumina [1679420] (imputed)	N	cerebral amyloid angiopathy	http://www.ebi.ac.uk/efo/EFO_0006790	GCST012481	Genome-wide genotyping array
2018-04-17	29458411	Chung J	2018-02-20	Alzheimers Res Ther	www.ncbi.nlm.nih.gov/pubmed/29458411	Genome-wide pleiotropy analysis of neuropathological traits related to Alzheimer's disease.	Neuritic plaques or cerebral amyloid angiopathy (pleiotropy)	3,135 European ancestry Alzheimer's disease cases, 463 European ancestry controls	NA	19q13.32	19	44908684	APOE	APOE			ENSG00000130203			rs429358-?	rs429358	0	429358	missense_variant	0	NR	5e-40	39.301				NR [6500000] (imputed)	N	neuritic plaque measurement, cerebral amyloid angiopathy	http://www.ebi.ac.uk/efo/EFO_0006798, http://www.ebi.ac.uk/efo/EFO_0006790	GCST005515	Genome-wide genotyping array
2018-04-17	29458411	Chung J	2018-02-20	Alzheimers Res Ther	www.ncbi.nlm.nih.gov/pubmed/29458411	Genome-wide pleiotropy analysis of neuropathological traits related to Alzheimer's disease.	Neuritic plaques or cerebral amyloid angiopathy (pleiotropy)	3,135 European ancestry Alzheimer's disease cases, 463 European ancestry controls	NA	2q12.2	2	106026098	ECRG4	NCK2 - ECRG4	ENSG00000071051	ENSG00000119147		131824	37148	rs34487851-G	rs34487851	0	34487851	intergenic_variant	1	0.27	3e-06	5.52288				NR [6500000] (imputed)	N	neuritic plaque measurement, cerebral amyloid angiopathy	http://www.ebi.ac.uk/efo/EFO_0006798, http://www.ebi.ac.uk/efo/EFO_0006790	GCST005515	Genome-wide genotyping array
2018-04-17	29458411	Chung J	2018-02-20	Alzheimers Res Ther	www.ncbi.nlm.nih.gov/pubmed/29458411	Genome-wide pleiotropy analysis of neuropathological traits related to Alzheimer's disease.	Neuritic plaques or cerebral amyloid angiopathy (pleiotropy)	3,135 European ancestry Alzheimer's disease cases, 463 European ancestry controls	NA	7p21.1	7	18658708	HDAC9	HDAC9			ENSG00000048052			rs79524815-G	rs79524815	0	79524815	intron_variant	0	0.03	3e-06	5.52288				NR [6500000] (imputed)	N	neuritic plaque measurement, cerebral amyloid angiopathy	http://www.ebi.ac.uk/efo/EFO_0006798, http://www.ebi.ac.uk/efo/EFO_0006790	GCST005515	Genome-wide genotyping array
2018-04-17	29458411	Chung J	2018-02-20	Alzheimers Res Ther	www.ncbi.nlm.nih.gov/pubmed/29458411	Genome-wide pleiotropy analysis of neuropathological traits related to Alzheimer's disease.	Neurofibrillary tangles or cerebral amyloid angiopathy (pleiotropy)	3,135 European ancestry Alzheimer's diseases cases, 463 European ancestry controls	NA	19q13.32	19	44908684	APOE	APOE			ENSG00000130203			rs429358-?	rs429358	0	429358	missense_variant	0	NR	6e-35	34.2218				NR [6500000] (imputed)	N	cerebral amyloid angiopathy, neurofibrillary tangles measurement	http://www.ebi.ac.uk/efo/EFO_0006790, http://www.ebi.ac.uk/efo/EFO_0006797	GCST005517	Genome-wide genotyping array
2018-04-17	29458411	Chung J	2018-02-20	Alzheimers Res Ther	www.ncbi.nlm.nih.gov/pubmed/29458411	Genome-wide pleiotropy analysis of neuropathological traits related to Alzheimer's disease.	Neurofibrillary tangles or cerebral amyloid angiopathy (pleiotropy)	3,135 European ancestry Alzheimer's diseases cases, 463 European ancestry controls	NA	7p21.1	7	18658708	HDAC9	HDAC9			ENSG00000048052			rs79524815-G	rs79524815	0	79524815	intron_variant	0	0.03	1e-08	8				NR [6500000] (imputed)	N	cerebral amyloid angiopathy, neurofibrillary tangles measurement	http://www.ebi.ac.uk/efo/EFO_0006790, http://www.ebi.ac.uk/efo/EFO_0006797	GCST005517	Genome-wide genotyping array
2020-12-24	28322283	Chibnik LB	2017-03-21	Mol Psychiatry	www.ncbi.nlm.nih.gov/pubmed/28322283	Susceptibility to neurofibrillary tangles: role of the PTPRD locus and limited pleiotropy with other neuropathologies.	Cerebral amyloid angiopathy	404 European ancestry mild cases, 209 European ancestry moderate cases, 113 European ancestry severe cases, 183 European ancestry controls	369 individuals	13q22.3	13	76816186		RN7SL571P - KCTD12	ENSG00000243274	ENSG00000178695		680961	63989	rs1342884-C	rs1342884	0	1342884	intron_variant	1	0.24	2e-06	5.69897	(EA)			Affymetrix, Illumina [NR] (imputed)	N	cerebral amyloid angiopathy	http://www.ebi.ac.uk/efo/EFO_0006790	GCST90012828	Genome-wide genotyping array
2020-12-24	28322283	Chibnik LB	2017-03-21	Mol Psychiatry	www.ncbi.nlm.nih.gov/pubmed/28322283	Susceptibility to neurofibrillary tangles: role of the PTPRD locus and limited pleiotropy with other neuropathologies.	Cerebral amyloid angiopathy	404 European ancestry mild cases, 209 European ancestry moderate cases, 113 European ancestry severe cases, 183 European ancestry controls	369 individuals	4q32.1	4	157609711		LINC02433 - Y_RNA	ENSG00000234111	ENSG00000251799		33557	158302	rs6842817-C	rs6842817	0	6842817	intron_variant	1	0.08	6e-06	5.22185	(EA)			Affymetrix, Illumina [NR] (imputed)	N	cerebral amyloid angiopathy	http://www.ebi.ac.uk/efo/EFO_0006790	GCST90012828	Genome-wide genotyping array
2020-12-24	28322283	Chibnik LB	2017-03-21	Mol Psychiatry	www.ncbi.nlm.nih.gov/pubmed/28322283	Susceptibility to neurofibrillary tangles: role of the PTPRD locus and limited pleiotropy with other neuropathologies.	Cerebral amyloid angiopathy	404 European ancestry mild cases, 209 European ancestry moderate cases, 113 European ancestry severe cases, 183 European ancestry controls	369 individuals	4q32.3	4	169026883		CBR4-DT - SH3RF1	ENSG00000251445	ENSG00000154447		15360	67376	rs10518032-G	rs10518032	0	10518032	intergenic_variant	1	0.93	3e-06	5.52288	(EA)			Affymetrix, Illumina [NR] (imputed)	N	cerebral amyloid angiopathy	http://www.ebi.ac.uk/efo/EFO_0006790	GCST90012828	Genome-wide genotyping array
2020-12-24	28322283	Chibnik LB	2017-03-21	Mol Psychiatry	www.ncbi.nlm.nih.gov/pubmed/28322283	Susceptibility to neurofibrillary tangles: role of the PTPRD locus and limited pleiotropy with other neuropathologies.	Cerebral amyloid angiopathy	404 European ancestry mild cases, 209 European ancestry moderate cases, 113 European ancestry severe cases, 183 European ancestry controls	369 individuals	8p22	8	17479161		ADAM24P - SLC7A2	ENSG00000214607	ENSG00000003989		7543	17927	rs3988345-T	rs3988345	0	3988345	intergenic_variant	1	0.44	3e-06	5.52288	(EA)			Affymetrix, Illumina [NR] (imputed)	N	cerebral amyloid angiopathy	http://www.ebi.ac.uk/efo/EFO_0006790	GCST90012828	Genome-wide genotyping array
2020-12-24	28322283	Chibnik LB	2017-03-21	Mol Psychiatry	www.ncbi.nlm.nih.gov/pubmed/28322283	Susceptibility to neurofibrillary tangles: role of the PTPRD locus and limited pleiotropy with other neuropathologies.	Cerebral amyloid angiopathy	404 European ancestry mild cases, 209 European ancestry moderate cases, 113 European ancestry severe cases, 183 European ancestry controls	369 individuals	2p12	2	78045971		LINC01851 - CYCSP6	ENSG00000233605	ENSG00000214429		127958	366822	rs4853365-G	rs4853365	0	4853365	intron_variant	1	0.6	3e-06	5.52288	(EA)			Affymetrix, Illumina [NR] (imputed)	N	cerebral amyloid angiopathy	http://www.ebi.ac.uk/efo/EFO_0006790	GCST90012828	Genome-wide genotyping array
2025-07-18	40374660	Hao X	2025-05-15	NPJ Parkinsons Dis	www.ncbi.nlm.nih.gov/pubmed/40374660	Genetic risk and plasma biomarkers of dementia with Lewy bodies in a Chinese population.	Dementia with Lewy bodies (age of onset)	151 Chinese ancestry individuals	NA	8p23.1	8	7133473		RPS3AP30 - SNRPCP6	ENSG00000228744	ENSG00000254683		9769	10159	rs11987642-?	rs11987642	0	11987642	intron_variant	1	NR	4e-07	6.39794				NR [7897572]	N	Lewy body dementia, age at onset	http://www.ebi.ac.uk/efo/EFO_0006792, http://www.ebi.ac.uk/efo/EFO_0004847	GCST90628034	Genome-wide sequencing
2025-07-18	40374660	Hao X	2025-05-15	NPJ Parkinsons Dis	www.ncbi.nlm.nih.gov/pubmed/40374660	Genetic risk and plasma biomarkers of dementia with Lewy bodies in a Chinese population.	Dementia with Lewy bodies	151 Chinese ancestry cases, 2,010 Chinese ancestry controls	NA	19q13.32	19	44908684		APOE			ENSG00000130203			rs429358-C	rs429358	0	429358	missense_variant	0	0.102	2e-11	10.699		3.071	[2.214-4.261]	NR [7897572]	N	Lewy body dementia	http://www.ebi.ac.uk/efo/EFO_0006792	GCST90628033	Genome-wide sequencing
2019-01-28	30305637	McMaster ML	2018-10-10	Nat Commun	www.ncbi.nlm.nih.gov/pubmed/30305637	Two high-risk susceptibility loci at 6p25.3 and 14q32.13 for Waldenstr√∂m macroglobulinemia.	Waldenstr√∂m macroglobulinemia / lymphoplasmacytic lymphoma	217 European ancestry cases, 3,798 European ancestry controls	313 European ancestry cases, 564 European ancestry controls	6p25.3	6	484453	EXOC2	IRF4 - EXOC2	ENSG00000137265	ENSG00000112685		73010	701	rs116446171-G	rs116446171	0	116446171	intergenic_variant	1	0.019	1e-54	54		21.14	[14.4-31.03]	Illumina [6440053] (imputed)	N	Waldenstrom macroglobulinemia	http://www.ebi.ac.uk/efo/EFO_0009441	GCST006982	Genome-wide genotyping array
2019-01-28	30305637	McMaster ML	2018-10-10	Nat Commun	www.ncbi.nlm.nih.gov/pubmed/30305637	Two high-risk susceptibility loci at 6p25.3 and 14q32.13 for Waldenstr√∂m macroglobulinemia.	Waldenstr√∂m macroglobulinemia / lymphoplasmacytic lymphoma	217 European ancestry cases, 3,798 European ancestry controls	313 European ancestry cases, 564 European ancestry controls	14q32.13	14	95585637		LINC02318 - TCL6	ENSG00000258390	ENSG00000187621		3332	35277	rs117410836-C	rs117410836	0	117410836	intergenic_variant	1	0.027	9e-19	18.0458		4.9	[3.45-6.96]	Illumina [6440053] (imputed)	N	Waldenstrom macroglobulinemia	http://www.ebi.ac.uk/efo/EFO_0009441	GCST006982	Genome-wide genotyping array
2019-08-06	31050781	Zhao SX	2019-05-03	JAMA Netw Open	www.ncbi.nlm.nih.gov/pubmed/31050781	Assessment of Molecular Subtypes in Thyrotoxic Periodic Paralysis and Graves Disease Among Chinese Han Adults: A Population-Based Genome-Wide Association Study.	Thyrotoxic hypokalemic periodic paralysis in Graves disease	171 Han Chinese ancestry cases with TPP, 1,404 Han Chinese ancestry cases without TPP	NA	9q34.3	9	134864107	NR	MIR3689F - FCN2	ENSG00000266514	ENSG00000160339		13300	16703	rs60798663-?	rs60798663	0	60798663	regulatory_region_variant	1	NR	3e-06	5.52288		2.46	NR	Illumina [2752055] (imputed)	N	thyrotoxic periodic paralysis	http://purl.obolibrary.org/obo/MONDO_0019201	GCST008364	Genome-wide genotyping array
2019-08-06	31050781	Zhao SX	2019-05-03	JAMA Netw Open	www.ncbi.nlm.nih.gov/pubmed/31050781	Assessment of Molecular Subtypes in Thyrotoxic Periodic Paralysis and Graves Disease Among Chinese Han Adults: A Population-Based Genome-Wide Association Study.	Thyrotoxic hypokalemic periodic paralysis in Graves disease	171 Han Chinese ancestry cases with TPP, 1,404 Han Chinese ancestry cases without TPP	NA	17q24.3	17	70330197	NR	CALM2P1 - CASC17	ENSG00000267170	ENSG00000260785		88436	767577	rs312691-?	rs312691	0	312691	intron_variant	1	NR	5e-09	8.30103		1.99	NR	Illumina [2752055] (imputed)	N	thyrotoxic periodic paralysis	http://purl.obolibrary.org/obo/MONDO_0019201	GCST008364	Genome-wide genotyping array
2019-08-06	31050781	Zhao SX	2019-05-03	JAMA Netw Open	www.ncbi.nlm.nih.gov/pubmed/31050781	Assessment of Molecular Subtypes in Thyrotoxic Periodic Paralysis and Graves Disease Among Chinese Han Adults: A Population-Based Genome-Wide Association Study.	Thyrotoxic hypokalemic periodic paralysis in Graves disease	171 Han Chinese ancestry cases with TPP, 1,404 Han Chinese ancestry cases without TPP	NA	17q24.3	17	70310696	NR	CALM2P1 - CASC17	ENSG00000267170	ENSG00000260785		68935	787078	rs312729-?	rs312729	0	312729	intergenic_variant	1	NR	2e-08	7.69897		1.94	NR	Illumina [2752055] (imputed)	N	thyrotoxic periodic paralysis	http://purl.obolibrary.org/obo/MONDO_0019201	GCST008364	Genome-wide genotyping array
2019-08-06	31050781	Zhao SX	2019-05-03	JAMA Netw Open	www.ncbi.nlm.nih.gov/pubmed/31050781	Assessment of Molecular Subtypes in Thyrotoxic Periodic Paralysis and Graves Disease Among Chinese Han Adults: A Population-Based Genome-Wide Association Study.	Thyrotoxic hypokalemic periodic paralysis in Graves disease	171 Han Chinese ancestry cases with TPP, 1,404 Han Chinese ancestry cases without TPP	NA	17q24.3	17	70263305	NR	CALM2P1 - CASC17	ENSG00000267170	ENSG00000260785		21544	834469	rs623011-?	rs623011	0	623011	intergenic_variant	1	NR	4e-07	6.39794		1.83	NR	Illumina [2752055] (imputed)	N	thyrotoxic periodic paralysis	http://purl.obolibrary.org/obo/MONDO_0019201	GCST008364	Genome-wide genotyping array
2019-08-06	31050781	Zhao SX	2019-05-03	JAMA Netw Open	www.ncbi.nlm.nih.gov/pubmed/31050781	Assessment of Molecular Subtypes in Thyrotoxic Periodic Paralysis and Graves Disease Among Chinese Han Adults: A Population-Based Genome-Wide Association Study.	Thyrotoxic hypokalemic periodic paralysis in Graves disease	171 Han Chinese ancestry cases with TPP, 1,404 Han Chinese ancestry cases without TPP	NA	17q24.3	17	70380682	NR	CALM2P1 - CASC17	ENSG00000267170	ENSG00000260785		138921	717092	rs12451295-?	rs12451295	0	12451295	intergenic_variant	1	NR	4e-06	5.39794		1.72	NR	Illumina [2752055] (imputed)	N	thyrotoxic periodic paralysis	http://purl.obolibrary.org/obo/MONDO_0019201	GCST008364	Genome-wide genotyping array
2019-08-06	31050781	Zhao SX	2019-05-03	JAMA Netw Open	www.ncbi.nlm.nih.gov/pubmed/31050781	Assessment of Molecular Subtypes in Thyrotoxic Periodic Paralysis and Graves Disease Among Chinese Han Adults: A Population-Based Genome-Wide Association Study.	Thyrotoxic hypokalemic periodic paralysis and Graves disease	171 Han Chinese ancestry cases, 2,160 Han Chinese ancestry controls	362 Han Chinese ancestry cases, 1,089 Han Chinese ancestry controls	17q24.3	17	70380682	CTD-2378E21.1, SOX9	CALM2P1 - CASC17	ENSG00000267170	ENSG00000260785		138921	717092	rs12451295-C	rs12451295	0	12451295	intergenic_variant	1	0.49	2e-13	12.699		1.61	[1.41-1.84]	Illumina [2752055] (imputed)	N	Graves disease, thyrotoxic periodic paralysis	http://www.ebi.ac.uk/efo/EFO_0004237, http://purl.obolibrary.org/obo/MONDO_0019201	GCST008365	Genome-wide genotyping array
2019-08-06	31050781	Zhao SX	2019-05-03	JAMA Netw Open	www.ncbi.nlm.nih.gov/pubmed/31050781	Assessment of Molecular Subtypes in Thyrotoxic Periodic Paralysis and Graves Disease Among Chinese Han Adults: A Population-Based Genome-Wide Association Study.	Thyrotoxic hypokalemic periodic paralysis and Graves disease	171 Han Chinese ancestry cases, 2,160 Han Chinese ancestry controls	362 Han Chinese ancestry cases, 1,089 Han Chinese ancestry controls	4q31.3	4	154322452	DCHS2	DCHS2			ENSG00000197410			rs1352714-T	rs1352714	0	1352714	missense_variant	0	0.14	1e-08	8		1.58	[1.35-1.85]	Illumina [2752055] (imputed)	N	Graves disease, thyrotoxic periodic paralysis	http://www.ebi.ac.uk/efo/EFO_0004237, http://purl.obolibrary.org/obo/MONDO_0019201	GCST008365	Genome-wide genotyping array
2019-08-06	31050781	Zhao SX	2019-05-03	JAMA Netw Open	www.ncbi.nlm.nih.gov/pubmed/31050781	Assessment of Molecular Subtypes in Thyrotoxic Periodic Paralysis and Graves Disease Among Chinese Han Adults: A Population-Based Genome-Wide Association Study.	Thyrotoxic hypokalemic periodic paralysis and Graves disease	171 Han Chinese ancestry cases, 2,160 Han Chinese ancestry controls	362 Han Chinese ancestry cases, 1,089 Han Chinese ancestry controls	17q24.3	17	70330197	CTD-2378E21.1	CALM2P1 - CASC17	ENSG00000267170	ENSG00000260785		88436	767577	rs312691-C	rs312691	0	312691	intron_variant	1	0.46	6e-24	23.2218		2.02	[1.77-2.31]	Illumina [2752055] (imputed)	N	Graves disease, thyrotoxic periodic paralysis	http://www.ebi.ac.uk/efo/EFO_0004237, http://purl.obolibrary.org/obo/MONDO_0019201	GCST008365	Genome-wide genotyping array
2019-08-06	31050781	Zhao SX	2019-05-03	JAMA Netw Open	www.ncbi.nlm.nih.gov/pubmed/31050781	Assessment of Molecular Subtypes in Thyrotoxic Periodic Paralysis and Graves Disease Among Chinese Han Adults: A Population-Based Genome-Wide Association Study.	Thyrotoxic hypokalemic periodic paralysis and Graves disease	171 Han Chinese ancestry cases, 2,160 Han Chinese ancestry controls	362 Han Chinese ancestry cases, 1,089 Han Chinese ancestry controls	17q24.3	17	70384516	NR	CALM2P1 - CASC17	ENSG00000267170	ENSG00000260785		142755	713258	rs16975694-?	rs16975694	0	16975694	intergenic_variant	1	0.69	1e-06	6		1.45	[1.25-1.69]	Illumina [2752055] (imputed)	N	Graves disease, thyrotoxic periodic paralysis	http://www.ebi.ac.uk/efo/EFO_0004237, http://purl.obolibrary.org/obo/MONDO_0019201	GCST008365	Genome-wide genotyping array
2019-08-06	31050781	Zhao SX	2019-05-03	JAMA Netw Open	www.ncbi.nlm.nih.gov/pubmed/31050781	Assessment of Molecular Subtypes in Thyrotoxic Periodic Paralysis and Graves Disease Among Chinese Han Adults: A Population-Based Genome-Wide Association Study.	Thyrotoxic hypokalemic periodic paralysis and Graves disease	171 Han Chinese ancestry cases, 2,160 Han Chinese ancestry controls	362 Han Chinese ancestry cases, 1,089 Han Chinese ancestry controls	17q24.3	17	70496115	NR	CALM2P1 - CASC17	ENSG00000267170	ENSG00000260785		254354	601659	rs62069783-?	rs62069783	0	62069783	intron_variant	1	0.6	6e-06	5.22185		1.37	[1.19-1.57]	Illumina [2752055] (imputed)	N	Graves disease, thyrotoxic periodic paralysis	http://www.ebi.ac.uk/efo/EFO_0004237, http://purl.obolibrary.org/obo/MONDO_0019201	GCST008365	Genome-wide genotyping array
2019-08-06	31050781	Zhao SX	2019-05-03	JAMA Netw Open	www.ncbi.nlm.nih.gov/pubmed/31050781	Assessment of Molecular Subtypes in Thyrotoxic Periodic Paralysis and Graves Disease Among Chinese Han Adults: A Population-Based Genome-Wide Association Study.	Thyrotoxic hypokalemic periodic paralysis and Graves disease	171 Han Chinese ancestry cases, 2,160 Han Chinese ancestry controls	362 Han Chinese ancestry cases, 1,089 Han Chinese ancestry controls	17q24.3	17	70303644	NR	CALM2P1 - CASC17	ENSG00000267170	ENSG00000260785		61883	794130	rs7222503-?	rs7222503	0	7222503	intron_variant	1	0.82	6e-08	7.22185		1.79	[1.45-2.20]	Illumina [2752055] (imputed)	N	Graves disease, thyrotoxic periodic paralysis	http://www.ebi.ac.uk/efo/EFO_0004237, http://purl.obolibrary.org/obo/MONDO_0019201	GCST008365	Genome-wide genotyping array
2019-08-06	31050781	Zhao SX	2019-05-03	JAMA Netw Open	www.ncbi.nlm.nih.gov/pubmed/31050781	Assessment of Molecular Subtypes in Thyrotoxic Periodic Paralysis and Graves Disease Among Chinese Han Adults: A Population-Based Genome-Wide Association Study.	Thyrotoxic hypokalemic periodic paralysis and Graves disease	171 Han Chinese ancestry cases, 2,160 Han Chinese ancestry controls	362 Han Chinese ancestry cases, 1,089 Han Chinese ancestry controls	2p24.3	2	12494152	NR	MIR3681HG			ENSG00000224184			rs1881145-?	rs1881145	0	1881145	intron_variant	0	0.6	3e-06	5.52288		1.39	[1.21-1.60]	Illumina [2752055] (imputed)	N	Graves disease, thyrotoxic periodic paralysis	http://www.ebi.ac.uk/efo/EFO_0004237, http://purl.obolibrary.org/obo/MONDO_0019201	GCST008365	Genome-wide genotyping array
2019-08-06	31050781	Zhao SX	2019-05-03	JAMA Netw Open	www.ncbi.nlm.nih.gov/pubmed/31050781	Assessment of Molecular Subtypes in Thyrotoxic Periodic Paralysis and Graves Disease Among Chinese Han Adults: A Population-Based Genome-Wide Association Study.	Thyrotoxic hypokalemic periodic paralysis and Graves disease	171 Han Chinese ancestry cases, 2,160 Han Chinese ancestry controls	362 Han Chinese ancestry cases, 1,089 Han Chinese ancestry controls	17q24.3	17	70295230	KCNJ2, CTD-2378E21.1	CALM2P1 - CASC17	ENSG00000267170	ENSG00000260785		53469	802544	rs411079-?	rs411079	0	411079	intron_variant	1	0.67	1e-10	10		1.64	[1.40-1.91]	Illumina [2752055] (imputed)	N	Graves disease, thyrotoxic periodic paralysis	http://www.ebi.ac.uk/efo/EFO_0004237, http://purl.obolibrary.org/obo/MONDO_0019201	GCST008365	Genome-wide genotyping array
2019-08-06	31050781	Zhao SX	2019-05-03	JAMA Netw Open	www.ncbi.nlm.nih.gov/pubmed/31050781	Assessment of Molecular Subtypes in Thyrotoxic Periodic Paralysis and Graves Disease Among Chinese Han Adults: A Population-Based Genome-Wide Association Study.	Thyrotoxic hypokalemic periodic paralysis and Graves disease	171 Han Chinese ancestry cases, 2,160 Han Chinese ancestry controls	362 Han Chinese ancestry cases, 1,089 Han Chinese ancestry controls	17q24.3	17	70437584	CTD-2378E21.1, SOX9	CALM2P1 - CASC17	ENSG00000267170	ENSG00000260785		195823	660190	rs16975792-?	rs16975792	0	16975792	intron_variant	1	0.57	4e-08	7.39794		1.46	[1.27-1.67]	Illumina [2752055] (imputed)	N	Graves disease, thyrotoxic periodic paralysis	http://www.ebi.ac.uk/efo/EFO_0004237, http://purl.obolibrary.org/obo/MONDO_0019201	GCST008365	Genome-wide genotyping array
2019-08-06	31050781	Zhao SX	2019-05-03	JAMA Netw Open	www.ncbi.nlm.nih.gov/pubmed/31050781	Assessment of Molecular Subtypes in Thyrotoxic Periodic Paralysis and Graves Disease Among Chinese Han Adults: A Population-Based Genome-Wide Association Study.	Thyrotoxic hypokalemic periodic paralysis and Graves disease	171 Han Chinese ancestry cases, 2,160 Han Chinese ancestry controls	362 Han Chinese ancestry cases, 1,089 Han Chinese ancestry controls	Xq21.1	X	79241621	ITM2A	CTHRC1P1 - KIF4CP	ENSG00000271005	ENSG00000225025		63953	81825	rs5912838-?	rs5912838	0	5912838	intergenic_variant	1	0.58	6e-08	7.22185		1.62	[1.36-1.93]	Illumina [2752055] (imputed)	N	Graves disease, thyrotoxic periodic paralysis	http://www.ebi.ac.uk/efo/EFO_0004237, http://purl.obolibrary.org/obo/MONDO_0019201	GCST008365	Genome-wide genotyping array
2019-08-06	31050781	Zhao SX	2019-05-03	JAMA Netw Open	www.ncbi.nlm.nih.gov/pubmed/31050781	Assessment of Molecular Subtypes in Thyrotoxic Periodic Paralysis and Graves Disease Among Chinese Han Adults: A Population-Based Genome-Wide Association Study.	Thyrotoxic hypokalemic periodic paralysis and Graves disease	171 Han Chinese ancestry cases, 2,160 Han Chinese ancestry controls	362 Han Chinese ancestry cases, 1,089 Han Chinese ancestry controls	17q24.3	17	70276213	KCNJ2, CTD-2378E21.1	CALM2P1 - CASC17	ENSG00000267170	ENSG00000260785		34452	821561	rs17714860-?	rs17714860	0	17714860	intergenic_variant	1	0.79	2e-08	7.69897		1.74	[1.44-2.10]	Illumina [2752055] (imputed)	N	Graves disease, thyrotoxic periodic paralysis	http://www.ebi.ac.uk/efo/EFO_0004237, http://purl.obolibrary.org/obo/MONDO_0019201	GCST008365	Genome-wide genotyping array
2019-08-06	31050781	Zhao SX	2019-05-03	JAMA Netw Open	www.ncbi.nlm.nih.gov/pubmed/31050781	Assessment of Molecular Subtypes in Thyrotoxic Periodic Paralysis and Graves Disease Among Chinese Han Adults: A Population-Based Genome-Wide Association Study.	Thyrotoxic hypokalemic periodic paralysis and Graves disease	171 Han Chinese ancestry cases, 2,160 Han Chinese ancestry controls	362 Han Chinese ancestry cases, 1,089 Han Chinese ancestry controls	11q14.1	11	77872220	C11orf67	AAMDC			ENSG00000087884			rs2186564-?	rs2186564	0	2186564	missense_variant	0	0.17	3e-07	6.52288		1.5	[1.29-1.74]	Illumina [2752055] (imputed)	N	Graves disease, thyrotoxic periodic paralysis	http://www.ebi.ac.uk/efo/EFO_0004237, http://purl.obolibrary.org/obo/MONDO_0019201	GCST008365	Genome-wide genotyping array
2019-08-06	31050781	Zhao SX	2019-05-03	JAMA Netw Open	www.ncbi.nlm.nih.gov/pubmed/31050781	Assessment of Molecular Subtypes in Thyrotoxic Periodic Paralysis and Graves Disease Among Chinese Han Adults: A Population-Based Genome-Wide Association Study.	Thyrotoxic hypokalemic periodic paralysis and Graves disease	171 Han Chinese ancestry cases, 2,160 Han Chinese ancestry controls	362 Han Chinese ancestry cases, 1,089 Han Chinese ancestry controls	17q24.3	17	70310696	KCNJ2, CTD-2378E21.1	CALM2P1 - CASC17	ENSG00000267170	ENSG00000260785		68935	787078	rs312729-?	rs312729	0	312729	intergenic_variant	1	0.47	8e-29	28.0969		2.08	[1.83-2.38]	Illumina [2752055] (imputed)	N	Graves disease, thyrotoxic periodic paralysis	http://www.ebi.ac.uk/efo/EFO_0004237, http://purl.obolibrary.org/obo/MONDO_0019201	GCST008365	Genome-wide genotyping array
2019-08-06	31050781	Zhao SX	2019-05-03	JAMA Netw Open	www.ncbi.nlm.nih.gov/pubmed/31050781	Assessment of Molecular Subtypes in Thyrotoxic Periodic Paralysis and Graves Disease Among Chinese Han Adults: A Population-Based Genome-Wide Association Study.	Thyrotoxic hypokalemic periodic paralysis and Graves disease	171 Han Chinese ancestry cases, 2,160 Han Chinese ancestry controls	362 Han Chinese ancestry cases, 1,089 Han Chinese ancestry controls	6p21.33	6	31090401	C6orf15	RNU6-1133P - C6orf15	ENSG00000222895	ENSG00000204542		7292	20822	rs4947296-?	rs4947296	0	4947296	intergenic_variant	1	0.14	3e-22	21.5229		2.06	[1.77-2.39]	Illumina [2752055] (imputed)	N	Graves disease, thyrotoxic periodic paralysis	http://www.ebi.ac.uk/efo/EFO_0004237, http://purl.obolibrary.org/obo/MONDO_0019201	GCST008365	Genome-wide genotyping array
2019-08-06	31050781	Zhao SX	2019-05-03	JAMA Netw Open	www.ncbi.nlm.nih.gov/pubmed/31050781	Assessment of Molecular Subtypes in Thyrotoxic Periodic Paralysis and Graves Disease Among Chinese Han Adults: A Population-Based Genome-Wide Association Study.	Thyrotoxic hypokalemic periodic paralysis and Graves disease	171 Han Chinese ancestry cases, 2,160 Han Chinese ancestry controls	362 Han Chinese ancestry cases, 1,089 Han Chinese ancestry controls	6p21.33	6	31382927	MICA/HLA-B	MICA-AS1			ENSG00000272221			rs1521-?	rs1521	0	1521	non_coding_transcript_exon_variant	0	0.81	4e-18	17.3979		2.51	[2.02-3.13]	Illumina [2752055] (imputed)	N	Graves disease, thyrotoxic periodic paralysis	http://www.ebi.ac.uk/efo/EFO_0004237, http://purl.obolibrary.org/obo/MONDO_0019201	GCST008365	Genome-wide genotyping array
2019-08-06	31050781	Zhao SX	2019-05-03	JAMA Netw Open	www.ncbi.nlm.nih.gov/pubmed/31050781	Assessment of Molecular Subtypes in Thyrotoxic Periodic Paralysis and Graves Disease Among Chinese Han Adults: A Population-Based Genome-Wide Association Study.	Thyrotoxic hypokalemic periodic paralysis and Graves disease	171 Han Chinese ancestry cases, 2,160 Han Chinese ancestry controls	362 Han Chinese ancestry cases, 1,089 Han Chinese ancestry controls	6p21.32	6	33092341	HLA-DPB1, COL11A2	HLA-DPA2			ENSG00000231461			rs2281388-?	rs2281388	0	2281388	non_coding_transcript_exon_variant	0	0.33	2e-18	17.699		1.74	[1.54-1.98]	Illumina [2752055] (imputed)	N	Graves disease, thyrotoxic periodic paralysis	http://www.ebi.ac.uk/efo/EFO_0004237, http://purl.obolibrary.org/obo/MONDO_0019201	GCST008365	Genome-wide genotyping array
2019-08-06	31050781	Zhao SX	2019-05-03	JAMA Netw Open	www.ncbi.nlm.nih.gov/pubmed/31050781	Assessment of Molecular Subtypes in Thyrotoxic Periodic Paralysis and Graves Disease Among Chinese Han Adults: A Population-Based Genome-Wide Association Study.	Thyrotoxic hypokalemic periodic paralysis and Graves disease	171 Han Chinese ancestry cases, 2,160 Han Chinese ancestry controls	362 Han Chinese ancestry cases, 1,089 Han Chinese ancestry controls	6p21.32	6	32696074	HLA-DQB1, HLA-DQA2	HLA-DQB1 - MTCO3P1	ENSG00000179344	ENSG00000235040		27691	10050	rs6457617-?	rs6457617	0	6457617	intergenic_variant	1	0.47	2e-17	16.699		1.74	[1.53-1.97]	Illumina [2752055] (imputed)	N	Graves disease, thyrotoxic periodic paralysis	http://www.ebi.ac.uk/efo/EFO_0004237, http://purl.obolibrary.org/obo/MONDO_0019201	GCST008365	Genome-wide genotyping array
2019-08-06	31050781	Zhao SX	2019-05-03	JAMA Netw Open	www.ncbi.nlm.nih.gov/pubmed/31050781	Assessment of Molecular Subtypes in Thyrotoxic Periodic Paralysis and Graves Disease Among Chinese Han Adults: A Population-Based Genome-Wide Association Study.	Thyrotoxic hypokalemic periodic paralysis and Graves disease	171 Han Chinese ancestry cases, 2,160 Han Chinese ancestry controls	362 Han Chinese ancestry cases, 1,089 Han Chinese ancestry controls	17q24.3	17	70263305	KCNJ2, CTD-2378E21.1	CALM2P1 - CASC17	ENSG00000267170	ENSG00000260785		21544	834469	rs623011-?	rs623011	0	623011	intergenic_variant	1	0.46	1e-22	22		1.96	[1.72-2.24]	Illumina [2752055] (imputed)	N	Graves disease, thyrotoxic periodic paralysis	http://www.ebi.ac.uk/efo/EFO_0004237, http://purl.obolibrary.org/obo/MONDO_0019201	GCST008365	Genome-wide genotyping array
2025-01-06	39024449	Verma A	2024-07-19	Science	www.ncbi.nlm.nih.gov/pubmed/39024449	Diversity and scale: Genetic architecture of 2068 traits in the VA Million Veteran Program.	Disorders of amino acid metabolism (PheCode 270.2)	632 African American or Afro-Caribbean cases, 120,109 African American or Afro-Caribbean controls, 2,368 European ancestry cases, 444,815 European ancestry controls, 362 Hispanic or Latin American cases, 58,763 Hispanic or Latin American controls	NA	5q31.1	5	133004465		ZCCHC10, AFF4-DT			ENSG00000155329, ENSG00000272023			rs560463877-C	rs560463877	0	560463877	intron_variant	0	0.9992	7e-12	11.1549		1.799	[1.73-1.87] unit decrease	NR [44300000] (imputed)	N	inborn disorder of amino acid metabolism	http://purl.obolibrary.org/obo/MONDO_0004736	GCST90479917	Genome-wide genotyping array
2025-01-06	39024449	Verma A	2024-07-19	Science	www.ncbi.nlm.nih.gov/pubmed/39024449	Diversity and scale: Genetic architecture of 2068 traits in the VA Million Veteran Program.	Dysmetabolic syndrome X (PheCode 277.7)	1,119 African American or Afro-Caribbean cases, 119,783 African American or Afro-Caribbean controls, 3,950 European ancestry cases, 443,687 European ancestry controls, 553 Hispanic or Latin American cases, 58,764 Hispanic or Latin American controls	NA	7q22.1	7	101997684		CUX1			ENSG00000257923			rs1023489659-G	rs1023489659	0	1023489659	intron_variant	0	0.9997	1e-12	12		3.895	[3.88-3.91] unit decrease	NR [44300000] (imputed)	N	metabolic syndrome X	http://purl.obolibrary.org/obo/MONDO_0011565	GCST90479950	Genome-wide genotyping array
2025-01-06	39024449	Verma A	2024-07-19	Science	www.ncbi.nlm.nih.gov/pubmed/39024449	Diversity and scale: Genetic architecture of 2068 traits in the VA Million Veteran Program.	Dysmetabolic syndrome X (PheCode 277.7)	1,119 African American or Afro-Caribbean cases, 119,783 African American or Afro-Caribbean controls, 3,950 European ancestry cases, 443,687 European ancestry controls, 553 Hispanic or Latin American cases, 58,764 Hispanic or Latin American controls	NA	20q13.2	20	51259544		RPSAP1 - NFATC2	ENSG00000228820	ENSG00000101096		127877	127413	rs530245205-T	rs530245205	0	530245205	intron_variant	1	0.9995	4e-12	11.3979		1.764	[1.7-1.83] unit decrease	NR [44300000] (imputed)	N	metabolic syndrome X	http://purl.obolibrary.org/obo/MONDO_0011565	GCST90479950	Genome-wide genotyping array
2025-07-29	40465716	Liu TY	2025-06-04	Sci Adv	www.ncbi.nlm.nih.gov/pubmed/40465716	Diversity and longitudinal records: Genetic architecture of disease associations and polygenic risk in the Taiwanese Han population.	Hyperglyceridemia (PheCode 272.12)	1,826 Han Taiwanese ancestry cases, 195,375 Han Taiwanese ancestry controls	NA	11q23.3	11	116791863		APOA5			ENSG00000110243			rs651821-?	rs651821	0	651821	5_prime_UTR_variant	0	NR	5e-90	89.301				Affymetrix [14181206] (imputed)	N	familial lipoprotein lipase deficiency	http://purl.obolibrary.org/obo/MONDO_0009387	GCST90651128	Genome-wide genotyping array
2015-07-28	25188341	Beecham GW	2014-09-04	PLoS Genet	www.ncbi.nlm.nih.gov/pubmed/25188341	Genome-wide association meta-analysis of neuropathologic features of Alzheimer's disease and related dementias.	Cerebral amyloid angiopathy	1,673 cases, 1,134 controls	NA	19q13.32	19	44888997	PVRL2	NECTIN2			ENSG00000130202			rs6857-T	rs6857	0	6857	3_prime_UTR_variant	0	0.3429	3e-21	20.5229		0.6708	[0.53-0.81] unit increase	Affymetrix, Illumina [NR] (imputed)	N	cerebral amyloid angiopathy	http://www.ebi.ac.uk/efo/EFO_0006790	GCST002588	Genome-wide genotyping array
2015-07-28	25188341	Beecham GW	2014-09-04	PLoS Genet	www.ncbi.nlm.nih.gov/pubmed/25188341	Genome-wide association meta-analysis of neuropathologic features of Alzheimer's disease and related dementias.	Cerebral amyloid angiopathy	1,673 cases, 1,134 controls	NA	4p15.1	4	34543724	intergenic	LINC02484 - SEC63P2	ENSG00000248685	ENSG00000250416		208373	944088	rs16989979-T	rs16989979	0	16989979	intergenic_variant	1	0.2408	2e-06	5.69897		0.3325	[0.2-0.47] unit decrease	Affymetrix, Illumina [NR] (imputed)	N	cerebral amyloid angiopathy	http://www.ebi.ac.uk/efo/EFO_0006790	GCST002588	Genome-wide genotyping array
2015-07-28	25188341	Beecham GW	2014-09-04	PLoS Genet	www.ncbi.nlm.nih.gov/pubmed/25188341	Genome-wide association meta-analysis of neuropathologic features of Alzheimer's disease and related dementias.	Cerebral amyloid angiopathy	1,673 cases, 1,134 controls	NA	4q28.2	4	129419725	intergenic	ZSWIM5P3 - LINC02466	ENSG00000248958	ENSG00000246876		279985	192605	rs17014760-A	rs17014760	0	17014760	intron_variant	1	0.2465	7e-06	5.1549		0.3262	[0.18-0.47] unit increase	Affymetrix, Illumina [NR] (imputed)	N	cerebral amyloid angiopathy	http://www.ebi.ac.uk/efo/EFO_0006790	GCST002588	Genome-wide genotyping array
2015-07-28	25188341	Beecham GW	2014-09-04	PLoS Genet	www.ncbi.nlm.nih.gov/pubmed/25188341	Genome-wide association meta-analysis of neuropathologic features of Alzheimer's disease and related dementias.	Cerebral amyloid angiopathy	1,673 cases, 1,134 controls	NA	5q22.2	5	113344640	MCC	MCC			ENSG00000171444			rs1116547-T	rs1116547	0	1116547	intron_variant	0	0.1269	7e-06	5.1549		0.396	[0.22-0.57] unit decrease	Affymetrix, Illumina [NR] (imputed)	N	cerebral amyloid angiopathy	http://www.ebi.ac.uk/efo/EFO_0006790	GCST002588	Genome-wide genotyping array
2015-07-28	25188341	Beecham GW	2014-09-04	PLoS Genet	www.ncbi.nlm.nih.gov/pubmed/25188341	Genome-wide association meta-analysis of neuropathologic features of Alzheimer's disease and related dementias.	Cerebral amyloid angiopathy	1,673 cases, 1,134 controls	NA	16p13.12	16	12629954	intergenic	SNX29 - CPPED1	ENSG00000048471	ENSG00000103381		55667	29845	rs11075138-G	rs11075138	0	11075138	intron_variant	1	0.9067	8e-06	5.09691		0.5115	[0.29-0.74] unit decrease	Affymetrix, Illumina [NR] (imputed)	N	cerebral amyloid angiopathy	http://www.ebi.ac.uk/efo/EFO_0006790	GCST002588	Genome-wide genotyping array
2015-07-28	25188341	Beecham GW	2014-09-04	PLoS Genet	www.ncbi.nlm.nih.gov/pubmed/25188341	Genome-wide association meta-analysis of neuropathologic features of Alzheimer's disease and related dementias.	Cerebral amyloid angiopathy	1,673 cases, 1,134 controls	NA	8q22.3	8	102036582	NCALD	NCALD			ENSG00000104490			rs7817714-C	rs7817714	0	7817714	intron_variant	0	0.859	9e-06	5.04576		0.4448	[0.25-0.64] unit decrease	Affymetrix, Illumina [NR] (imputed)	N	cerebral amyloid angiopathy	http://www.ebi.ac.uk/efo/EFO_0006790	GCST002588	Genome-wide genotyping array
2015-07-28	25188341	Beecham GW	2014-09-04	PLoS Genet	www.ncbi.nlm.nih.gov/pubmed/25188341	Genome-wide association meta-analysis of neuropathologic features of Alzheimer's disease and related dementias.	Cerebral amyloid angiopathy	1,673 cases, 1,134 controls	NA				HDAC9							chr7:18698331-G	chr7:18698331	0			1	0.9733	9e-06	5.04576		1.1568	[0.65-1.67] unit decrease	Affymetrix, Illumina [NR] (imputed)	N	cerebral amyloid angiopathy	http://www.ebi.ac.uk/efo/EFO_0006790	GCST002588	Genome-wide genotyping array
2018-04-17	29458411	Chung J	2018-02-20	Alzheimers Res Ther	www.ncbi.nlm.nih.gov/pubmed/29458411	Genome-wide pleiotropy analysis of neuropathological traits related to Alzheimer's disease.	Neuritic plaques or neurofibrillary tangles or cerebral amyloid angiopathy (pleiotropy)	3,135 European ancestry Alzheimer's disease cases, 463 European ancestry controls	NA	2q12.2	2	106026098	ECRG4	NCK2 - ECRG4	ENSG00000071051	ENSG00000119147		131824	37148	rs34487851-G	rs34487851	0	34487851	intergenic_variant	1	NR	2e-07	6.69897				NR [6500000] (imputed)	N	neuritic plaque measurement, cerebral amyloid angiopathy, neurofibrillary tangles measurement	http://www.ebi.ac.uk/efo/EFO_0006798, http://www.ebi.ac.uk/efo/EFO_0006790, http://www.ebi.ac.uk/efo/EFO_0006797	GCST005514	Genome-wide genotyping array
2018-04-17	29458411	Chung J	2018-02-20	Alzheimers Res Ther	www.ncbi.nlm.nih.gov/pubmed/29458411	Genome-wide pleiotropy analysis of neuropathological traits related to Alzheimer's disease.	Neuritic plaques or neurofibrillary tangles or cerebral amyloid angiopathy (pleiotropy)	3,135 European ancestry Alzheimer's disease cases, 463 European ancestry controls	NA	7p21.1	7	18658708	HDAC9	HDAC9			ENSG00000048052			rs79524815-G	rs79524815	0	79524815	intron_variant	0	NR	1e-07	7				NR [6500000] (imputed)	N	neuritic plaque measurement, cerebral amyloid angiopathy, neurofibrillary tangles measurement	http://www.ebi.ac.uk/efo/EFO_0006798, http://www.ebi.ac.uk/efo/EFO_0006790, http://www.ebi.ac.uk/efo/EFO_0006797	GCST005514	Genome-wide genotyping array
2018-04-17	29458411	Chung J	2018-02-20	Alzheimers Res Ther	www.ncbi.nlm.nih.gov/pubmed/29458411	Genome-wide pleiotropy analysis of neuropathological traits related to Alzheimer's disease.	Neuritic plaques or neurofibrillary tangles or cerebral amyloid angiopathy (pleiotropy)	3,135 European ancestry Alzheimer's disease cases, 463 European ancestry controls	NA	2p25.3	2	3470314	ADI1, TRAPPC12, TRAPPC12-AS1	TRAPPC12			ENSG00000171853			rs35067331-T	rs35067331	0	35067331	intron_variant	0	NR	6e-07	6.22185				NR [6500000] (imputed)	N	neuritic plaque measurement, cerebral amyloid angiopathy, neurofibrillary tangles measurement	http://www.ebi.ac.uk/efo/EFO_0006798, http://www.ebi.ac.uk/efo/EFO_0006790, http://www.ebi.ac.uk/efo/EFO_0006797	GCST005514	Genome-wide genotyping array
2015-07-28	25188341	Beecham GW	2014-09-04	PLoS Genet	www.ncbi.nlm.nih.gov/pubmed/25188341	Genome-wide association meta-analysis of neuropathologic features of Alzheimer's disease and related dementias.	Lewy body disease	up to 3,526 individuals	NA				intergenic							chr12:85076811-C	chr12:85076811	0			1	0.966	3e-06	5.52288	(Ordinal I)	0.7577	[0.44-1.07] unit decrease	Affymetrix, Illumina [NR] (imputed)	N	Lewy body dementia, Lewy body dementia measurement	http://www.ebi.ac.uk/efo/EFO_0006792, http://www.ebi.ac.uk/efo/EFO_0006799	GCST002591	Genome-wide genotyping array
2015-07-28	25188341	Beecham GW	2014-09-04	PLoS Genet	www.ncbi.nlm.nih.gov/pubmed/25188341	Genome-wide association meta-analysis of neuropathologic features of Alzheimer's disease and related dementias.	Lewy body disease	up to 3,526 individuals	NA				intergenic							chr1:228841770-A	chr1:228841770	0			1	0.1068	3e-06	5.52288	(Ordinal I)	0.3993	[0.23-0.57] unit increase	Affymetrix, Illumina [NR] (imputed)	N	Lewy body dementia, Lewy body dementia measurement	http://www.ebi.ac.uk/efo/EFO_0006792, http://www.ebi.ac.uk/efo/EFO_0006799	GCST002591	Genome-wide genotyping array
2015-07-28	25188341	Beecham GW	2014-09-04	PLoS Genet	www.ncbi.nlm.nih.gov/pubmed/25188341	Genome-wide association meta-analysis of neuropathologic features of Alzheimer's disease and related dementias.	Lewy body disease	up to 3,526 individuals	NA	14q21.2	14	44213661	intergenic	LINC02307			ENSG00000258969			rs12590995-C	rs12590995	0	12590995	intron_variant	0	0.9191	3e-06	5.52288	(Ordinal I)	0.4494	[0.26-0.64] unit decrease	Affymetrix, Illumina [NR] (imputed)	N	Lewy body dementia, Lewy body dementia measurement	http://www.ebi.ac.uk/efo/EFO_0006792, http://www.ebi.ac.uk/efo/EFO_0006799	GCST002591	Genome-wide genotyping array
2015-07-28	25188341	Beecham GW	2014-09-04	PLoS Genet	www.ncbi.nlm.nih.gov/pubmed/25188341	Genome-wide association meta-analysis of neuropathologic features of Alzheimer's disease and related dementias.	Lewy body disease	up to 3,526 individuals	NA	20q13.31	20	56679998	intergenic	RNU6-1146P - RN7SL170P	ENSG00000252091	ENSG00000241821		12467	8403	rs6127813-T	rs6127813	0	6127813	intron_variant	1	0.2983	3e-06	5.52288	(Ordinal I)	0.2697	[0.16-0.38] unit decrease	Affymetrix, Illumina [NR] (imputed)	N	Lewy body dementia, Lewy body dementia measurement	http://www.ebi.ac.uk/efo/EFO_0006792, http://www.ebi.ac.uk/efo/EFO_0006799	GCST002591	Genome-wide genotyping array
2015-07-28	25188341	Beecham GW	2014-09-04	PLoS Genet	www.ncbi.nlm.nih.gov/pubmed/25188341	Genome-wide association meta-analysis of neuropathologic features of Alzheimer's disease and related dementias.	Lewy body disease	up to 3,526 individuals	NA	11p15.1	11	18276016	intergenic	SAA1 - HPS5	ENSG00000173432	ENSG00000110756		6039	2652	rs2124379-T	rs2124379	0	2124379	intergenic_variant	1	0.423	3e-06	5.52288	(Ordinal I)	0.2774	[0.16-0.39] unit decrease	Affymetrix, Illumina [NR] (imputed)	N	Lewy body dementia, Lewy body dementia measurement	http://www.ebi.ac.uk/efo/EFO_0006792, http://www.ebi.ac.uk/efo/EFO_0006799	GCST002591	Genome-wide genotyping array
2015-07-28	25188341	Beecham GW	2014-09-04	PLoS Genet	www.ncbi.nlm.nih.gov/pubmed/25188341	Genome-wide association meta-analysis of neuropathologic features of Alzheimer's disease and related dementias.	Lewy body disease	up to 3,526 individuals	NA	11q13.5	11	77211536	MYO7A	MYO7A			ENSG00000137474			rs55770291-A	rs55770291	0	55770291	intron_variant	0	0.0114	4e-06	5.39794	(Ordinal I)	1.6201	[0.93-2.31] unit increase	Affymetrix, Illumina [NR] (imputed)	N	Lewy body dementia, Lewy body dementia measurement	http://www.ebi.ac.uk/efo/EFO_0006792, http://www.ebi.ac.uk/efo/EFO_0006799	GCST002591	Genome-wide genotyping array
2015-07-28	25188341	Beecham GW	2014-09-04	PLoS Genet	www.ncbi.nlm.nih.gov/pubmed/25188341	Genome-wide association meta-analysis of neuropathologic features of Alzheimer's disease and related dementias.	Lewy body disease	up to 3,526 individuals	NA	5q34	5	165705969	intergenic	RN7SKP60 - RPL21P59	ENSG00000252794	ENSG00000253946		96290	199157	rs262741-G	rs262741	0	262741	intron_variant	1	0.5416	5e-06	5.30103	(Ordinal I)	0.2447	[0.14-0.35] unit increase	Affymetrix, Illumina [NR] (imputed)	N	Lewy body dementia, Lewy body dementia measurement	http://www.ebi.ac.uk/efo/EFO_0006792, http://www.ebi.ac.uk/efo/EFO_0006799	GCST002591	Genome-wide genotyping array
2015-07-28	25188341	Beecham GW	2014-09-04	PLoS Genet	www.ncbi.nlm.nih.gov/pubmed/25188341	Genome-wide association meta-analysis of neuropathologic features of Alzheimer's disease and related dementias.	Lewy body disease	up to 3,526 individuals	NA				GON4L							chr1:155733245-T	chr1:155733245	0			1	0.0602	5e-06	5.30103	(Ordinal I)	0.7777	[0.44-1.11] unit increase	Affymetrix, Illumina [NR] (imputed)	N	Lewy body dementia, Lewy body dementia measurement	http://www.ebi.ac.uk/efo/EFO_0006792, http://www.ebi.ac.uk/efo/EFO_0006799	GCST002591	Genome-wide genotyping array
2015-07-28	25188341	Beecham GW	2014-09-04	PLoS Genet	www.ncbi.nlm.nih.gov/pubmed/25188341	Genome-wide association meta-analysis of neuropathologic features of Alzheimer's disease and related dementias.	Lewy body disease	up to 3,526 individuals	NA	7q31.33	7	124796085	intergenic	LINC03043 - POT1	ENSG00000275356	ENSG00000128513		5396	26301	rs28523990-T	rs28523990	0	28523990	intergenic_variant	1	0.282	7e-06	5.1549	(Ordinal I)	0.2719	[0.15-0.39] unit decrease	Affymetrix, Illumina [NR] (imputed)	N	Lewy body dementia, Lewy body dementia measurement	http://www.ebi.ac.uk/efo/EFO_0006792, http://www.ebi.ac.uk/efo/EFO_0006799	GCST002591	Genome-wide genotyping array
2015-07-28	25188341	Beecham GW	2014-09-04	PLoS Genet	www.ncbi.nlm.nih.gov/pubmed/25188341	Genome-wide association meta-analysis of neuropathologic features of Alzheimer's disease and related dementias.	Lewy body disease	up to 3,526 individuals	NA	22q13.31	22	44127282	PARVB	PARVB			ENSG00000188677			rs133911-G	rs133911	0	133911	intron_variant	0	0.7038	7e-06	5.1549	(Ordinal I)	0.3047	[0.17-0.44] unit decrease	Affymetrix, Illumina [NR] (imputed)	N	Lewy body dementia, Lewy body dementia measurement	http://www.ebi.ac.uk/efo/EFO_0006792, http://www.ebi.ac.uk/efo/EFO_0006799	GCST002591	Genome-wide genotyping array
2015-07-28	25188341	Beecham GW	2014-09-04	PLoS Genet	www.ncbi.nlm.nih.gov/pubmed/25188341	Genome-wide association meta-analysis of neuropathologic features of Alzheimer's disease and related dementias.	Lewy body disease	up to 3,526 individuals	NA	4q22.3	4	94555568	PDLIM5	PDLIM5			ENSG00000163110			rs2452591-A	rs2452591	0	2452591	intron_variant	0	0.3832	8e-06	5.09691	(Ordinal I)	0.2693	[0.15-0.39] unit decrease	Affymetrix, Illumina [NR] (imputed)	N	Lewy body dementia, Lewy body dementia measurement	http://www.ebi.ac.uk/efo/EFO_0006792, http://www.ebi.ac.uk/efo/EFO_0006799	GCST002591	Genome-wide genotyping array
2015-07-28	25188341	Beecham GW	2014-09-04	PLoS Genet	www.ncbi.nlm.nih.gov/pubmed/25188341	Genome-wide association meta-analysis of neuropathologic features of Alzheimer's disease and related dementias.	Lewy body disease	up to 3,526 individuals	NA	10q26.13	10	123100510	intergenic	ACADSB - HMX3	ENSG00000196177	ENSG00000188620		42220	35460	rs7078209-G	rs7078209	0	7078209	intergenic_variant	1	0.6751	8e-06	5.09691	(Ordinal I)	0.2658	[0.15-0.38] unit increase	Affymetrix, Illumina [NR] (imputed)	N	Lewy body dementia, Lewy body dementia measurement	http://www.ebi.ac.uk/efo/EFO_0006792, http://www.ebi.ac.uk/efo/EFO_0006799	GCST002591	Genome-wide genotyping array
2015-07-28	25188341	Beecham GW	2014-09-04	PLoS Genet	www.ncbi.nlm.nih.gov/pubmed/25188341	Genome-wide association meta-analysis of neuropathologic features of Alzheimer's disease and related dementias.	Lewy body disease	up to 3,526 individuals	NA	8q23.1	8	107146155	intergenic	ABRA - HMGB1P46	ENSG00000174429	ENSG00000254146		375911	27045	rs2584363-T	rs2584363	0	2584363	intergenic_variant	1	0.1921	8e-06	5.09691	(Ordinal I)	0.3098	[0.17-0.45] unit decrease	Affymetrix, Illumina [NR] (imputed)	N	Lewy body dementia, Lewy body dementia measurement	http://www.ebi.ac.uk/efo/EFO_0006792, http://www.ebi.ac.uk/efo/EFO_0006799	GCST002591	Genome-wide genotyping array
2015-07-28	25188341	Beecham GW	2014-09-04	PLoS Genet	www.ncbi.nlm.nih.gov/pubmed/25188341	Genome-wide association meta-analysis of neuropathologic features of Alzheimer's disease and related dementias.	Lewy body disease	up to 3,526 individuals	NA	5p15.2	5	11370935	CTNND2	CTNND2			ENSG00000169862			rs6887317-A	rs6887317	0	6887317	intron_variant	0	0.407	9e-06	5.04576	(Ordinal I)	0.2466	[0.14-0.36] unit increase	Affymetrix, Illumina [NR] (imputed)	N	Lewy body dementia, Lewy body dementia measurement	http://www.ebi.ac.uk/efo/EFO_0006792, http://www.ebi.ac.uk/efo/EFO_0006799	GCST002591	Genome-wide genotyping array
2015-07-28	25188341	Beecham GW	2014-09-04	PLoS Genet	www.ncbi.nlm.nih.gov/pubmed/25188341	Genome-wide association meta-analysis of neuropathologic features of Alzheimer's disease and related dementias.	Lewy body disease	up to 3,526 individuals	NA	13q14.3	13	52434913	VPS36	VPS36			ENSG00000136100			rs11148252-C	rs11148252	0	11148252	intron_variant	0	0.5913	9e-06	5.04576	(Ordinal I)	0.2351	[0.13-0.34] unit decrease	Affymetrix, Illumina [NR] (imputed)	N	Lewy body dementia, Lewy body dementia measurement	http://www.ebi.ac.uk/efo/EFO_0006792, http://www.ebi.ac.uk/efo/EFO_0006799	GCST002591	Genome-wide genotyping array
2015-07-28	25188341	Beecham GW	2014-09-04	PLoS Genet	www.ncbi.nlm.nih.gov/pubmed/25188341	Genome-wide association meta-analysis of neuropathologic features of Alzheimer's disease and related dementias.	Lewy body disease	up to 3,526 individuals	NA	9q33.3	9	127271268	GARNL3	GARNL3			ENSG00000136895			rs913351-G	rs913351	0	913351	intron_variant	0	0.9798	9e-06	5.04576	(Ordinal I)	0.811	[0.45-1.17] unit decrease	Affymetrix, Illumina [NR] (imputed)	N	Lewy body dementia, Lewy body dementia measurement	http://www.ebi.ac.uk/efo/EFO_0006792, http://www.ebi.ac.uk/efo/EFO_0006799	GCST002591	Genome-wide genotyping array
2015-07-28	25188341	Beecham GW	2014-09-04	PLoS Genet	www.ncbi.nlm.nih.gov/pubmed/25188341	Genome-wide association meta-analysis of neuropathologic features of Alzheimer's disease and related dementias.	Lewy body disease	up to 3,526 individuals	NA				GNB5							chr15:52443375-A	chr15:52443375	0			1	0.0103	9e-06	5.04576	(Ordinal I)	2.0434	[1.14-2.95] unit increase	Affymetrix, Illumina [NR] (imputed)	N	Lewy body dementia, Lewy body dementia measurement	http://www.ebi.ac.uk/efo/EFO_0006792, http://www.ebi.ac.uk/efo/EFO_0006799	GCST002591	Genome-wide genotyping array
2015-07-28	25188341	Beecham GW	2014-09-04	PLoS Genet	www.ncbi.nlm.nih.gov/pubmed/25188341	Genome-wide association meta-analysis of neuropathologic features of Alzheimer's disease and related dementias.	Lewy body disease	up to 3,526 individuals	NA				SPHKAP							chr2:228891013-G	chr2:228891013	0			1	0.9785	6e-06	5.22185	(Ordinal II)	1.1721	[0.66-1.68] unit decrease	Affymetrix, Illumina [NR] (imputed)	N	Lewy body dementia, Lewy body dementia measurement	http://www.ebi.ac.uk/efo/EFO_0006792, http://www.ebi.ac.uk/efo/EFO_0006799	GCST002591	Genome-wide genotyping array
2015-07-28	25188341	Beecham GW	2014-09-04	PLoS Genet	www.ncbi.nlm.nih.gov/pubmed/25188341	Genome-wide association meta-analysis of neuropathologic features of Alzheimer's disease and related dementias.	Lewy body disease	up to 3,526 individuals	NA				IRF2							chr4:185384861-G	chr4:185384861	0			1	0.9531	1e-06	6	(Ordinal II)	0.6523	[0.39-0.91] unit decrease	Affymetrix, Illumina [NR] (imputed)	N	Lewy body dementia, Lewy body dementia measurement	http://www.ebi.ac.uk/efo/EFO_0006792, http://www.ebi.ac.uk/efo/EFO_0006799	GCST002591	Genome-wide genotyping array
2015-07-28	25188341	Beecham GW	2014-09-04	PLoS Genet	www.ncbi.nlm.nih.gov/pubmed/25188341	Genome-wide association meta-analysis of neuropathologic features of Alzheimer's disease and related dementias.	Lewy body disease	up to 3,526 individuals	NA				intergenic							rs11739210-C	rs11739210	0	11739210		1	0.9824	8e-06	5.09691	(Ordinal II)	1.1285	[0.63-1.62] unit decrease	Affymetrix, Illumina [NR] (imputed)	N	Lewy body dementia, Lewy body dementia measurement	http://www.ebi.ac.uk/efo/EFO_0006792, http://www.ebi.ac.uk/efo/EFO_0006799	GCST002591	Genome-wide genotyping array
2015-07-28	25188341	Beecham GW	2014-09-04	PLoS Genet	www.ncbi.nlm.nih.gov/pubmed/25188341	Genome-wide association meta-analysis of neuropathologic features of Alzheimer's disease and related dementias.	Lewy body disease	up to 3,526 individuals	NA	7q31.33	7	124822027	intergenic	LINC03043 - POT1	ENSG00000275356	ENSG00000128513		31338	359	rs727505-A	rs727505	0	727505	intergenic_variant	1	0.2875	6e-06	5.22185	(Ordinal II)	0.2777	[0.16-0.4] unit decrease	Affymetrix, Illumina [NR] (imputed)	N	Lewy body dementia, Lewy body dementia measurement	http://www.ebi.ac.uk/efo/EFO_0006792, http://www.ebi.ac.uk/efo/EFO_0006799	GCST002591	Genome-wide genotyping array
2015-07-28	25188341	Beecham GW	2014-09-04	PLoS Genet	www.ncbi.nlm.nih.gov/pubmed/25188341	Genome-wide association meta-analysis of neuropathologic features of Alzheimer's disease and related dementias.	Lewy body disease	up to 3,526 individuals	NA	9q21.32	9	83295597	FRMD3	FRMD3			ENSG00000172159			rs1570582-C	rs1570582	0	1570582	intron_variant	0	0.9476	9e-06	5.04576	(Ordinal II)	0.502	[0.28-0.72] unit decrease	Affymetrix, Illumina [NR] (imputed)	N	Lewy body dementia, Lewy body dementia measurement	http://www.ebi.ac.uk/efo/EFO_0006792, http://www.ebi.ac.uk/efo/EFO_0006799	GCST002591	Genome-wide genotyping array
2015-07-28	25188341	Beecham GW	2014-09-04	PLoS Genet	www.ncbi.nlm.nih.gov/pubmed/25188341	Genome-wide association meta-analysis of neuropathologic features of Alzheimer's disease and related dementias.	Lewy body disease	up to 3,526 individuals	NA	10q26.13	10	123100510	intergenic	ACADSB - HMX3	ENSG00000196177	ENSG00000188620		42220	35460	rs7078209-G	rs7078209	0	7078209	intergenic_variant	1	0.6747	5e-06	5.30103	(Ordinal II)	0.2772	[0.16-0.4] unit increase	Affymetrix, Illumina [NR] (imputed)	N	Lewy body dementia, Lewy body dementia measurement	http://www.ebi.ac.uk/efo/EFO_0006792, http://www.ebi.ac.uk/efo/EFO_0006799	GCST002591	Genome-wide genotyping array
2015-07-28	25188341	Beecham GW	2014-09-04	PLoS Genet	www.ncbi.nlm.nih.gov/pubmed/25188341	Genome-wide association meta-analysis of neuropathologic features of Alzheimer's disease and related dementias.	Lewy body disease	up to 3,526 individuals	NA	11p15.1	11	18270189	intergenic	SAA1 - HPS5	ENSG00000173432	ENSG00000110756		212	8479	rs11024598-G	rs11024598	0	11024598	intergenic_variant	1	0.4741	9e-06	5.04576	(Ordinal II)	0.2593	[0.14-0.37] unit increase	Affymetrix, Illumina [NR] (imputed)	N	Lewy body dementia, Lewy body dementia measurement	http://www.ebi.ac.uk/efo/EFO_0006792, http://www.ebi.ac.uk/efo/EFO_0006799	GCST002591	Genome-wide genotyping array
2015-07-28	25188341	Beecham GW	2014-09-04	PLoS Genet	www.ncbi.nlm.nih.gov/pubmed/25188341	Genome-wide association meta-analysis of neuropathologic features of Alzheimer's disease and related dementias.	Lewy body disease	up to 3,526 individuals	NA	12q21.31	12	85865680	intergenic	RASSF9 - NTS	ENSG00000198774	ENSG00000133636		29271	8615	rs7132746-C	rs7132746	0	7132746	intergenic_variant	1	0.8751	2e-06	5.69897	(Ordinal II)	0.3623	[0.21-0.51] unit decrease	Affymetrix, Illumina [NR] (imputed)	N	Lewy body dementia, Lewy body dementia measurement	http://www.ebi.ac.uk/efo/EFO_0006792, http://www.ebi.ac.uk/efo/EFO_0006799	GCST002591	Genome-wide genotyping array
2015-07-28	25188341	Beecham GW	2014-09-04	PLoS Genet	www.ncbi.nlm.nih.gov/pubmed/25188341	Genome-wide association meta-analysis of neuropathologic features of Alzheimer's disease and related dementias.	Lewy body disease	up to 3,526 individuals	NA	14q21.2	14	44213661	intergenic	LINC02307			ENSG00000258969			rs12590995-C	rs12590995	0	12590995	intron_variant	0	0.9192	5e-06	5.30103	(Ordinal II)	0.4532	[0.26-0.65] unit decrease	Affymetrix, Illumina [NR] (imputed)	N	Lewy body dementia, Lewy body dementia measurement	http://www.ebi.ac.uk/efo/EFO_0006792, http://www.ebi.ac.uk/efo/EFO_0006799	GCST002591	Genome-wide genotyping array
2015-07-28	25188341	Beecham GW	2014-09-04	PLoS Genet	www.ncbi.nlm.nih.gov/pubmed/25188341	Genome-wide association meta-analysis of neuropathologic features of Alzheimer's disease and related dementias.	Lewy body disease	up to 3,526 individuals	NA	19q13.32	19	44908684	APOE, LOC100129500	APOE			ENSG00000130203			rs429358-C	rs429358	0	429358	missense_variant	0	0.7347	5e-12	11.301	(Ordinal II)	0.508	[0.36-0.65] unit decrease	Affymetrix, Illumina [NR] (imputed)	N	Lewy body dementia, Lewy body dementia measurement	http://www.ebi.ac.uk/efo/EFO_0006792, http://www.ebi.ac.uk/efo/EFO_0006799	GCST002591	Genome-wide genotyping array
2015-07-28	25188341	Beecham GW	2014-09-04	PLoS Genet	www.ncbi.nlm.nih.gov/pubmed/25188341	Genome-wide association meta-analysis of neuropathologic features of Alzheimer's disease and related dementias.	Lewy body disease	up to 3,526 individuals	NA	20q13.31	20	56679998	intergenic	RNU6-1146P - RN7SL170P	ENSG00000252091	ENSG00000241821		12467	8403	rs6127813-T	rs6127813	0	6127813	intron_variant	1	0.2985	2e-06	5.69897	(Ordinal II)	0.2843	[0.17-0.4] unit decrease	Affymetrix, Illumina [NR] (imputed)	N	Lewy body dementia, Lewy body dementia measurement	http://www.ebi.ac.uk/efo/EFO_0006792, http://www.ebi.ac.uk/efo/EFO_0006799	GCST002591	Genome-wide genotyping array
2015-07-28	25188341	Beecham GW	2014-09-04	PLoS Genet	www.ncbi.nlm.nih.gov/pubmed/25188341	Genome-wide association meta-analysis of neuropathologic features of Alzheimer's disease and related dementias.	Lewy body disease	up to 3,526 individuals	NA				SPHKAP							chr2:228891013-G	chr2:228891013-G	0			1	0.9785	8e-06	5.09691	(Case/control)	1.1951	[0.67-1.72] unit decrease	Affymetrix, Illumina [NR] (imputed)	N	Lewy body dementia, Lewy body dementia measurement	http://www.ebi.ac.uk/efo/EFO_0006792, http://www.ebi.ac.uk/efo/EFO_0006799	GCST002591	Genome-wide genotyping array
2015-07-28	25188341	Beecham GW	2014-09-04	PLoS Genet	www.ncbi.nlm.nih.gov/pubmed/25188341	Genome-wide association meta-analysis of neuropathologic features of Alzheimer's disease and related dementias.	Lewy body disease	up to 3,526 individuals	NA				IRF2							chr4:185384861-G	chr4:185384861	0			1	0.9531	9e-07	6.04576	(Case/control)	0.659	[0.4-0.92] unit decrease	Affymetrix, Illumina [NR] (imputed)	N	Lewy body dementia, Lewy body dementia measurement	http://www.ebi.ac.uk/efo/EFO_0006792, http://www.ebi.ac.uk/efo/EFO_0006799	GCST002591	Genome-wide genotyping array
2015-07-28	25188341	Beecham GW	2014-09-04	PLoS Genet	www.ncbi.nlm.nih.gov/pubmed/25188341	Genome-wide association meta-analysis of neuropathologic features of Alzheimer's disease and related dementias.	Lewy body disease	up to 3,526 individuals	NA	7q31.33	7	124822027	intergenic	LINC03043 - POT1	ENSG00000275356	ENSG00000128513		31338	359	rs727505-A	rs727505	0	727505	intergenic_variant	1	0.2876	5e-06	5.30103	(Case/control)	0.2807	[0.25-0.31] unit decrease	Affymetrix, Illumina [NR] (imputed)	N	Lewy body dementia, Lewy body dementia measurement	http://www.ebi.ac.uk/efo/EFO_0006792, http://www.ebi.ac.uk/efo/EFO_0006799	GCST002591	Genome-wide genotyping array
2015-07-28	25188341	Beecham GW	2014-09-04	PLoS Genet	www.ncbi.nlm.nih.gov/pubmed/25188341	Genome-wide association meta-analysis of neuropathologic features of Alzheimer's disease and related dementias.	Lewy body disease	up to 3,526 individuals	NA	10q26.13	10	123100510	intergenic	ACADSB - HMX3	ENSG00000196177	ENSG00000188620		42220	35460	rs7078209-G	rs7078209	0	7078209	intergenic_variant	1	0.6744	4e-06	5.39794	(Case/control)	0.2812	[0.16-0.4] unit increase	Affymetrix, Illumina [NR] (imputed)	N	Lewy body dementia, Lewy body dementia measurement	http://www.ebi.ac.uk/efo/EFO_0006792, http://www.ebi.ac.uk/efo/EFO_0006799	GCST002591	Genome-wide genotyping array
2015-07-28	25188341	Beecham GW	2014-09-04	PLoS Genet	www.ncbi.nlm.nih.gov/pubmed/25188341	Genome-wide association meta-analysis of neuropathologic features of Alzheimer's disease and related dementias.	Lewy body disease	up to 3,526 individuals	NA	11p15.1	11	18270189	intergenic	SAA1 - HPS5	ENSG00000173432	ENSG00000110756		212	8479	rs11024598-G	rs11024598	0	11024598	intergenic_variant	1	0.4743	8e-06	5.09691	(Case/control)	0.262	[0.15-0.38] unit increase	Affymetrix, Illumina [NR] (imputed)	N	Lewy body dementia, Lewy body dementia measurement	http://www.ebi.ac.uk/efo/EFO_0006792, http://www.ebi.ac.uk/efo/EFO_0006799	GCST002591	Genome-wide genotyping array
2015-07-28	25188341	Beecham GW	2014-09-04	PLoS Genet	www.ncbi.nlm.nih.gov/pubmed/25188341	Genome-wide association meta-analysis of neuropathologic features of Alzheimer's disease and related dementias.	Lewy body disease	up to 3,526 individuals	NA	12q21.31	12	85865680	intergenic	RASSF9 - NTS	ENSG00000198774	ENSG00000133636		29271	8615	rs7132746-C	rs7132746	0	7132746	intergenic_variant	1	0.8751	9e-06	5.04576	(Case/control)	0.3439	[0.19-0.5] unit decrease	Affymetrix, Illumina [NR] (imputed)	N	Lewy body dementia, Lewy body dementia measurement	http://www.ebi.ac.uk/efo/EFO_0006792, http://www.ebi.ac.uk/efo/EFO_0006799	GCST002591	Genome-wide genotyping array
2015-07-28	25188341	Beecham GW	2014-09-04	PLoS Genet	www.ncbi.nlm.nih.gov/pubmed/25188341	Genome-wide association meta-analysis of neuropathologic features of Alzheimer's disease and related dementias.	Lewy body disease	up to 3,526 individuals	NA	14q21.1	14	38172501	intergenic	TTC6 - SSTR1	ENSG00000139865	ENSG00000139874		131059	35403	rs2803904-C	rs2803904	0	2803904	intron_variant	1	0.5791	5e-06	5.30103	(Case/control)	0.2574	[0.15-0.37] unit increase	Affymetrix, Illumina [NR] (imputed)	N	Lewy body dementia, Lewy body dementia measurement	http://www.ebi.ac.uk/efo/EFO_0006792, http://www.ebi.ac.uk/efo/EFO_0006799	GCST002591	Genome-wide genotyping array
2015-07-28	25188341	Beecham GW	2014-09-04	PLoS Genet	www.ncbi.nlm.nih.gov/pubmed/25188341	Genome-wide association meta-analysis of neuropathologic features of Alzheimer's disease and related dementias.	Lewy body disease	up to 3,526 individuals	NA	19q13.32	19	44908684	APOE, LOC100129500	APOE			ENSG00000130203			rs429358-C	rs429358	0	429358	missense_variant	0	0.7344	3e-11	10.5229	(Case/control)	0.4905	[0.35-0.63] unit decrease	Affymetrix, Illumina [NR] (imputed)	N	Lewy body dementia, Lewy body dementia measurement	http://www.ebi.ac.uk/efo/EFO_0006792, http://www.ebi.ac.uk/efo/EFO_0006799	GCST002591	Genome-wide genotyping array
2015-07-28	25188341	Beecham GW	2014-09-04	PLoS Genet	www.ncbi.nlm.nih.gov/pubmed/25188341	Genome-wide association meta-analysis of neuropathologic features of Alzheimer's disease and related dementias.	Lewy body disease	up to 3,526 individuals	NA	20q13.31	20	56679998	intergenic	RNU6-1146P - RN7SL170P	ENSG00000252091	ENSG00000241821		12467	8403	rs6127813-T	rs6127813	0	6127813	intron_variant	1	0.2984	2e-06	5.69897	(Case/control)	0.282	[0.16-0.4] unit decrease	Affymetrix, Illumina [NR] (imputed)	N	Lewy body dementia, Lewy body dementia measurement	http://www.ebi.ac.uk/efo/EFO_0006792, http://www.ebi.ac.uk/efo/EFO_0006799	GCST002591	Genome-wide genotyping array
2015-07-28	25188341	Beecham GW	2014-09-04	PLoS Genet	www.ncbi.nlm.nih.gov/pubmed/25188341	Genome-wide association meta-analysis of neuropathologic features of Alzheimer's disease and related dementias.	Lewy body disease	up to 3,526 individuals	NA	19q13.32	19	44908684	APOE, LOC100129500	APOE			ENSG00000130203			rs429358-C	rs429358	0	429358	missense_variant	0	0.732	1e-12	12	(Ordinal I)	0.4997	[0.36-0.64] unit decrease	Affymetrix, Illumina [NR] (imputed)	N	Lewy body dementia, Lewy body dementia measurement	http://www.ebi.ac.uk/efo/EFO_0006792, http://www.ebi.ac.uk/efo/EFO_0006799	GCST002591	Genome-wide genotyping array
2015-07-28	25188341	Beecham GW	2014-09-04	PLoS Genet	www.ncbi.nlm.nih.gov/pubmed/25188341	Genome-wide association meta-analysis of neuropathologic features of Alzheimer's disease and related dementias.	Lewy body disease	up to 3,526 individuals	NA				intergenic							chr4:185405621-A	chr4:185405621	0			1	0.0524	2e-06	5.69897	(Ordinal I)	0.528	[0.31-0.74] unit increase	Affymetrix, Illumina [NR] (imputed)	N	Lewy body dementia, Lewy body dementia measurement	http://www.ebi.ac.uk/efo/EFO_0006792, http://www.ebi.ac.uk/efo/EFO_0006799	GCST002591	Genome-wide genotyping array
2015-07-28	25188341	Beecham GW	2014-09-04	PLoS Genet	www.ncbi.nlm.nih.gov/pubmed/25188341	Genome-wide association meta-analysis of neuropathologic features of Alzheimer's disease and related dementias.	Lewy body disease	up to 3,526 individuals	NA	9q21.32	9	83295597	FRMD3	FRMD3			ENSG00000172159			rs1570582-C	rs1570582	0	1570582	intron_variant	0	0.9471	2e-06	5.69897	(Ordinal I)	0.5137	[0.3-0.73] unit decrease	Affymetrix, Illumina [NR] (imputed)	N	Lewy body dementia, Lewy body dementia measurement	http://www.ebi.ac.uk/efo/EFO_0006792, http://www.ebi.ac.uk/efo/EFO_0006799	GCST002591	Genome-wide genotyping array
2019-06-03	31065058	Rongve A	2019-05-07	Sci Rep	www.ncbi.nlm.nih.gov/pubmed/31065058	GBA and APOE Œµ4 associate with sporadic dementia with Lewy bodies in European genome wide association study.	Dementia with Lewy bodies	720 European ancestry cases, 6,490 European ancestry controls	108 European ancestry cases, 75,545 European ancestry controls	19q13.32	19	44908684	APOE	APOE			ENSG00000130203			rs429358-?	rs429358	0	429358	missense_variant	0	NR	6e-17	16.2218		2.28	[NR]	Illumina [6963063] (imputed)	N	Lewy body dementia	http://www.ebi.ac.uk/efo/EFO_0006792	GCST007881	Genome-wide genotyping array
2019-06-03	31065058	Rongve A	2019-05-07	Sci Rep	www.ncbi.nlm.nih.gov/pubmed/31065058	GBA and APOE Œµ4 associate with sporadic dementia with Lewy bodies in European genome wide association study.	Dementia with Lewy bodies	720 European ancestry cases, 6,490 European ancestry controls	108 European ancestry cases, 75,545 European ancestry controls	1q22	1	155419060	ASH1L, GBA	ASH1L			ENSG00000116539			rs12734374-?	rs12734374	0	12734374	intron_variant	0	NR	1e-09	9		4.31	[NR]	Illumina [6963063] (imputed)	N	Lewy body dementia	http://www.ebi.ac.uk/efo/EFO_0006792	GCST007881	Genome-wide genotyping array
2025-01-06	39024449	Verma A	2024-07-19	Science	www.ncbi.nlm.nih.gov/pubmed/39024449	Diversity and scale: Genetic architecture of 2068 traits in the VA Million Veteran Program.	Disorders of carbohydrate transport and metabolism (PheCode 271)	5,585 African American or Afro-Caribbean cases, 111,218 African American or Afro-Caribbean controls, 2,347 Hispanic or Latin American cases, 55,373 Hispanic or Latin American controls, 278 East Asian ancestry cases, 6,304 East Asian ancestry controls, 12,349 European ancestry cases, 426,073 European ancestry controls	NA	2q31.1	2	168906638		G6PC2, SPC25			ENSG00000152254, ENSG00000152253			rs560887-T	rs560887	0	560887	intron_variant	0	0.237	5e-22	21.301		0.1278	[0.11-0.15] unit decrease	NR [44300000] (imputed)	N	inborn carbohydrate metabolic disorder	http://purl.obolibrary.org/obo/MONDO_0019214	GCST90479923	Genome-wide genotyping array
2025-01-06	39024449	Verma A	2024-07-19	Science	www.ncbi.nlm.nih.gov/pubmed/39024449	Diversity and scale: Genetic architecture of 2068 traits in the VA Million Veteran Program.	Disorders of carbohydrate transport and metabolism (PheCode 271)	5,585 African American or Afro-Caribbean cases, 111,218 African American or Afro-Caribbean controls, 2,347 Hispanic or Latin American cases, 55,373 Hispanic or Latin American controls, 278 East Asian ancestry cases, 6,304 East Asian ancestry controls, 12,349 European ancestry cases, 426,073 European ancestry controls	NA	7p13	7	44193234		GCK			ENSG00000106633			rs741037-G	rs741037	0	741037	intergenic_variant	0	0.8064	5e-13	12.301		0.09241	[0.07-0.115] unit decrease	NR [44300000] (imputed)	N	inborn carbohydrate metabolic disorder	http://purl.obolibrary.org/obo/MONDO_0019214	GCST90479923	Genome-wide genotyping array
2025-01-06	39024449	Verma A	2024-07-19	Science	www.ncbi.nlm.nih.gov/pubmed/39024449	Diversity and scale: Genetic architecture of 2068 traits in the VA Million Veteran Program.	Disorders of carbohydrate transport and metabolism (PheCode 271)	5,585 African American or Afro-Caribbean cases, 111,218 African American or Afro-Caribbean controls, 2,347 Hispanic or Latin American cases, 55,373 Hispanic or Latin American controls, 278 East Asian ancestry cases, 6,304 East Asian ancestry controls, 12,349 European ancestry cases, 426,073 European ancestry controls	NA	10q22.1	10	69334748		HK1			ENSG00000156515			rs17476364-T	rs17476364	0	17476364	intron_variant	0	0.9211	6e-17	16.2218		0.1815	[0.13-0.23] unit increase	NR [44300000] (imputed)	N	inborn carbohydrate metabolic disorder	http://purl.obolibrary.org/obo/MONDO_0019214	GCST90479923	Genome-wide genotyping array
2025-01-06	39024449	Verma A	2024-07-19	Science	www.ncbi.nlm.nih.gov/pubmed/39024449	Diversity and scale: Genetic architecture of 2068 traits in the VA Million Veteran Program.	Disorders of carbohydrate transport and metabolism (PheCode 271)	12,349 European ancestry cases, 426,073 European ancestry controls	NA											chr7:44223942-G	chr7:44223942	0			1	0.8255	3e-12	11.5229		0.1178	[0.085-0.151] unit decrease	NR [44300000] (imputed)	N	inborn carbohydrate metabolic disorder	http://purl.obolibrary.org/obo/MONDO_0019214	GCST90475711	Genome-wide genotyping array
2025-01-06	39024449	Verma A	2024-07-19	Science	www.ncbi.nlm.nih.gov/pubmed/39024449	Diversity and scale: Genetic architecture of 2068 traits in the VA Million Veteran Program.	Disorders of carbohydrate transport and metabolism (PheCode 271)	12,349 European ancestry cases, 426,073 European ancestry controls	NA											chr10:71099109-A	chr10:71099109	0			1	0.8957	7e-14	13.1549		0.1739	[0.13-0.22] unit increase	NR [44300000] (imputed)	N	inborn carbohydrate metabolic disorder	http://purl.obolibrary.org/obo/MONDO_0019214	GCST90475711	Genome-wide genotyping array
2025-01-06	39024449	Verma A	2024-07-19	Science	www.ncbi.nlm.nih.gov/pubmed/39024449	Diversity and scale: Genetic architecture of 2068 traits in the VA Million Veteran Program.	Disorders of carbohydrate transport and metabolism (PheCode 271)	12,349 European ancestry cases, 426,073 European ancestry controls	NA	2q31.1	2	168906638		G6PC2, SPC25			ENSG00000152254, ENSG00000152253			rs560887-T	rs560887	0	560887	intron_variant	0	0.2975	3e-19	18.5229		0.1302	[0.1-0.16] unit decrease	NR [44300000] (imputed)	N	inborn carbohydrate metabolic disorder	http://purl.obolibrary.org/obo/MONDO_0019214	GCST90475711	Genome-wide genotyping array
2025-01-06	39024449	Verma A	2024-07-19	Science	www.ncbi.nlm.nih.gov/pubmed/39024449	Diversity and scale: Genetic architecture of 2068 traits in the VA Million Veteran Program.	Disorders of plasma protein metabolism (PheCode 270.3)	2,497 African American or Afro-Caribbean cases, 117,850 African American or Afro-Caribbean controls, 5,439 European ancestry cases, 441,788 European ancestry controls, 515 Hispanic or Latin American cases, 58,968 Hispanic or Latin American controls	NA	6p25.3	6	484453		IRF4 - EXOC2	ENSG00000137265	ENSG00000112685		73010	701	rs116446171-C	rs116446171	0	116446171	intergenic_variant	1	0.977	2e-15	14.699		0.4214	[0.36-0.49] unit decrease	NR [44300000] (imputed)	N	plasma protein metabolism disease	http://purl.obolibrary.org/obo/MONDO_0002273	GCST90479920	Genome-wide genotyping array
2025-01-06	39024449	Verma A	2024-07-19	Science	www.ncbi.nlm.nih.gov/pubmed/39024449	Diversity and scale: Genetic architecture of 2068 traits in the VA Million Veteran Program.	Disorders of plasma protein metabolism (PheCode 270.3)	2,497 African American or Afro-Caribbean cases, 117,850 African American or Afro-Caribbean controls, 5,439 European ancestry cases, 441,788 European ancestry controls, 515 Hispanic or Latin American cases, 58,968 Hispanic or Latin American controls	NA	14q32.13	14	94371805		SERPINA2 - SERPINA1	ENSG00000258597	ENSG00000197249		5107	4942	rs112635299-G	rs112635299	0	112635299	intron_variant	1	0.9859	4e-88	87.3979		0.9602	[0.93-0.99] unit decrease	NR [44300000] (imputed)	N	plasma protein metabolism disease	http://purl.obolibrary.org/obo/MONDO_0002273	GCST90479920	Genome-wide genotyping array
2025-01-06	39024449	Verma A	2024-07-19	Science	www.ncbi.nlm.nih.gov/pubmed/39024449	Diversity and scale: Genetic architecture of 2068 traits in the VA Million Veteran Program.	Disorders of plasma protein metabolism (PheCode 270.3)	2,497 African American or Afro-Caribbean cases, 117,850 African American or Afro-Caribbean controls, 5,439 European ancestry cases, 441,788 European ancestry controls, 515 Hispanic or Latin American cases, 58,968 Hispanic or Latin American controls	NA	14q32.13	14	95577209		LINC02318			ENSG00000258390			rs117972357-G	rs117972357	0	117972357	intron_variant	0	0.9983	1e-25	25		1.68	[1.63-1.73] unit decrease	NR [44300000] (imputed)	N	plasma protein metabolism disease	http://purl.obolibrary.org/obo/MONDO_0002273	GCST90479920	Genome-wide genotyping array
2025-01-06	39024449	Verma A	2024-07-19	Science	www.ncbi.nlm.nih.gov/pubmed/39024449	Diversity and scale: Genetic architecture of 2068 traits in the VA Million Veteran Program.	Disorders of plasma protein metabolism (PheCode 270.3)	2,497 African American or Afro-Caribbean cases, 117,850 African American or Afro-Caribbean controls, 5,439 European ancestry cases, 441,788 European ancestry controls, 515 Hispanic or Latin American cases, 58,968 Hispanic or Latin American controls	NA	17p11.2	17	16939677		TNFRSF13B			ENSG00000240505			rs34562254-G	rs34562254	0	34562254	missense_variant	0	0.8885	4e-15	14.3979		0.183	[0.15-0.22] unit decrease	NR [44300000] (imputed)	N	plasma protein metabolism disease	http://purl.obolibrary.org/obo/MONDO_0002273	GCST90479920	Genome-wide genotyping array
2025-01-06	39024449	Verma A	2024-07-19	Science	www.ncbi.nlm.nih.gov/pubmed/39024449	Diversity and scale: Genetic architecture of 2068 traits in the VA Million Veteran Program.	Disorders of plasma protein metabolism (PheCode 270.3)	5,439 European ancestry cases, 441,788 European ancestry controls	NA											chr6:483593-A	chr6:483593	0			1	0.979	4e-18	17.3979		0.5472	[0.43-0.66] unit decrease	NR [44300000] (imputed)	N	plasma protein metabolism disease	http://purl.obolibrary.org/obo/MONDO_0002273	GCST90475709	Genome-wide genotyping array
2025-01-06	39024449	Verma A	2024-07-19	Science	www.ncbi.nlm.nih.gov/pubmed/39024449	Diversity and scale: Genetic architecture of 2068 traits in the VA Million Veteran Program.	Disorders of plasma protein metabolism (PheCode 270.3)	5,439 European ancestry cases, 441,788 European ancestry controls	NA	14q32.13	14	94371805		SERPINA2 - SERPINA1	ENSG00000258597	ENSG00000197249		5107	4942	rs112635299-G	rs112635299	0	112635299	intron_variant	1	0.9819	4e-69	68.3979		0.977	[0.88-1.07] unit decrease	NR [44300000] (imputed)	N	plasma protein metabolism disease	http://purl.obolibrary.org/obo/MONDO_0002273	GCST90475709	Genome-wide genotyping array
2025-01-06	39024449	Verma A	2024-07-19	Science	www.ncbi.nlm.nih.gov/pubmed/39024449	Diversity and scale: Genetic architecture of 2068 traits in the VA Million Veteran Program.	Disorders of plasma protein metabolism (PheCode 270.3)	5,439 European ancestry cases, 441,788 European ancestry controls	NA	14q32.13	14	95577209		LINC02318			ENSG00000258390			rs117972357-G	rs117972357	0	117972357	intron_variant	0	0.9979	1e-17	17		1.659	[1.34-1.98] unit decrease	NR [44300000] (imputed)	N	plasma protein metabolism disease	http://purl.obolibrary.org/obo/MONDO_0002273	GCST90475709	Genome-wide genotyping array
2018-02-09	29263008	Guerreiro R	2018-01-01	Lancet Neurol	www.ncbi.nlm.nih.gov/pubmed/29263008	Investigating the genetic architecture of dementia with Lewy bodies: a two-stage genome-wide association study.	Dementia with Lewy bodies	1,216 European ancestry cases, 3,791 European ancestry controls	527 European ancestry cases, 663 European ancestry controls	19q13.32	19	44908684	APOE	APOE			ENSG00000130203			rs429358-C	rs429358	0	429358	missense_variant	0	0.14	3e-64	63.5229		2.46	[2.22-2.74]	Illumina [8397716] (imputed)	N	Lewy body dementia	http://www.ebi.ac.uk/efo/EFO_0006792	GCST005276	Genome-wide genotyping array
2018-02-09	29263008	Guerreiro R	2018-01-01	Lancet Neurol	www.ncbi.nlm.nih.gov/pubmed/29263008	Investigating the genetic architecture of dementia with Lewy bodies: a two-stage genome-wide association study.	Dementia with Lewy bodies	1,216 European ancestry cases, 3,791 European ancestry controls	527 European ancestry cases, 663 European ancestry controls	4q22.1	4	89835399	SNCA	SNCA			ENSG00000145335			rs7681440-?	rs7681440	0	7681440	intron_variant	0	0.52	9e-13	12.0458		1.36986	[1.27-1.49]	Illumina [8397716] (imputed)	N	Lewy body dementia	http://www.ebi.ac.uk/efo/EFO_0006792	GCST005276	Genome-wide genotyping array
2018-02-09	29263008	Guerreiro R	2018-01-01	Lancet Neurol	www.ncbi.nlm.nih.gov/pubmed/29263008	Investigating the genetic architecture of dementia with Lewy bodies: a two-stage genome-wide association study.	Dementia with Lewy bodies	1,216 European ancestry cases, 3,791 European ancestry controls	527 European ancestry cases, 663 European ancestry controls	1q22	1	155162560	GBA	HMGN2P18 - KRTCAP2	ENSG00000223452	ENSG00000163463		13747	6848	rs35749011-G	rs35749011	0	35749011	intergenic_variant	1	0.014	7e-10	9.1549		2.27	[1.75-2.95]	Illumina [8397716] (imputed)	N	Lewy body dementia	http://www.ebi.ac.uk/efo/EFO_0006792	GCST005276	Genome-wide genotyping array
2018-02-09	29263008	Guerreiro R	2018-01-01	Lancet Neurol	www.ncbi.nlm.nih.gov/pubmed/29263008	Investigating the genetic architecture of dementia with Lewy bodies: a two-stage genome-wide association study.	Dementia with Lewy bodies	1,216 European ancestry cases, 3,791 European ancestry controls	527 European ancestry cases, 663 European ancestry controls	16p11.2	16	30875322	BCL7C, STX1B	MIR4519, MIR762HG, BCL7C			ENSG00000265991, ENSG00000260083, ENSG00000099385			rs897984-?	rs897984	0	897984	non_coding_transcript_exon_variant	0	0.6	1e-08	8		1.2987	[1.18-1.41]	Illumina [8397716] (imputed)	N	Lewy body dementia	http://www.ebi.ac.uk/efo/EFO_0006792	GCST005276	Genome-wide genotyping array
2024-05-20	38701790	Chia R	2024-04-24	Neuron	www.ncbi.nlm.nih.gov/pubmed/38701790	Genome sequence analyses identify novel risk loci for multiple system atrophy.	Multiple system atrophy	888 European ancestry cases, 7,128 European ancestry controls	NA	4q31.21	4	143370884		GAB1			ENSG00000109458			rs55894236-C	rs55894236	0	55894236	intron_variant	0	0.39	1e-08	8		1.37	[1.23-1.52]	NR [7469974]	N	multiple system atrophy	http://www.ebi.ac.uk/efo/EFO_1001050	GCST90406924	Genome-wide sequencing
2024-05-20	38701790	Chia R	2024-04-24	Neuron	www.ncbi.nlm.nih.gov/pubmed/38701790	Genome sequence analyses identify novel risk loci for multiple system atrophy.	Multiple system atrophy	888 European ancestry cases, 7,128 European ancestry controls	NA	15q23	15	70380309		RNU6-745P - LINC02205	ENSG00000200216	ENSG00000259473		186968	123598	rs142721461-A	rs142721461	0	142721461	intron_variant	1	0.02	3e-08	7.52288		2.3	[1.71-3.08]	NR [7469974]	N	multiple system atrophy	http://www.ebi.ac.uk/efo/EFO_1001050	GCST90406924	Genome-wide sequencing
2024-05-20	38701790	Chia R	2024-04-24	Neuron	www.ncbi.nlm.nih.gov/pubmed/38701790	Genome sequence analyses identify novel risk loci for multiple system atrophy.	Multiple system atrophy	888 European ancestry cases, 7,128 European ancestry controls	NA	5q34	5	168050512		TENM2			ENSG00000145934			rs77075949-T	rs77075949	0	77075949	intron_variant	0	0.07	1e-08	8		7.4	[3.74-14.67]	NR [7247683]	N	multiple system atrophy	http://www.ebi.ac.uk/efo/EFO_1001050	GCST90406925	Genome-wide sequencing
2024-05-20	38701790	Chia R	2024-04-24	Neuron	www.ncbi.nlm.nih.gov/pubmed/38701790	Genome sequence analyses identify novel risk loci for multiple system atrophy.	Multiple system atrophy	888 European ancestry cases, 7,128 European ancestry controls	NA	7q11.21	7	66699548		RABGEF1			ENSG00000154710			rs11766262-C	rs11766262	0	11766262	intron_variant	0	0.59	2e-08	7.69897		1.95	[1.55-2.46]	NR [7247683]	N	multiple system atrophy	http://www.ebi.ac.uk/efo/EFO_1001050	GCST90406925	Genome-wide sequencing
2025-01-06	39024449	Verma A	2024-07-19	Science	www.ncbi.nlm.nih.gov/pubmed/39024449	Diversity and scale: Genetic architecture of 2068 traits in the VA Million Veteran Program.	Hyperglyceridemia (PheCode 272.12)	3,011 African American or Afro-Caribbean cases, 115,926 African American or Afro-Caribbean controls, 2,957 Hispanic or Latin American cases, 54,828 Hispanic or Latin American controls, 254 East Asian ancestry cases, 6,420 East Asian ancestry controls, 17,425 European ancestry cases, 419,299 European ancestry controls	NA	1p32.3	1	55039974		PCSK9			ENSG00000169174			rs11591147-G	rs11591147	0	11591147	missense_variant	0	0.9879	3e-13	12.5229		0.3263	[0.27-0.39] unit decrease	NR [44300000] (imputed)	N	familial lipoprotein lipase deficiency	http://purl.obolibrary.org/obo/MONDO_0009387	GCST90479925	Genome-wide genotyping array
2025-01-06	39024449	Verma A	2024-07-19	Science	www.ncbi.nlm.nih.gov/pubmed/39024449	Diversity and scale: Genetic architecture of 2068 traits in the VA Million Veteran Program.	Hyperglyceridemia (PheCode 272.12)	3,011 African American or Afro-Caribbean cases, 115,926 African American or Afro-Caribbean controls, 2,957 Hispanic or Latin American cases, 54,828 Hispanic or Latin American controls, 254 East Asian ancestry cases, 6,420 East Asian ancestry controls, 17,425 European ancestry cases, 419,299 European ancestry controls	NA	1p31.3	1	62629021		DOCK7			ENSG00000116641			rs10789118-A	rs10789118	0	10789118	intron_variant	0	0.6649	1e-39	39		0.1401	[0.12-0.16] unit increase	NR [44300000] (imputed)	N	familial lipoprotein lipase deficiency	http://purl.obolibrary.org/obo/MONDO_0009387	GCST90479925	Genome-wide genotyping array
2025-01-06	39024449	Verma A	2024-07-19	Science	www.ncbi.nlm.nih.gov/pubmed/39024449	Diversity and scale: Genetic architecture of 2068 traits in the VA Million Veteran Program.	Hyperglyceridemia (PheCode 272.12)	3,011 African American or Afro-Caribbean cases, 115,926 African American or Afro-Caribbean controls, 2,957 Hispanic or Latin American cases, 54,828 Hispanic or Latin American controls, 254 East Asian ancestry cases, 6,420 East Asian ancestry controls, 17,425 European ancestry cases, 419,299 European ancestry controls	NA	1p13.3	1	109274968		CELSR2			ENSG00000143126			rs12740374-G	rs12740374	0	12740374	3_prime_UTR_variant	0	0.7774	7e-45	44.1549		0.1612	[0.14-0.18] unit decrease	NR [44300000] (imputed)	N	familial lipoprotein lipase deficiency	http://purl.obolibrary.org/obo/MONDO_0009387	GCST90479925	Genome-wide genotyping array
2025-01-06	39024449	Verma A	2024-07-19	Science	www.ncbi.nlm.nih.gov/pubmed/39024449	Diversity and scale: Genetic architecture of 2068 traits in the VA Million Veteran Program.	Hyperglyceridemia (PheCode 272.12)	3,011 African American or Afro-Caribbean cases, 115,926 African American or Afro-Caribbean controls, 2,957 Hispanic or Latin American cases, 54,828 Hispanic or Latin American controls, 254 East Asian ancestry cases, 6,420 East Asian ancestry controls, 17,425 European ancestry cases, 419,299 European ancestry controls	NA	1q42.13	1	230159169		GALNT2			ENSG00000143641			rs2144300-C	rs2144300	0	2144300	intron_variant	0	0.4989	4e-27	26.3979		0.1093	[0.087-0.131] unit increase	NR [44300000] (imputed)	N	familial lipoprotein lipase deficiency	http://purl.obolibrary.org/obo/MONDO_0009387	GCST90479925	Genome-wide genotyping array
2025-01-06	39024449	Verma A	2024-07-19	Science	www.ncbi.nlm.nih.gov/pubmed/39024449	Diversity and scale: Genetic architecture of 2068 traits in the VA Million Veteran Program.	Hyperglyceridemia (PheCode 272.12)	3,011 African American or Afro-Caribbean cases, 115,926 African American or Afro-Caribbean controls, 2,957 Hispanic or Latin American cases, 54,828 Hispanic or Latin American controls, 254 East Asian ancestry cases, 6,420 East Asian ancestry controls, 17,425 European ancestry cases, 419,299 European ancestry controls	NA	2p24.1	2	21062122		APOB - TDRD15	ENSG00000084674	ENSG00000218819		18049	61846	rs200362396-T	rs200362396	0	200362396	intron_variant	1	0.6995	1e-11	11		0.108	[0.074-0.142] unit increase	NR [44300000] (imputed)	N	familial lipoprotein lipase deficiency	http://purl.obolibrary.org/obo/MONDO_0009387	GCST90479925	Genome-wide genotyping array
2025-01-06	39024449	Verma A	2024-07-19	Science	www.ncbi.nlm.nih.gov/pubmed/39024449	Diversity and scale: Genetic architecture of 2068 traits in the VA Million Veteran Program.	Hyperglyceridemia (PheCode 272.12)	3,011 African American or Afro-Caribbean cases, 115,926 African American or Afro-Caribbean controls, 2,957 Hispanic or Latin American cases, 54,828 Hispanic or Latin American controls, 254 East Asian ancestry cases, 6,420 East Asian ancestry controls, 17,425 European ancestry cases, 419,299 European ancestry controls	NA	2p23.3	2	27508073		GCKR			ENSG00000084734			rs1260326-T	rs1260326	0	1260326	missense_variant	0	0.3542	3e-92	91.5229		0.2072	[0.18-0.23] unit increase	NR [44300000] (imputed)	N	familial lipoprotein lipase deficiency	http://purl.obolibrary.org/obo/MONDO_0009387	GCST90479925	Genome-wide genotyping array
2025-01-06	39024449	Verma A	2024-07-19	Science	www.ncbi.nlm.nih.gov/pubmed/39024449	Diversity and scale: Genetic architecture of 2068 traits in the VA Million Veteran Program.	Hyperglyceridemia (PheCode 272.12)	3,011 African American or Afro-Caribbean cases, 115,926 African American or Afro-Caribbean controls, 2,957 Hispanic or Latin American cases, 54,828 Hispanic or Latin American controls, 254 East Asian ancestry cases, 6,420 East Asian ancestry controls, 17,425 European ancestry cases, 419,299 European ancestry controls	NA	2q36.3	2	226235774		NYAP2 - MIR5702	ENSG00000144460	ENSG00000263363		505887	422936	rs2943648-A	rs2943648	0	2943648	intergenic_variant	1	0.3541	3e-13	12.5229		0.0783	[0.059-0.098] unit decrease	NR [44300000] (imputed)	N	familial lipoprotein lipase deficiency	http://purl.obolibrary.org/obo/MONDO_0009387	GCST90479925	Genome-wide genotyping array
[truncated: 53 more rows]
