# Supplementary material for: Integrative bioinformatics analysis identifies APOE as a candidate link between lipid dysregulation and macrophage activation in inborn errors of metabolism
Source: Front Pharmacol. 2026 Jul 13;17:1880997. doi: 10.3389/fphar.2026.1880997 (PMC13402178; doi:10.3389/fphar.2026.1880997)
Supplement: Supplementary file 2 [file Supplementaryfile1.xlsx]

## Sheet: Supplementary 1
GWAS	Open Target	CTD	ClinVar		Supplementary 1. Genes obtained from four independent databases
APOE	GLB1	FNDC4	MTHFR
POLD3	PAH	INHBE	MMACHC
ATP10A	LDLR	NUPR1	LOC129930446
KAZN	ABCC8	SERPINA3	ACADM
LINC02514	GLA	WIPI1	FH
CDKAL1	IDUA	ASNS	HADHA
GGCTP2	KCNJ11	TAGLN	MCEE
SLC29A4	UGT1A1	SLC2A3	MMADHC
RAG1	SMPD1	GDPD3	IDH1
RPL31P13	MMACHC	LSS	ACTG2
RN7SL408P	TTR	HPN	BTD
ABTB2	ALPL	DEPP1	AMT
RNA5SP271	POLG	FABP1	ABHD14A-ACY1
HS3ST4	ARSA	ASAH1	GLYCTK
NBPF13P	GBA1	NR0B2	PCCB
PTPRD	HEXA	AP1S1	LOC129993163
KBTBD11-OT1	TYR	ABCA1	MMAA
NHLRC2	NAGLU	SCD	ARHGAP10
NTRK3	IDS	CBS	MCCC2
TF	PSAP	CP	SLC22A5
COBLL1	SGSH	ATP7B	MMUT
TIMD4	GALNS	SLC2A9	LCA5
HLA-C	ABCD1	LPL	FIG4
GSTA12P	SLC2A1	APOB	ARG1
LPA	GNPTAB	PPARG	ASL
MLXIPL	PMM2	HMGCR	PEX1
KLF14	ARSB	IL1B	CLN8
LPL	GAA	TNF	GALT
TRIB1AL	NEU1	AGT	ASS1
LINC02702	POMGNT1	TGFB1	CUBN
ZPR1	GUSB	FADS2	LOC129390143
PAFAH1B2	GALT	CLN6	LOC126860871
ANGPTL4	SLC17A5	PON1	MAT1A
SMARCA4	MMADHC	CASP1	ALDH18A1
SUGP2	FKRP	LDLR	VIM
CILP2	CTNS	APOC3	PEX16
BCL3	GNAS	APOE	TKFC
RELB	MVK	CD14	CPT1A
MAMSTR	CPS1	PRNP	ACAT1
PCSK9	GBE1	PYCARD	ACAD8
DOCK7	MAN2B1	CETP	KIF5A
CELSR2	PCSK9	DES	PAH
LINC02850	PLA2G6	SNCA	MMAB
GCKR	CBS	MTRR	MVK
TRIB1	SLC26A2	XDH	CUX2
TM6SF2	LPL	GSK3B	ACADS
APOC1	FANCA	ANXA5	SLC25A15
NAT2	GALC	LOX	ATP7B
CSGALNACT1	POMT1	MVK	CLN5
ELAPOR1	ERCC8	IL6	AMN
LINC00184	DHCR7	APOA2	LOC130056553
TDRD15	HPRT1	NPHS1	LOC130056554
BABAM2	FKTN	LDHB	OCA2
ABCG8	CYP27A1	MAPK3	IVD
UBXN2B	CASR	MAPK1	LOC130056982
A1CF	HGSNAT	LIPC	GATM
CYP26A1	AGXT	CXCL8	LOC130056991
LINC02151	ATP7A	FMO3	BLOC1S6
GAS6-AS1	POMT2	ALPK1	CLN6
CATSPER2P1	GCH1	SLC46A1	DUOX1
LIPC-AS1	ASL	ECHS1	AFG2B
DHX38	ERCC6	PLA2G7	ROGDI
CMIP	OCRL	SLC22A12	ATP2A1
CFAP97D1	PEX6	PHEX	GOT2
SLC44A2	HLCS	BCHE	CA5A
LDLR	APOB	HSD11B2	ACSF3
ERCC1	GMPPB	LOXL2	LOC125177393
LINC01370	GNE	PLA2G4A	ACADVL
ARID1A	MMAA	DHFR	NPC1
ATG4C	ASS1	ABCG2	GAMT
ATXN7L2	OTC	AHCY	LOC130062945
GALNT2	ALDH18A1	TFR2	MAN2B1
PPM1G	GCK	IDH2	GCDH
ZNF512	OCA2	PPT1	ADAMTSL5
NYAP2	PPT1	LEPR	CBARP
HGFAC	LMNA	ABCD4	ADSL
AFF1	PEX1	HAMP	SLC6A8
C5orf67	HEXB	SLC11A2	ABCD1
PLTP	PCCB	HMOX1	ATP2B3
OPRL1	ERCC4	SLC40A1	SLC10A3
VEGFA	ATP7B	FASLG	BCAP31
FKBP6	MCCC2	PIPOX	ALMS1
CEACAM16-AS1	SLC25A4	MMUT	ACY1
CBLC	ACADVL	GLA	C4orf51
HMGCR	CPT2	ALDH16A1	MED23
NCR3	ASPA	AGXT2	CACNB2
TSBP1-AS1	ERCC2	GALK1	LOC126862065
HLA-DRB1	GCDH	PON2	LOC121847946
IGF2R	TWNK	ND6	DUOX2
SLC22A2	NAGA	ND5	NDUFS7
CALM2P1	MTHFR	COX3	APC2
ZFHX3	PDHA1	MMACHC	FAM174C
FHDC1	RRM2B	IL10	BGN
HCP5	ASAH1	ALDH5A1	TKTL1
LRMDA	ALG1	GBA1	ANKRD53
SYNE3	SLC6A8	DHCR7	EDNRA
SLC28A1	SLC3A1	HPD	LOC130056550
PRR16	ABCB4	APOA4	LOC129390694
CTSV	ABCB11	SIRT1	DUOXA1
PLXNC1	APOE	TPI1	C15orf48
FOXN3	G6PD	COX2	ATP5F1D
JPH3	HSD17B4	D2HGDH	FGF22
LINC00649	ADSL	L2HGDH	CCNQ
LINC01739	PKLR	CYP17A1	TMEM187
SLC26A9	DLD	TIMP1	ATP6V1B1
RN7SL468P	NDUFS1	SOD2	LSM6
RN7SL553P	BCKDHA	SLC6A8	HACD1
TRPC6P9	SCN8A	CAMK2A	LOC130056551
FARS2	LARS2	SOD1	LOC130056979
CYB5R4	HMBS	IFNG	DUOXA2
BIN1	GLDC	PPP3CA	C19orf25
LINC02929	MMUT	SELENBP1	FSTL3
BLMH	SLC19A3	COX1	DUSP9
UBQLN4	GALE	APOA5	ZNF275
STK39	OPA1	TTR	PNCK
MCCC1	HNF1B	LPA	AVPR2
TMEM175	BTD	BHMT	CMC4
BST1	GM2A	CPS1	CTAG1B
SNCA	PHGDH	ACADVL	DKC1
ELOVL7	PCCA	A2M	F8
HAVCR2	ACAD9	ALDH3A2	F8A2
TREML2	SURF1	POR	FAM3A
FDFT1	FANCC	CYP19A1	FLNA
MSR1	SCN4A	PARP1	G6PD
CLU	ABCA1	NPC1	GDI1
USP6NL-AS1	ACADM	VKORC1	H2AB2
INPP5F	AGA	HJV	HAUS7
MS4A6A	AP3B1	HFE	IDH3G
CTF2P	TK2	IL1A	IRAK1
NCOR1	ADA	CYP2C9	LAGE3
KANSL1	PGM1	BMP6	MECP2
GBA1	GAMT	SCO2	MTCP1
HRH1	EBP	TRNV	DAZAP1
MAP3K15	SLC6A19	SCN4A	ARHGAP45
TMEM271	FANCD2	STX6	LOC130056552
EYS	SLC7A9	TRNQ	SLC39A12
SEMA3E	CPOX	TRNC	AUP1
LINC01934	SLC40A1	ZMPSTE24	LOC130056980
DNAJC10	BRIP1	TRNL1	SLC30A4
RASGRP3	OPA3	TRNS1	NSDHL
ENY2	ATP8B1	ATP7A	STAM
RPS10P21	LIPA	PYCR1	POU4F2
RN7SKP107	CTSC	COMMD1	C2orf78
ARHGAP44	MTFMT	FXYD2	SLC28A2
LINC02780	AFG3L2	PDE8B	OPN1MW
XDH	MPI	ADAMTSL2	MBD3
THSD7B	MT-ND4	KRT7	CFD
ASB1	HGD	LMNA	SLC10A7
CARD6	BRCA2	PRKAR1A	CCDC142
FBN2	C19orf12	CARD8	LOC130056984
RREB1	NR3C1	FIS1	PDZD4
SUMO2P12	PEX12	MFN1	MIDN
EBF2	PEX10	KRT19	CNN2
RMI1	CTSA	DIO1	TTC29
LMX1B	PTS	CES1	CD207
LOXL4	THRB	SYP	PLXNB3
MDGA2	KCNJ2	SMAD2	PCSK4
HS3ST2	GALK1	HGF	ELANE
FOXL1	CRB1	MET	CYP26B1
RPS18P12	SLC45A2	TFAM	PNMA3
FBXO47	GATM	SERPINA7	PWWP3A
LINC02210-CRHR1	FANCI	RPS6KB1	GRIN3B
WNT3	ABCG8	GFAP	DGUOK
LINC02987	NDUFS4	MKI67	LOC130056986
CDH4	SLC25A15	CYTB	PNMA6A
RN7SL571P	ACOX1	ND1	RPS15
LINC01851	UROD	ACTA2	KISS1R
LINC02433	NHLRC1	PPARGC1A	DQX1
CBR4-DT	EPM2A	STAT3	LOC130056988
ADAM24P	COQ8A	GNMT	RAB39B
NCK2	MMAB	SLC2A1	TCF3
HDAC9	OAT	CASP3	DYSF
LINC-PINT	ALAS2	AARS2	LOC130056990
ULBP3	PANK2	AASS	RPL10
DDIT4L-AS1	QDPR	ABAT	EMX1
DNER	RHO	ABCC2	SHF
RPLP1P5	GPR143	ABCD1	SMIM9
HPCAL1	AMT	ABCD3	PLPPR3
LINC01151	ETFDH	ABCG5	FBXO41
KCNH8	VPS33B	ABCG8	SLC28A2-AS1
LINC03000	HSD17B10	ABHD5	SSR4
LINC02253	CYP21A2	ACACA	POLRMT
ADH1B	MPV17	ACAD8	HTRA2
GALNT13-AS1	FUCA1	ACAD9	TERB2
NDUFAF2P1	INS	ACADM	TEX28
ELMOD1	GNPAT	ACADS	PRTN3
FAM124A	HADHA	ACADSB	LBX2
ADCY9	SLC7A7	ACAT1	TRH-GTG1-8
LINC02964	MCOLN1	ACAT2	TREX2
C2orf88	ALDH5A1	ACE	VBP1
ARHGAP23	HPS1	ACOX1	RNF126
NDUFB5P1	FANCG	ACOX2	MOGS
CACYBPP2	SCO2	ACP2	ZNF185
CDH1	MT-ND6	ACSF3	STK11
DOCK10	IVD	ACY1	MRPL53
DCAF13P3	CLN6	ADIPOQ	NAGK
LINC00922	CLPB	ADK	NAT8B
EIF4EBP2P3	PEX13	ADSL	PAIP2B
EFR3A	MFSD8	AFP	PRADC1
YTHDC2	DDC	AGA	RTKN
DYSF	CLN3	AGL	SLC4A5
ELOCP27	CYP11B1	AGPAT2	SPR
LINC01320	COQ2	AGPS	TET3
RNF144A	SDHA	AGXT	TLX2
SLC6A3	FECH	AIFM1	TTC31
HNRNPA1P60	FANCE	AIMP1	WBP1
SETBP1	MTTP	AKR1D1	ZNF638
EVA1C	BCKDHB	ALDH4A1	ARHGAP4
RNA5SP94	MT-ND1	ALDH6A1	ATP6AP1
FSTL5	HMGCS2	ALDOA	BRCC3
GRIK2	RPGR	ALDOB	CLIC2
NFIA-AS2	SLC35A2	ALG1	CTAG1A
LINC01789	PIK3R1	ALG11	CTAG2
EVA1CP2	PGM3	ALG12	DNASE1L1
TTYH3	HADH	ALG2	EMD
PLOD3	HMGCL	ALG3	F8A1
RNU6-797P	VDR	ALG6	F8A3
CPA6	SERAC1	ALG8	FAM50A
KRT73-AS1	MT-ND5	ALG9	FUNDC2
NEDD1	PALB2	ALPL	GAB3
Y_RNA	ATP13A2	AMACR	H2AB1
KSR2	CYP27B1	AMPD1	H2AB3
GOLGA2P8	DGUOK	AMT	HCFC1
SPTLC3	ALG9	ANGPTL3	IKBKG
IRF4	SLC25A19	ANK3	L1CAM
LINC02318	GNS	ANKS1B	MAGEA1
AFF4-DT	MT-ATP6	AP3B1	MPP1
MIR3689F	SRD5A2	AP3D1	CIRBP
DCHS2	CTSK	APOC2	ABCA7
MIR3681HG	FARS2	APP	NAA10
CTHRC1P1	FANCL	APRT	EFNA2
AAMDC	SUCLA2	ARG1	ARID3A
RNU6-1133P	MT-CO1	ARSA	ST8SIA6
MICA-AS1	CPT1A	ARSB	NR3C2
HLA-DPA2	PC	ASL	BOLA3
HLA-DQB1	LAMP2	ASMT	LOC130056981
CUX1	SLC37A4	ASPA	TRAF3
RPSAP1	ABCD4	ASS1	OPN1LW
NECTIN2	USH2A	ATP13A2	AZU1
LINC02484	GLUD1	ATP5F1A	TRDMT1
ZSWIM5P3	PRPS1	ATP6	PRMT9
MCC	PHEX	AUH	C2orf81
SNX29	SPR	AVPR1A	LOC130056983
NCALD	SUOX	AVPR2	SORD
TRAPPC12	SLC2A2	B2M	OPN1MW2
ASH1L	ALDOB	B4GALT1	MEX3D
LINC02307	G6PC1	BANF1	TMEM184C
RNU6-1146P	HPS5	BCAT2	CCT7
SAA1	GNPTG	BCKDHA	LOC130056985
MYO7A	FANCF	BCKDK	PLXNA3
RN7SKP60	AGL	BCS1L	ZNF827
LINC03043	DPM1	BLOC1S3	CLEC4F
PARVB	COQ4	BLOC1S6	PLK5
PDLIM5	ACADS	BMAL1	GPX4
ACADSB	ALG6	BMP2	DCTN1
ABRA	PHKA2	BOLA3	PNMA5
CTNND2	ALG3	BPGM	REEP6
VPS36	PPOX	BSCL2	HCN2
GARNL3	PGK1	BTD	DOK1
FRMD3	RPE65	CA12	LOC130056987
RASSF9	HADHB	CA2	PNMA6E
TTC6	SLC46A1	CA5A	MED16
G6PC2	L2HGDH	CACNA1F	DUSP11
SERPINA2	SLC39A4	CACNA1S	LOC130056989
TNFRSF13B	PYGM	CARS2	RENBP
GCK	MSTO1	CASK	UQCR11
HK1	NPC1	CASQ1	MISP
HMGN2P18	CYP17A1	CAV1	EGR4
MIR4519	ETFA	CAV3	PALM
GAB1	MOGS	CAVIN1	EXOC6B
RNU6-745P	SRD5A3	CD320	SRPK3
TENM2	MANBA	CHIT1	POLR2E
RABGEF1	AASS	CLCN5	FIGLA
DOCK7-DT	RFT1	CLDN16	TAFAZZIN
SLC39A8	BRCA1	CLDN19	PRSS57
TMEM258	TRIM37	CLN3	INO80B
APOH	ALG12	CLN5	TRH-GTG1-7
APOB	GPI	CLN8	TMLHE
PINX1	AGPS	CLPB	PTBP1
CD300LG	PIGT	CNDP1	LOXL3
PLA2G12B	MTRR	CNNM2	TRH-GTG1-9
FADS1	DPM3	COA5	UBL4A
CETP	CACNA1A	COA6	R3HDM4
PGS1	MTR	COG1	MOB1A
SNCA-AS1	NAGS	COG2	ZFP92
CLN8	ALDH7A1	COG4	SBNO2
ASAH2B	PYGL	COG5	MPHOSPH10
GAS6	HPD	COG6	WDR18
ALDH1A2	LYST	COG7	TMEM259
POLR1G	HFE	COG8	MTHFD2
CERT1	POMGNT2	COX15	NAT8
GAS2L1P2	GYG1	CPN1	NOTO
AP4E1	COX10	CPT1A	PCGF1
CFAP298-TCP10L	FBXL4	CPT2	RAB11FIP5
NFIA	PIGA	CRABP2	SFXN5
KRT73	DHTKD1	CRMP	SMYD5
ZCCHC10	ABCG5	CST3	STAMBP
SPC25	ALDOA	CTH	TEX261
BCL7C	PEX7	CTNS	TPRKB
MYRF	BSCL2	CTSA	VAX2
FADS2	MOCS1	CTSD	WDR54
LINC02515	ACAT1	CTSF
RN7SL14P	HK1	CTSK
PROX1-AS1	SLC25A20	CYCS
SGK1	NPC2	CYP11A1
KCNB2	ALG8	CYP11B1
LINC02195	COASY	CYP21A2
ADRB1	GSS	CYP27A1
HAVCR1	ERCC3	CYP27B1
USP8P1	ETFB	CYP2A6
RPL30P9	ABHD5	CYP2B6
PBX4	D2HGDH	CYP2C19
APOC1P1	TFR2	CYP2D6
INTS10	SEC23B	CYP2R1
LINC01132	FH	CYP7B1
NUTF2P8	DHCR24	DCXR
CYP7A1	ACO2	DDC
NIP7P1	SLX4	DDOST
LIPC	PIGG	DECR1
MPP3	OXCT1	DHCR24
MAFB	ACSF3	DHTKD1
CCDC121	APTX	DLAT
MIR5702	STAR	DLD
LINC02537	DPYD	DMGDH
BCAM	NDUFS2	DMP1
UQCRHP1	CLPP	DNAJC12
HLA-DRA	CUBN	DNAJC19
HLA-DQA1	POLG2	DNM1L
SLC22A3	WDR45	DOLK
CASC17	ERCC5	DPAGT1
TRIM2	GLRA1	DPM1
ATP5MC1P8	DNAJC19	DPM2
LINC00466	EYS	DPM3
RAB7B	MPDU1	DPYD
STEAP3	DOLK	DPYS
MTARC2P1	MT-ND2	DTNBP1
LINC02899	MT-ND3	EARS2
LINC02857	PFKM	EBP
NIFKP9	DCLRE1C	EGF
RN7SL813P	LRPPRC	EIF2AK4
RN7SL474P	PEPD	ELAC2
ECHDC3	UMOD	ENO3
FBXL19-AS1	SLC19A2	ENPP1
ITGA4	SLC5A1	EPHX1
PKHD1L1	FAH	EPHX2
RPL18AP17	MOCS2	ETFA
RN7SKP293	TJP2	ETFB
RNA5SP258	AIFM1	ETFDH
SLC28A3	ATP6V0A2	ETHE1
PYROXD2	DPAGT1	FAH
USP31	SLC39A8	FARS2
LINC02188	PSAT1	FBP1
LINC02096	NBN	FGA
MAN1A2P1	RP1	FGF23
KCTD12	BOLA3	FGFR2
CYCSP6	TRMU	FH
SH3RF1	NDUFV1	FLAD1
SLC7A2	FBP1	FOLR1
ECRG4	SLC35C1	FTCD
PPP1R14C	PEX2	FTH1
EMCN	SDHAF1	FUCA1
MYCNUT	NSDHL	G6PC1
EFHB	ALDH3A2	G6PD
ADH1C	TYMP	GALC
RNA5SP107	RMND1	GALE
HS1BP3	PRODH	GALNS
SRCIN1	RARS2	GALT
LINC00290	SNRNP200	GAMT
MIR548AE1	SETX	GATM
RNA5SP428	HPS4	GBE1
POU3F2	LBR	GCDH
RPS20P10	PRPH2	GCH1
PPIAP14	SI	GCLC
RNA5SP350	SLC25A13	GFM1
MIR4432HG	PMPCB	GGT1
MTHFD2P4	HOGA1	GHR
R3HDM2P2	AMACR	GJC2
ALG1L7P	LMBRD1	GK
RNU1-58P	TULP1	GLB1
LINC02409	ABCC2	GLDC
GABARAPL3	PEX5	GLUL
EXOC2	RAB27A	GLYCTK
TCL6	RP2	GM2A
FCN2	MLYCD	GNAS
KIF4CP	NFU1	GNE
C6orf15	PEX19	GNPAT
MTCO3P1	GYS2	GNPTAB
NFATC2	PYCR1	GNPTG
SEC63P2	CP	GNS
LINC02466	MT-CO3	GPD2
CPPED1	HTRA2	GPHN
RN7SL170P	NGLY1	GPI
HPS5	PNPT1	GPR143
RPL21P59	HNF4A	GRHPR
POT1	FMO3	GRN
HMX3	SLC25A1	GSS
HMGB1P46	AMN	GTPBP3
NTS	AGK	GUSB
SSTR1	CACNA1S	GYG1
SERPINA1	SLC16A1	GYS1
KRTCAP2	POR	GYS2
MIR762HG	ELAC2	H6PD
LINC02205	APRT	HADH
PSD3	CLDN19	HADHA
	COG5	HAL
	DPM2	HEPACAM
	GLRX5	HEXA
	B3GALT6	HEXB
	TCN2	HGD
	ALG11	HGSNAT
	XPA	HIBCH
	RBCK1	HIKESHI
	HNF1A	HK1
	AUH	HLCS
	AKR1D1	HMGCL
	DHDDS	HMGCS2
	FOLR1	HOGA1
	PNPO	HP
	PET100	HPH1
	DBT	HPRT1
	CHST14	HPS1
	PAPSS2	HPS3
	ASNS	HPS4
	B3GLCT	HPS5
	HSD3B2	HPS6
	HSD3B7	HSD11B1
	MAN1B1	HSD17B3
	PDE6A	HSD17B4
	TYRP1	HSD3B2
	CNGB1	HSD3B7
	SUCLG1	HSPD1
	PDE6B	HTR4
	SLC35D1	HTRA2
	HPS3	HYAL1
	HJV	HYCC1
	SLC6A5	IDS
	PEX26	IL31RA
	PDHX	ITM2B
	BCHE	ITPA
	HSD11B2	IVD
	GPAA1	KCNJ18
	TPK1	KHK
	PEX3	KIT
	CHST3	KL
	TMEM70	KLK1
	TMEM165	KYNU
	POLR3A	LAMP2
	KCTD7	LCAT
	CLDN16	LCT
	ZMPSTE24	LDHA
	PRPF8	LDLRAP1
	HPS6	LEP
	TAFAZZIN	LIAS
	LDLRAP1	LIPA
	PNP	LIPT1
	FAM161A	LMBRD1
	PIGL	LMF1
	HAMP	LRMDA
	MLH1	LRP2
	APOA5	LRPPRC
	CLN8	LTC4S
	DLAT	LYRM4
	PDHB	MAN2B1
	SMS	MANBA
	TALDO1	MARS2
	MGAT2	MAT1A
	GRN	MBL2
	COG6	MC1R
	SLC1A4	MC2R
	CTSF	MCCC1
	ST3GAL5	MCCC2
	TPP1	MCEE
	B4GALT1	MCM6
	SLC35A1	MCOLN1
	MTO1	MFF
	TRIT1	MFSD8
	B3GAT3	MGAT2
	PPARG	MIPEP
	COQ6	MITF
	MAT1A	MLC1
	ACAD8	MLPH
	PHKB	MLYCD
	CHSY1	MMAA
	GYS1	MMAB
	MECR	MMADHC
	COG7	MOCOS
	NT5C3A	MOCS1
	NDUFAF2	MOCS2
	BBS2	MOGS
	WWOX	MPC1
	MSMO1	MPDU1
	ARHGEF9	MPI
	PNPLA6	MPO
	STT3A	MRPL3
	MERTK	MRPL44
	FAR1	MRPS22
	PRPF31	MTFMT
	GLRB	MTHFR
	ABCA4	MTO1
	BLOC1S6	MTR
	PEX11B	MTTP
	PIGN	MYO5A
	DNAJC12	MYO5B
	DAG1	NAA10
	UBA5	NADK2
	APP	NAGA
	SCO1	NAGLU
	PEX16	NAGS
	COG4	NARS2
	ITM2B	NDRG1
	NR2E3	NDUFAF2
	MAK	NDUFB7
	FOXRED1	NDUFS3
	IBA57	NDUFS4
	PNPLA2	NEU1
	COG8	NGLY1
	PCARE	NNT
	DNAJC5	NPC2
	IDH3A	NQO1
	DNMT1	NR3C1
	NDUFS8	NUDT15
	VARS2	NUS1
	ACY1	OCA2
	AARS2	OCRL
	PHKG2	OGDH
	SDHB	OPA3
	MT-ND4L	OPLAH
	TMEM199	OSMR
	UPB1	OTC
	XPC	P2RX7
	LDHA	PAH
	FTCD	PC
	CLRN1	PCBD1
	CRPPA	PCCA
	DPYS	PCCB
	LIPT1	PCK1
	GPHN	PCK2
	ARSL	PDGFRB
	ECM1	PDHA1
	PRKAG2	PDHB
	GALNT2	PDHX
	BEST1	PEPD
	COG1	PEX1
	ANKH	PEX10
	DNA2	PEX11B
	SLC4A4	PEX12
	HCFC1	PEX13
	SARS2	PEX14
	CERKL	PEX16
	ACADSB	PEX19
	MOCOS	PEX2
	HMGCR	PEX26
	LIAS	PEX3
	ZFP57	PEX5
	NRL	PEX6
	TIMM50	PEX7
	SLC39A14	PFKM
	SC5D	PGK1
	IFT172	PGM1
	POLRMT	PHGDH
	TF	PHKA1
	TAT	PHKA2
	PGAM2	PHKB
	PEX14	PHKG2
	NUBPL	PHYH
	CAD	PIGM
	VRK1	PKLR
	ERCC1	PLP1
	CCDC115	PMM2
	ATP6V0A4	PNLIP
	TRAPPC9	PNP
	GLIS3	PNPLA2
	HIBCH	PNPT1
	TTC8	POLA1
	DCAF17	POLR1C
	SLC1A2	PPM1K
	TPI1	PPP1R17
	DHFR	PPP3CB
	FUT8	PRDX1
	DUOX2	PRKAG2
	PHKA1	PRKAG3
	DNM1L	PRODH
	ISCA2	PRPS1
	FASTKD2	PSAP
	MRPS22	PSPH
	FTL	PTS
	GRHPR	PUS1
	STS	PYCR2
	SLC22A5	PYD3
	COX20	PYGL
	MAOA	PYGM
	PDSS2	QDPR
	DDB2	RAB27A
	PIGK	RARS1
	MT-CO2	RET
	FANCB	RFT1
	KLHL7	RHAG
	BCS1L	RMND1
	SAR1B	RPIA
	LINS1	SAR1B
	APOC2	SARDH
	SPG7	SC5D
	MYO5B	SDHA
	LPIN1	SDHAF2
	DARS2	SECISBP2
	MT-CYB	SEPTIN11
	PMS2	SEPTIN2
	GLUL	SERAC1
	POLH	SFXN4
	COX6B1	SGSH
	SLC11A2	SI
	TUFM	SLC16A1
	KCNB1	SLC17A3
	CA5A	SLC17A5
	PSPH	SLC25A1
	NEUROD1	SLC25A12
	RAD50	SLC25A13
	SLC25A26	SLC25A15
	OSMR	SLC25A19
	SLC5A5	SLC25A20
	GCLC	SLC25A26
	DBH	SLC26A3
	LCT	SLC34A3
	RPIA	SLC35A1
	MSH2	SLC35A2
	EDEM3	SLC35C1
	GCM2	SLC36A2
	IDH2	SLC37A4
	SLC6A9	SLC39A8
	ITPA	SLC45A2
	QRSL1	SLC5A1
	MTRFR	SLC6A19
	SLC25A12	SLC6A20
	OPLAH	SLC7A7
	PDP1	SMPD1
	XDH	SPINT2
	CLN5	SPMD1
	PROM1	SPR
	SLC7A14	SPRTN
	CTSD	SRD5A2
	SLC24A5	SRD5A3
	RNASEH1	SSR4
	NDUFAF8	STAR
	GRIN2D	STS
	SLC34A1	STT3A
	UMPS	STT3B
	ADK	SUCLA2
	ALDH4A1	SUCLG1
	APOA1	SUCLG2
	TH	SUGCT
	SLC39A13	SUMF1
	HARS2	SUOX
	NDUFS7	SU(R)
	SDHD	SURF1
	EXT2	TACO1
	AP1S1	TACSTD2
	NDUFA10	TAFAZZIN
	MBOAT7	TALDO1
	NDUFA8	TARS2
	IMPG2	TAT
	MARS2	TF
	ALAD	TJP2
	RAD51C	TMEM165
	SFXN4	TMPRSS15
	SSR4	TNNT2
	NUS1	TPK1
	GFM2	TPMT
	AARS1	TPP1
	RAD51	TREH
	SLC38A8	TREX1
	AHCY	TRH
	NDUFAF5	TRMT10C
	NDUFC2	TRNF
	AGBL5	TRNI
	REEP6	TRNK
	BLOC1S3	TRNN
	KCNA2	TRNP
	GCSH	TRNS2
	BCKDK	TRNW
	PRCD	TUFM
	ALG13	TXN2
	AP2S1	TYR
	DLL3	TYRP1
	RDH12	UGT1A
	VAC14	UGT1A1
	KCNJ6	UMPS
	ALG2	UPB1
	MYO5A	UROC1
	LFNG	USF1
	PIDD1	VARS2
	IMPDH1	VDR
	DTNBP1	VMA12
	BPNT2	VMA22
	FGF23	VPS11
	UQCRFS1	VPS33A
	ARL6	WDR45
	NR4A2	XPC
	ENO3	YARS2
	TTPA	CAT
	ATP1A1	GAA
	TACO1	IDUA
	GTF2H5	POMC
	NDUFAF3	IL1RN
	GALM
	PRPF3
	MPC1
	COQ9
	NDUFAF6
	PDX1
	ANGPTL3
	PTF1A
	EEF1A2
	CNGA1
	MSH6
	NDUFS6
	PDE6G
	ATAD1
	INSR
	SNCA
	CNNM2
	NDUFA1
	ABHD12
	MRPL3
	DCT
	MCEE
	ELP2
	FANCM
	HCN1
	COA8
	CYP7B1
	GNA11
	CBLIF
	MCCC1
	COX15
	KDM5B
	NR1H4
	SLC1A3
	UVSSA
	AP3D1
	CETP
	OGDH
	GLYCTK
	ZFYVE19
	PLIN1
	CYP2R1
	PIGS
	PIGH
	MRPS2
	TOPORS
	CTH
	PIGC
	RBP3
	NDUFS3
	C2orf69
	ABAT
	GPX4
	SLC35A3
	COX6A1
	IFT140
	SAG
	PREPL
	MTHFS
	HES7
	PLPBP
	TRPM6
	ATL3
	IARS2
	CAT
	MESP2
	NDUFA11
	GNMT
	SLC10A1
	GSN
	FGA
	UGT1A4
	NDUFAF1
	EXOSC3
	NDUFAF4
	DDOST
	MT-ATP8
	VPS33A
	COX6A2
	KRT5
	ST3GAL3
	RP1L1
	CA4
	ATIC
	UROC1
	CRX
	GLI3
	RSRC1
	MC1R
	PRORP
	LIPC
	TMEM126A
	COQ7
	POFUT1
	NSUN3
	GRIK2
	PIGO
	IDH3B
	MGME1
	NDUFA2
	COG2
	LDHB
	AGPAT2
	MAGT1
	GFER
	POGLUT1
	SLC30A9
	GK
	PDE10A
	PTH
	NADK2
	ARHGEF18
	CC2D2A
	PGAP3
	LYRM4
	GABRB1
	NDUFA9
	ARL2BP
	BLOC1S5
	KIZ
	LIPE
	EARS2
	GSR
	UROS
	CDHR1
	CASP2
	ARG1
	PCK1
	BMP6
	DCPS
	TMEM126B
	LCAT
	SPTLC2
	NDUFV2
	TFAM
	UBE2T
	GPNMB
	GFM1
	OFD1
	FCSK
	USP53
	MLPH
	CHCHD10
	ALDH6A1
	SLC18A2
	CFAP418
	POMK
	SEMA4A
	HAL
	KHK
	HMOX1
	KIAA1549
	NDUFB11
	PIGM
	BPGM
	ATPAF2
	GRM1
	PIGV
	BCAT2
	ASCC3
	ATP5F1A
	BAAT
	SLC6A17
	RP9
	APOC3
	SLC1A1
	PIGW
	PRSS12
	CAVIN1
	CELA2A
	HYAL1
	RLBP1
	TSFM
	SAMD9
	TPO
	MED23
	CAV1
	NPHP3
	LDHD
	PGAP1
	SLC13A5
	SPATA7
	ELOVL4
	FLAD1
	TG
	SLC5A2
	PTCD3
	MAD2L2
	PDSS1
	CHKB
	ZBTB11
	MT-TL1
	MRPL44
	SHPK
	GRID2
	LYZ
	UGT1A6
	NDUFA6
	MBTPS2
	CRADD
	PRPF4
	NDUFB8
	ODC1
	CC2D1A
	NSUN2
	TKT
	ATP6V1A
	TAF13
	KIF12
	SLCO1B3
	PRNP
	COX11
	TRMT1
	TARS2
	LIG4
	PRPF6
	GATA1
	BBS1
	ALG14
	LINGO1
	LARGE1
	XRCC2
	SLCO1B1
	B4GALT7
	UGT1A8
	PCBD1
	NDST1
	PIGP
	TUSC3
	TOP3A
	DUOXA2
	NDUFB9
	ATL1
	PNPLA8
	PGAP2
	SUGCT
	COX4I1
	METTL23
	SLC16A12
	SPTLC1
	NARS2
	UGT1A9
	ARL3
	DSE
	NAXD
	MAN2C1
	NICN1
	UGT1A5
	DMGDH
	DHX38
	COX5A
	SQOR
	RGR
	ERAL1
	SLC19A1
	ZNF408
	NPC1L1
	FERRY3
	GUCA1B
	EXOSC9
	UGT1A3
	UGT1A7
	FA2H
	SUMF1
	TIMMDC1
	STX16
	VIPAS39
	CRBN
	LRAT
	REPS1
	SARDH
	FMN2
	TUB
	ATP6AP2
	AP5Z1
	LRMDA
	RNF31
	ATP5F1D
	WASHC4
	SCAPER
	DCXR
	UGT1A10
	COX14
	ROM1
	TTC19
	WIPI2
	MTAP
	GGT1
	PAX8
	NDUFB3
	TDP1
	RFWD3
	RRAGD
	AHI1
	ZNF513
	PHF3
	FLVCR1
	SLC25A3
	TPMT
	CLCN1
	PKIG
	CAMLG
	TSHR
	MICOS13
	PIGY
	STT3B
	IMPG1
	C12orf43
	RPGRIP1
	NECAP1
	UGCG
	COA6
	APC2
	SPATA22
	PUS1
	PDE8B
	SLC26A1
	SCP2
	SLC28A1
	EXOSC8
	PLOD1
	RIPPLY2
	EIF3F
	SYCE2
	NCAPH2
	NDUFA13
	GML
	BTK
	ZNF276
	GGPS1
	TRIM71
	NDUFA4
	FANCD2OS
	PNCK
	LXN
	POLGARF
	GAS2
	ENTPD5
	DNAJC30
	SGPL1
	KRTCAP3
	FBXO31
	MIR6886
	SORT1
	IMPA1
	HSCB
	NDUFA12
	ITGA4
	DBNL
	CRAT
	CEP290
	NBAS
	CDKN2B
	TRAPPC2L
	DHPS
	KYNU
	NDUFS5
	SLC26A11
	CDK4
	TMPPE
	B2M
	IYD
	CLTC
	PPM1K
	TUBB6
	IKBKG
	CIDEC
	TTI2
	CHM
	CELSR2
	PHYH
	PLK1
	TMEM151B
	AMPD3
	CDKN1A
	DOCK7
	COA3
	PNLIP
	MTPAP
	DALRD3
	FXYD2
	POLR3H
	CYP4V2
	LPA
	FBXO11
	MT-RNR1
	CDKN1C
	RIOK2
	COPB2
	AXL
	TRAPPC4
	HNMT
	GATA4
	HP
	NDUFB10
	AURKB
	UTP14C
	GSK3B
	HAO1
	CD320
	KLC1
	SLC30A10
	LRP1
	CFAP92
	TM6SF2
	EEF1A1
	ENSG00000285043
	MIPEP
	MRPS7
	ALMS1
	ATP6V1B2
	PYURF
	DNASE1L1
	FSCN2
	BHMT
	COG3
	PCK2
	SARM1
	ATP5MK
	CYGB
	EEF2KMT
	EDC3
	NDUFB7
	BCO1
	SLC10A2
	CLCC1
	MARK4
	CDK1
	MT-TC
	SLC22A1
	METTL8
	LMAN2L
	MT-TT
	LSM6
	IL31RA
	GUCY2D
	LOXL3
	PUS10
	CDKN2A
	CYP11B2
	CST3
	PRDX1
	ZPR1
	MRM2
	SERPINA1
	CDK12
	MTMR3
	AURKA
	ZDHHC24
	MYEF2
	AIPL1
	OXSM
	SPC24
	NDUFAB1
	AHR
	SLC36A2
	WDR83
	MITD1
	MTX2
	NR1H2
	BCAP31
	GCKR
	COX16
	MILR1
	MYO7A
	TRPV1
	GATC
	SLC51A
	TCN1
	CYP19A1
	MLXIPL
	PIKFYVE
	BHMT2
	ST3GAL4
	ATP6V1C1
	NEK2
	COQ5
	MYD88
	LTBP1
	ANGPTL4
	CYP24A1
	KIF1A
	KL
	IPO7
	FTH1
	ACLY
	SLC25A21
	C1orf105
	ATP5F1E
	TIMM22
	CDC25B
	ERBB2
	IFT43
	DDX39B
	HKDC1
	MT-TK
	GATB
	MASTL
	AKAP11
	COA5
	MRPS16
	LCA5
	MED1
	TP53
	UQCRC1
	PI4KB
	SLC12A4
	RUSC2
	MRPS28
	TNIK
	MTOR
	NUP62
	MTMR6
	WDR83OS
	CSNK1A1
	ATP1A3
	ZC3H14
	ENSG00000288636
	PIK3CB
	TIMD4
	FADS2
	TNPO3
	PAF1
	COX8A
	CARS2
	ADRB3
	PTPN1
	HERC2
	SNCB
	TGFBR2
	IGF2
	TSEN54
	EMC4
	SNRK
	CYP11A1
	EDAR
	ULK1
	SCARB1
	NDUFA5
	NKX2-5
	XPO1
	LAMA1
	SF3B1
	IL2RA
	SLC26A4
	IK
	BBS4
	APOC1
	BMS1
	COX4I2
	CFAP410
	SCD
	SON
	SKP2
	KIF18B
	WDHD1
	BMP2K
	CSGALNACT1
	MNX1
	CDH23
	TAOK1
	RPL36
	KIF7
	TTLL5
	ZNF207
	PPP1R15B
	ADRA2B
	SNX3
	FOXA2
	NUP205
	COPA
	MDN1
	BBOF1
	ANO10
	MTMR14
	MCM10
	TPCN2
	NDUFC1
	C19orf25
	NOC4L
	PRICKLE2
	KAT8
	LARS1
	GFPT1
	NTRK2
	AP2M1
	PDCD1
	ELMO2
	CACNA1D
	ANKRD55
	TRMT10A
	ACBD5
	VPS13B
	HPR
	DHX15
	CBLL2
	RRP15
	IMP3
	ARID1B
	CACNA1F
	APOA2
	NAGPA
	COPB1
	YWHAG
	AMPD1
	ECHS1
	SUPT6H
	TGFBR1
	ACACA
	PXK
	HSD17B12
	CAMK2A
	PLAGL1
	NUP93
	COPZ1
	PSENEN
	FCF1
	COPG1
	PTDSS1
	MT-TE
	KCNJ10
	MT-TF
	ABCD3
	LTV1
	DHX37
	NOP16
	HEATR1
	DSTYK
	SEC13
	PLRG1
	PPP1R10
	PPAN
	SNRPE
	SNRPD3
	MT-TN
	MAP3K1
	LAMTOR3
	RFX6
	TXN2
	GABRP
	NDUFB4
	DYRK1B
	MAP2K4
	B4GALT2
	WRAP53
	RSL24D1
	RAB7A
	STAT3
	GBF1
	NAT2
	PTPN12
	MIR4686
	DIMT1
	NRIP1
	SBF1
	EPHX1
	FDX2
	MRPS34
	LEPR
	CALR
	SMG8
	GNAT1
	SAMD11
	GINS1
	DUS4L
	HGFAC
	NISCH
	IMPDH2
	A1CF
	GBA2
	SNRPD2
	SCN3A
	SCN1A
	HIF1AN
	RIPK1
	BTF3
	TRPM7
	ATRAID
	CLK2
	DYNC1I2
	FZR1
	TTN
	NEIL1
	PAPOLA
	CYFIP2
	CYP7A1
	XYLT1
	SLC24A1
	PRRT2
	FBN1
	TFCP2L1
	MTMR9
	VPS41
	SQLE
	ATP6V1E1
	KIF11
	USH1C
	FDX1
	TRAPPC5
	SPTBN1
	TREH
	EIF2AK3
	COQ8B
	DCLRE1B
	SLC22A3
	ANKZF1
	MRPS23
	TRNT1
	ENSG00000293685
	MC4R
	PANK1
	MTMR12
	EEF1B2
	NUP160
	ADRB2
	PCYT1A
	PLTP
	EGF
	SLC6A20
	UTP4
	RANBP3
	ADRA2A
	SLC52A1
	MMP25
	TDO2
	OTULIN
	MYL5
	CDC42BPA
	DECR1
	CASK
	MT-TV
	RXRG
	BBS7
	TECR
	EPG5
	GATA6
	PIP5K1A
	SLC25A10
	ADRA1B
	ABCA6
	IL1B
	VPS28
	CLK3
	IFT88
	ADRA1D
	EEF2
	BBS10
	ILF3
	SPI1
	UQCRB
	PCDH19
	EZR
	ADRB1
	TBL1X
	ING3
	AKT2
	CACNA1C
	QPCT
	RELA
	COX7B
	MRPL12
	MRPS14
	PLLP
	IRF4
	ADRA1A
	C1QTNF5
	CTSL
	MTMR10
	ADRA2C
	DRD1
	PPP3CA
	IL4I1
	NDUFB6
	GRIA1
	RBP4
	ATF4
	NEUROG3
	BRD2
	KAT5
	PTEN
	SREBF1
	CTSH
	MEN1
	IRS2
	ARMS2
	NFKB2
	CYBRD1
	UCP2
	SLC31A1
	GABRG2
	DNAJC2
	CREB3L3
	MAFB
	OBSCN
	CACNA1G
	CLTRN
	DNM1
	KCNA1
	ADAR
	INPPL1
	AGTPBP1
	FLG
	PPP1R3C
	ONECUT1
	RAP2B
	SLC25A46
	AIRE
	KCNC2
	ABCA2
	TSC1
	CEL
	AP3B2
	CAMKMT
	DCP2
	SZT2
	PSKH1
	ACSL4
	BSG
	CYB5R4
	RPLP1
	ECHDC1
	SYVN1
	FOS
	NOC3L
	AP3S1
	MCM6
	KDM6B
	ABCC9
	PSTPIP1
	FASTK
	RIMS1
	LONP1
	SLC38A3
	DYM
	NEMF
	RCBTB1
	ONECUT2
	NKX2-2
	SLC34A3
	GABBR2
	UVRAG
	SYNJ1
	PARS2
	MON2
	SCARB2
	ALKBH8
	FOXK1
	ACTL6B
	DYNC2H1
	TRAK1
	RB1CC1
	COX7C
	CREB1
	JAZF1
	GRM7
	MAPKBP1
	KMT2E
	CDK2
	ITGB4
	GABRA2
	DCAF8
	TRIP13
	VSX2
	EHHADH
	CACNA1B
	NECTIN2
	CNGB3
	CHKA
	UBR7
	FDXR
	MAPKAP1
	ERLIN2
	TRIB1
	KCNJ5
	PFKL
	TSPO
	SARS1
	KLF14
	NEDD8-MDP1
	FOSL1
	DCAF7
	PTPRO
	SLC39A10
	SLC25A32
	GABRA5
	ZC3H8
	TMED10
	GABRB2
	UBE4A
	RFX7
	TTK
	GRIN1
	DLX2
	TM9SF2
	CYB561D2
	GLS
	CA2
	ATF5
	TFRC
	SREK1
	ZKSCAN1
	BMP2
	SLC45A1
	CYP3A4
	PIK3R2
	B4GALT5
	SALL4
	PRAF2
	ATP1A2
	PLAG1
	ADGRV1
	PTPRA
	ISCA1
	GOT1
	MRPL39
	CLIP1
	MRE11
	ABHD6
	CMIP
	ATG9A
	FOXG1
	LIG3
	ALAS1
	ZNF629
	ARPC5L
	ETHE1
	NSD1
	TMED2
	DDX17
	RAX2
	POLR3B
	MT-TS1
	CDC5L
	MAP2K7
	ATP6AP1
	CDYL
	KLF7
	WDR45B
	GYG2
	HYMAI
	SLC36A1
	GTF2I
	NCDN
	PNKP
	AP1B1
	SLC37A3
	AKR7A2
	TPR
	PIK3R3
	FBXO42
	CELF2
	ATG13
	NAA20
	ATG14
	MT-TW
	CDK19
	FRRS1L
	MT-TL2
	VPS29
	PDGFRA
	NFS1
	EDC4
	CFAP20
	CBLL1
	PPP3CC
	TTC5
	PACS2
	BRD8
	RCOR2
	AIMP1
	UFSP2
	B3GALNT2
	VEZF1
	NUP54
	PPCS
	BIN1
	FBXO28
	MED25
	TRIP12
	STRN4
	CEP104
	NVL
	TTC14
	VARS1
	VPS39
	ZNF827
	XPNPEP3
	ZNF808
	TIMM44
	MT-TQ
	EMC7
	EI24
	UBAP1L
	CNOT4
	CACNA2D1
	FGF12
	ZRANB2
	CXXC1
	CGNL1
	DPF2
	IQSEC1
	C2orf49
	GEMIN5
	CNKSR2
	PRKAB1
	HINFP
	MS4A1
	MRPL49
	XPO7
	MPRIP
	DNPEP
	PTPRJ
	SUPT4H1
	LIN28A
	PPP2R1A
	CCDC88A
	MTFR1
	SHMT1
	MLKL
	GPIHBP1
	MCM5
	C5
	HDAC2
	MAP4K4
	ATOH8
	PPP1CB
	TRAPPC11
	MRPL35
	CTDSP1
	TBL1XR1
	CD33
	CCDC22
	GPX1
	ASIP
	GCGR
	CLEC10A
	CGA
	EMC3
	CD300LG
	COL4A5
	ANO5
	PET117
	POC5
	CRYGS
	KMT2B
	EVX2
	S100A4
	CA1
	AP3M1
	CHD2
	HIC1
	PPARA
	MADD
	UNC13A
	ARPC4
	CA12
	CDK5
	TRPM3
	LRRK2
	KAT7
	CACNA2D4
	LAMTOR1
	PICK1
	NRBF2
	GTF3C1
	TRPS1
	ARNT
	PGP
	TNFSF13
	CANX
	ABCC6
	PPP1CA
	LCMT1
	ACY3
	AP4E1
	NUAK2
	GNG4
	PRSS1
	NPHP4
	PRC1
	FAHD2A
	MLLT1
	EIF4ENIF1
	NKX2-3
	WIPF2
	SENP2
	TRRAP
	LHFPL5
	PHF14
	BBS12
	IQSEC2
	COMP
	RPE
	KAT6A
	DAP3
	RAB9A
	EPHA1
	MGAT1
	ADAM9
	EEF1D
	MAPKAPK2
	APOA4
	MRPS27
	CAMK1G
	GUCA1A
	CNOT6
	FGGY
	TPST2
	PNO1
	DYNLL1
	PYY
	COX7A1
	NFIB
	PRDX2
	ZNF462
	GAK
	CHEK2
	NDUFA7
	PPP2R2A
	PDE7B
	CHMP1A
	TRMT10C
	EXOC2
	KRT86
	PITRM1
	IPO13
	PRX
	PIM1
	NCOR1
	CELF5
	LYRM7
	COL18A1
	RUSF1
	PIK3C2A
	DCDC2
	MAP4K2
	HCN2
	SLC25A37
	TDRD15
	CRHR1
	GATAD1
	ACAD11
	S100A13
	CDC42EP5
	PPP1R12A
	ZNF564
	LRFN4
	CIROP
	MAPK14
	NME4
	DSTN
	PTPRD
	FUZ
	CAP1
	MRPL36
	DHX30
	GDI1
	NARS1
	LAMTOR5
	CLPX
	CSNK2B
	LGR6
	PAPSS1
	PANK3
	EDNRA
	UXT
	MVP
	AGTR1
	PURA
	RAB20
	AKAP8L
	PFKP
	SLIRP
	SANBR
	MRPS17
	ESRP2
	TKFC
	ATM
	P3H2
	ECE1
	MRPL33
	NEK1
	LIMK1
	MINK1
	CORO1C
	L3MBTL3
	MPLKIP
	ATP5ME
	HDAC9
	DOK7
	MIR5187
	AKNAD1
	ZC3H11C
	TOMM40L
	ENSG00000288645
	OXA1L
	PPP4R1
	ASGR1
	BRSK2
	HES4
	IQCB1
	PTPRS
	ABCG1
	DOCK6
	CSNK2A2
	ARL1
	ASGR2
	FCRL2
	PTGFR
	MRPL42
	NEK6
	PPP3R1
	PSMD14
	SLC6A3
	WNT2
	ZNF285
	TRAPPC3
	DNM2
	CYSLTR1
	IGF2R
	NME9
	RSPO3
	DNAH11
	RPS6KC1
	CDH3
	RAB1A
	ARHGEF17
	MRPL45
	MYL6B
	ITPKB
	SEC14L1
	PDE9A
	UBE2G2
	HAGH
	NR2F2
	HLA-DQA2
	PAM16
	MFF
	SHROOM1
	BPIFA1
	DUSP2
	VHL
	ABO
	WNK3
	SCLY
	FADS1
	SLIT3
	VPS35
	MRPL34
	PECAM1
	TFPI
	UQCRQ
	OLFM4
	ZBTB9
	PRKCZ
	RNF40
	LAGE3
	HIF1A
	CTCF
	EPS15L1
	ATG7
	E2F1
	MYOM2
	SSR3
	WNT6
	CELF4
	DDR2
	SH3BGRL
	ALDH8A1
	UBR4
	C6orf136
	PKN1
	SLC25A6
	POLD3
	ZNF112
	NECAP2
	CDK11B
	CKMT1B
	MRPS15
	NUP188
	SIK3
	DYNLRB1
	PPP1R1C
	PPIA
	NUP88
	PRIM1
	ZNF341
	MEF2B
	ZNF579
	HNF4G
	GMNN
	SERPINB6
	BABAM2
	CYB5B
	HIPK1
	COL11A2
[truncated: 43 more rows]
