# Supplementary material for: Integrative bioinformatics analysis identifies APOE as a candidate link between lipid dysregulation and macrophage activation in inborn errors of metabolism
Source: Front Pharmacol. 2026 Jul 13;17:1880997. doi: 10.3389/fphar.2026.1880997 (PMC13402178; doi:10.3389/fphar.2026.1880997)
Supplement: Supplementary file 3 [file Supplementaryfile2.xlsx]

## Sheet: Sheet1
Gencode	Biological Process	Cellular Component	Molecular Function	Disease DisGeNet	Human cell landscape	Human phenotype ontology	KEGG	TOTAL
APOA2	1	1	1	1	1	1	1	7
APOE	1	1	1	1	1	1	1	7			Supplementary 2. Functional Annotation
SCD	1	1	0	1	1	1	1	6
SOD1	1	0	1	1	1	1	1	6
APOB	1	1	0	1	1	1	1	6
FADS2	1	1	0	1	1	1	1	6
LDHB	1	0	1	1	1	1	1	6
AHCY	1	0	1	1	1	1	1	6
TPI1	1	0	1	1	1	1	1	6
EPHX2	1	0	1	1	1	1	1	6
ASS1	1	1	1	0	1	1	1	6
GLUL	1	1	1	0	1	1	1	6
NDUFS4	1	0	0	1	1	1	1	5
DLD	1	0	0	1	1	1	1	5
NDUFS2	1	0	0	1	1	1	1	5
LPL	1	0	0	1	1	1	1	5
CETP	1	0	0	1	1	1	1	5
APOC3	1	0	0	1	1	1	1	5
ECHS1	1	0	0	1	1	1	1	5
AGXT2	1	0	0	1	1	1	1	5
BHMT	1	0	0	1	1	1	1	5
NDUFS7	1	0	0	1	1	1	1	5
SOD2	0	0	1	1	1	1	1	5
ABCA1	1	1	0	1	0	1	1	5
ALDOA	1	0	1	0	1	1	1	5
DHCR24	1	1	0	0	1	1	1	5
PTS	1	0	1	0	1	1	1	5
CYP17A1	1	1	0	0	1	1	1	5
CTSC	0	1	1	0	1	1	1	5
ABCD4	1	1	0	1	0	1	1	5
FDFT1	1	1	0	0	1	1	1	5
ALDOB	1	0	1	0	1	1	1	5
HMOX1	0	1	1	0	1	1	1	5
LIPC	1	1	0	1	0	1	1	5
MMUT	1	0	1	1	0	1	1	5
PLA2G4A	1	1	0	1	0	1	1	5
APOC1	1	1	0	0	1	1	1	5
HEXB	1	0	1	0	1	1	1	5
ACADM	1	0	1	0	1	1	1	5
EBP	1	1	0	0	1	1	1	5
HGD	1	0	1	0	1	1	1	5
HADHB	1	1	0	0	1	1	1	5
ACAT1	1	0	1	0	1	1	1	5
NPC2	1	1	0	0	1	1	1	5
FBP1	1	0	1	0	1	1	1	5
TYMP	1	0	1	0	1	1	1	5
AGPAT2	1	1	0	0	1	1	1	5
DCXR	1	0	1	0	1	1	1	5
IDH1	1	0	1	0	1	1	1	5
GPX4	1	0	1	0	1	1	1	5
PCSK9	1	1	0	1	0	1	1	5
LDLR	1	0	1	1	0	1	1	5
ASNS	1	0	1	1	0	1	1	5
LSS	1	1	0	1	0	1	1	5
GNMT	1	0	1	1	0	1	1	5
ABCD1	1	1	1	0	0	1	1	5
UGT1A1	1	1	1	0	0	1	1	5
HMGCR	1	1	1	0	0	1	1	5
XDH	1	1	1	0	0	1	1	5
ALDH3A2	1	1	1	0	0	1	1	5
ASAH1	0	0	0	1	1	1	1	4
PLA2G7	0	0	0	1	1	1	1	4
APOA4	0	0	0	1	1	1	1	4
ALDH6A1	1	0	0	0	1	1	1	4
ATP6AP1	0	1	0	0	1	1	1	4
PAH	1	0	0	0	1	1	1	4
ACADVL	1	0	0	0	1	1	1	4
HADHA	1	0	0	0	1	1	1	4
HADH	1	0	0	0	1	1	1	4
CYP27A1	1	0	0	0	1	1	1	4
OAT	1	0	0	0	1	1	1	4
FUCA1	1	0	0	0	1	1	1	4
DDC	1	0	0	0	1	1	1	4
ACO2	1	0	0	0	1	1	1	4
GK	1	0	0	0	1	1	1	4
GLA	0	0	1	0	1	1	1	4
PSAP	0	0	1	0	1	1	1	4
CTSA	0	1	0	0	1	1	1	4
DDOST	0	1	0	0	1	1	1	4
NDUFS1	1	0	0	1	0	1	1	4
PLTP	1	0	0	0	1	1	1	4
ADH1B	1	0	0	0	1	1	1	4
ADH1C	1	0	0	0	1	1	1	4
GAA	1	0	0	0	1	1	1	4
CPS1	1	0	0	0	1	1	1	4
PDHA1	1	0	0	0	1	1	1	4
GATM	1	0	0	0	1	1	1	4
CYP11B1	1	0	0	0	1	1	1	4
HMGCS2	1	0	0	0	1	1	1	4
GNS	1	0	0	0	1	1	1	4
SUCLA2	1	0	0	0	1	1	1	4
STAR	1	0	0	0	1	1	1	4
FAH	1	0	0	0	1	1	1	4
PSAT1	1	0	0	0	1	1	1	4
APRT	1	0	0	0	1	1	1	4
CYCS	1	0	0	0	1	1	1	4
CYP11A1	1	0	0	0	1	1	1	4
DPYS	1	0	0	0	1	1	1	4
NAGK	1	0	0	0	1	1	1	4
CYP21A2	0	1	0	0	1	1	1	4
GNPTG	0	0	1	0	1	1	1	4
PYGL	0	0	1	0	1	1	1	4
HSD11B2	0	1	0	0	1	1	1	4
NAT8	0	1	0	0	1	1	1	4
MTHFR	1	0	0	1	0	1	1	4
SDHA	1	0	0	1	0	1	1	4
NDUFV1	1	0	0	1	0	1	1	4
DHFR	1	0	0	1	0	1	1	4
ND5	1	0	0	1	0	1	1	4
COX3	1	0	0	1	0	1	1	4
ND1	1	0	0	1	0	1	1	4
ATP6	1	0	0	1	0	1	1	4
COX15	1	0	0	1	0	1	1	4
GDPD3	0	1	0	1	0	1	1	4
ASMT	0	0	1	1	0	1	1	4
G6PD	1	0	1	0	0	1	1	4
PRPS1	1	0	1	0	0	1	1	4
SIRT1	1	0	1	0	0	1	1	4
ACACA	1	0	1	0	0	1	1	4
PLOD3	1	1	0	0	0	1	1	4
MVK	1	0	1	0	0	1	1	4
HLCS	1	0	1	0	0	1	1	4
CPOX	1	0	1	0	0	1	1	4
CTH	1	0	1	0	0	1	1	4
SORD	1	0	1	0	0	1	1	4
CYP26A1	1	1	0	0	0	1	1	4
FADS1	1	1	0	0	0	1	1	4
TYR	1	0	1	0	0	1	1	4
ASPA	1	0	1	0	0	1	1	4
CLN3	1	1	0	0	0	1	1	4
HPD	1	1	0	0	0	1	1	4
OXCT1	1	0	1	0	0	1	1	4
DPYD	1	0	1	0	0	1	1	4
NSDHL	1	1	0	0	0	1	1	4
ABAT	1	0	1	0	0	1	1	4
ACY1	1	0	1	0	0	1	1	4
ALDH4A1	1	0	1	0	0	1	1	4
MAT1A	1	0	1	0	0	1	1	4
CYP26B1	1	1	0	0	0	1	1	4
RENBP	1	0	1	0	0	1	1	4
SLC2A1	1	0	1	1	1	0	1	5
NR0B2	1	0	1	1	1	0	1	5
PPARG	1	0	1	1	1	0	1	5
TNF	1	0	1	1	1	0	1	5
PON2	1	0	1	1	1	0	1	5
PRNP	0	1	1	1	1	0	1	5
PYCARD	0	1	1	1	1	0	1	5
ELOVL7	1	1	0	0	0	1	1	4
G6PC2	1	1	0	0	0	1	1	4
HK1	1	0	1	0	0	1	1	4
CYP7A1	1	1	0	0	0	1	1	4
GLB1	1	0	1	0	0	1	1	4
ARSB	1	1	0	0	0	1	1	4
DHCR7	1	1	0	0	0	1	1	4
HPRT1	1	0	1	0	0	1	1	4
AGXT	1	0	1	0	0	1	1	4
GCH1	1	0	1	0	0	1	1	4
ASL	1	0	1	0	0	1	1	4
ALDH18A1	1	0	1	0	0	1	1	4
HSD17B4	1	0	1	0	0	1	1	4
GLDC	1	0	1	0	0	1	1	4
GALE	1	0	1	0	0	1	1	4
QDPR	1	0	1	0	0	1	1	4
ALDH5A1	1	0	1	0	0	1	1	4
HMGCL	1	0	1	0	0	1	1	4
SRD5A2	1	1	0	0	0	1	1	4
PC	1	0	1	0	0	1	1	4
GLUD1	1	0	1	0	0	1	1	4
DPM1	1	1	0	0	0	1	1	4
RPE65	1	1	0	0	0	1	1	4
NPC1	1	1	0	0	0	1	1	4
SRD5A3	1	1	0	0	0	1	1	4
PEX7	1	0	1	0	0	1	1	4
GSS	1	0	1	0	0	1	1	4
PFKM	1	0	1	0	0	1	1	4
DPAGT1	1	1	0	0	0	1	1	4
HOGA1	1	0	1	0	0	1	1	4
MLYCD	1	0	1	0	0	1	1	4
PYCR1	1	0	1	0	0	1	1	4
IDH2	1	0	1	0	0	1	1	4
CYP19A1	1	1	0	0	0	1	1	4
VKORC1	1	1	0	0	0	1	1	4
CYP2C9	1	1	0	0	0	1	1	4
ABCD3	1	0	1	0	0	1	1	4
ACOX2	1	0	1	0	0	1	1	4
APOC2	1	0	1	0	0	1	1	4
CYP2A6	1	1	0	0	0	1	1	4
CYP2B6	1	1	0	0	0	1	1	4
CYP2C19	1	1	0	0	0	1	1	4
CYP2R1	1	1	0	0	0	1	1	4
DLAT	1	0	1	0	0	1	1	4
DPM2	1	1	0	0	0	1	1	4
ENO3	1	0	1	0	0	1	1	4
ENPP1	1	0	1	0	0	1	1	4
FTCD	1	1	0	0	0	1	1	4
GRHPR	1	0	1	0	0	1	1	4
H6PD	1	1	0	0	0	1	1	4
GOT2	1	0	1	0	0	1	1	4
HACD1	1	1	0	0	0	1	1	4
SNCA	1	1	1	1	0	0	1	5
APP	1	1	1	0	1	0	1	5
CAV1	1	1	1	0	1	0	1	5
CUBN	1	1	1	0	1	0	1	5
ADIPOQ	1	1	1	0	1	0	1	5
LAMP2	0	0	0	0	1	1	1	3
AP1S1	0	0	0	1	0	1	1	3
PPT1	0	0	0	0	1	1	1	3
GYG1	0	0	0	0	1	1	1	3
SI	0	0	0	0	1	1	1	3
CTSD	0	0	0	0	1	1	1	3
CTSV	0	0	0	0	1	1	1	3
NEU1	0	0	0	0	1	1	1	3
LIPA	0	0	0	0	1	1	1	3
SELENBP1	0	0	0	0	1	1	1	3
CA12	0	0	0	0	1	1	1	3
CA2	0	0	0	0	1	1	1	3
ETHE1	0	0	0	0	1	1	1	3
UQCR11	0	0	0	0	1	1	1	3
CBS	0	0	0	1	0	1	1	3
MTFMT	0	0	0	1	0	1	1	3
ND6	0	0	0	1	0	1	1	3
CTNS	1	0	0	0	0	1	1	3
PGM3	1	0	0	0	0	1	1	3
MTR	1	0	0	0	0	1	1	3
BCAT2	1	0	0	0	0	1	1	3
GPHN	1	0	0	0	0	1	1	3
GALNT2	0	1	0	0	0	1	1	3
PIGA	0	1	0	0	0	1	1	3
ADCY9	1	0	0	0	0	1	1	3
BCKDHA	1	0	0	0	0	1	1	3
ADA	1	0	0	0	0	1	1	3
PGM1	1	0	0	0	0	1	1	3
SPR	1	0	0	0	0	1	1	3
MOCS1	1	0	0	0	0	1	1	3
B4GALT1	1	0	0	0	0	1	1	3
MOGS	0	1	0	0	0	1	1	3
ALG2	0	1	0	0	0	1	1	3
MCCC1	1	0	0	0	0	1	1	3
HEXA	1	0	0	0	0	1	1	3
GALT	1	0	0	0	0	1	1	3
GMPPB	1	0	0	0	0	1	1	3
PKLR	1	0	0	0	0	1	1	3
PANK2	1	0	0	0	0	1	1	3
HSD17B10	1	0	0	0	0	1	1	3
IVD	1	0	0	0	0	1	1	3
BCKDHB	1	0	0	0	0	1	1	3
AGPS	1	0	0	0	0	1	1	3
PEX2	1	0	0	0	0	1	1	3
ANGPTL3	1	0	0	0	0	1	1	3
BPGM	1	0	0	0	0	1	1	3
TKFC	1	0	0	0	0	1	1	3
IDH3G	1	0	0	0	0	1	1	3
IGF2R	0	0	1	0	0	1	1	3
INPP5F	0	0	1	0	0	1	1	3
PGS1	0	1	0	0	0	1	1	3
ARSA	0	1	0	0	0	1	1	3
DOLK	0	1	0	0	0	1	1	3
GYS2	0	0	1	0	0	1	1	3
PEX16	0	1	0	0	0	1	1	3
SLC2A3	1	0	0	1	1	0	1	4
FABP1	1	0	0	1	1	0	1	4
IL1B	1	0	0	1	1	0	1	4
CASP1	0	0	1	1	1	0	1	4
TIMP1	0	1	0	1	1	0	1	4
CSGALNACT1	1	0	0	0	0	1	1	3
BST1	1	0	0	0	0	1	1	3
ACADSB	1	0	0	0	0	1	1	3
GCK	1	0	0	0	0	1	1	3
ALDH1A2	1	0	0	0	0	1	1	3
IDUA	1	0	0	0	0	1	1	3
IDS	1	0	0	0	0	1	1	3
GALNS	1	0	0	0	0	1	1	3
PMM2	1	0	0	0	0	1	1	3
GUSB	1	0	0	0	0	1	1	3
MAN2B1	1	0	0	0	0	1	1	3
OCRL	1	0	0	0	0	1	1	3
GNE	1	0	0	0	0	1	1	3
OTC	1	0	0	0	0	1	1	3
PCCB	1	0	0	0	0	1	1	3
MCCC2	1	0	0	0	0	1	1	3
GCDH	1	0	0	0	0	1	1	3
RRM2B	1	0	0	0	0	1	1	3
ABCB11	1	0	0	0	0	1	1	3
ADSL	1	0	0	0	0	1	1	3
BTD	1	0	0	0	0	1	1	3
PHGDH	1	0	0	0	0	1	1	3
PCCA	1	0	0	0	0	1	1	3
TK2	1	0	0	0	0	1	1	3
GAMT	1	0	0	0	0	1	1	3
MPI	1	0	0	0	0	1	1	3
GALK1	1	0	0	0	0	1	1	3
ACOX1	1	0	0	0	0	1	1	3
MMAB	1	0	0	0	0	1	1	3
AMT	1	0	0	0	0	1	1	3
GNPAT	1	0	0	0	0	1	1	3
PEX13	1	0	0	0	0	1	1	3
CYP27B1	1	0	0	0	0	1	1	3
DGUOK	1	0	0	0	0	1	1	3
SUOX	1	0	0	0	0	1	1	3
ACADS	1	0	0	0	0	1	1	3
PGK1	1	0	0	0	0	1	1	3
L2HGDH	1	0	0	0	0	1	1	3
AASS	1	0	0	0	0	1	1	3
GPI	1	0	0	0	0	1	1	3
NAGS	1	0	0	0	0	1	1	3
ALDH7A1	1	0	0	0	0	1	1	3
COX10	1	0	0	0	0	1	1	3
DHTKD1	1	0	0	0	0	1	1	3
COASY	1	0	0	0	0	1	1	3
FH	1	0	0	0	0	1	1	3
ACSF3	1	0	0	0	0	1	1	3
MOCS2	1	0	0	0	0	1	1	3
PRODH	1	0	0	0	0	1	1	3
LBR	1	0	0	0	0	1	1	3
AMACR	1	0	0	0	0	1	1	3
PIPOX	1	0	0	0	0	1	1	3
COX2	1	0	0	0	0	1	1	3
COX1	1	0	0	0	0	1	1	3
PDE8B	1	0	0	0	0	1	1	3
CYTB	1	0	0	0	0	1	1	3
ACAD8	1	0	0	0	0	1	1	3
ACAT2	1	0	0	0	0	1	1	3
ADK	1	0	0	0	0	1	1	3
AKR1D1	1	0	0	0	0	1	1	3
AMPD1	1	0	0	0	0	1	1	3
ARG1	1	0	0	0	0	1	1	3
ATP5F1A	1	0	0	0	0	1	1	3
AUH	1	0	0	0	0	1	1	3
EARS2	1	0	0	0	0	1	1	3
FLAD1	1	0	0	0	0	1	1	3
GCLC	1	0	0	0	0	1	1	3
GGT1	1	0	0	0	0	1	1	3
GLYCTK	1	0	0	0	0	1	1	3
MCEE	1	0	0	0	0	1	1	3
TKTL1	1	0	0	0	0	1	1	3
ATP5F1D	1	0	0	0	0	1	1	3
ATP6V1B1	1	0	0	0	0	1	1	3
MTHFD2	1	0	0	0	0	1	1	3
PAFAH1B2	0	0	1	0	0	1	1	3
ANGPTL4	0	0	1	0	0	1	1	3
SPTLC3	0	1	0	0	0	1	1	3
APOH	0	0	1	0	0	1	1	3
FKRP	0	1	0	0	0	1	1	3
POMT1	0	1	0	0	0	1	1	3
FKTN	0	1	0	0	0	1	1	3
POMT2	0	1	0	0	0	1	1	3
NAGA	0	0	1	0	0	1	1	3
ALG1	0	1	0	0	0	1	1	3
AGA	0	1	0	0	0	1	1	3
ALG9	0	1	0	0	0	1	1	3
AGL	0	1	0	0	0	1	1	3
ALG6	0	1	0	0	0	1	1	3
ALG3	0	1	0	0	0	1	1	3
ALG12	0	1	0	0	0	1	1	3
PIGT	0	1	0	0	0	1	1	3
DPM3	0	1	0	0	0	1	1	3
POMGNT2	0	1	0	0	0	1	1	3
ALG8	0	1	0	0	0	1	1	3
PIGG	0	1	0	0	0	1	1	3
FMO3	0	1	0	0	0	1	1	3
ALG11	0	1	0	0	0	1	1	3
CLN5	0	1	0	0	0	1	1	3
FIG4	0	1	0	0	0	1	1	3
STAT3	1	0	1	1	0	0	1	4
B2M	0	1	1	0	1	0	1	4
ATP7A	1	1	0	1	0	0	1	4
SLC37A4	1	1	0	0	1	0	1	4
TGFB1	1	0	1	1	0	0	1	4
GHR	1	0	1	1	0	0	1	4
TTR	1	0	1	0	1	0	1	4
AFP	1	1	0	0	1	0	1	4
CRABP2	1	1	0	0	1	0	1	4
PON1	1	0	1	1	0	0	1	4
POR	1	1	0	0	1	0	1	4
EPHX1	1	1	0	0	1	0	1	4
SERPINA1	0	1	1	0	1	0	1	4
BCHE	0	1	1	0	1	0	1	4
CST3	0	1	1	0	1	0	1	4
LEPR	1	0	1	1	0	0	1	4
CES1	1	1	0	1	0	0	1	4
HGF	1	0	1	1	0	0	1	4
DNM1L	1	1	1	0	0	0	1	4
INS	1	1	1	0	0	0	1	4
CLN6	1	1	1	0	0	0	1	4
AIMP1	1	1	1	0	0	0	1	4
SMPD1	0	0	0	0	0	1	1	2
MCOLN1	0	0	0	0	0	1	1	2
AP3D1	0	0	0	0	0	1	1	2
ANXA5	0	0	0	1	1	0	1	3
POMGNT1	0	0	0	0	0	1	1	2
SLC17A5	0	0	0	0	0	1	1	2
GALC	0	0	0	0	0	1	1	2
AP3B1	0	0	0	0	0	1	1	2
ATP6V0A2	0	0	0	0	0	1	1	2
PEX5	0	0	0	0	0	1	1	2
GYS1	0	0	0	0	0	1	1	2
WIPI1	0	0	0	1	1	0	1	3
HAMP	0	0	0	1	1	0	1	3
PLA2G12B	0	0	0	0	0	1	1	2
PLA2G6	0	0	0	0	0	1	1	2
PEX1	0	0	0	0	0	1	1	2
HMBS	0	0	0	0	0	1	1	2
MPV17	0	0	0	0	0	1	1	2
G6PC1	0	0	0	0	0	1	1	2
MANBA	0	0	0	0	0	1	1	2
SLC11A2	0	0	0	0	0	1	1	2
ACP2	0	0	0	0	0	1	1	2
CA5A	0	0	0	0	0	1	1	2
TMLHE	0	0	0	0	0	1	1	2
NUPR1	0	0	0	1	1	0	1	3
TAGLN	0	0	0	1	1	0	1	3
CXCL8	0	0	0	1	1	0	1	3
A2M	0	0	0	1	1	0	1	3
KRT7	0	0	0	1	1	0	1	3
KRT19	0	0	0	1	1	0	1	3
ACTA2	0	0	0	1	1	0	1	3
LPA	0	0	0	0	0	1	1	2
NAT2	0	0	0	0	0	1	1	2
ABCG8	0	0	0	0	0	1	1	2
GBA1	0	0	0	0	0	1	1	2
ASH1L	0	0	0	0	0	1	1	2
AP4E1	0	0	0	0	0	1	1	2
ALPL	0	0	0	0	0	1	1	2
NAGLU	0	0	0	0	0	1	1	2
SGSH	0	0	0	0	0	1	1	2
GNPTAB	0	0	0	0	0	1	1	2
GBE1	0	0	0	0	0	1	1	2
HGSNAT	0	0	0	0	0	1	1	2
PEX6	0	0	0	0	0	1	1	2
GM2A	0	0	0	0	0	1	1	2
PEX12	0	0	0	0	0	1	1	2
PEX10	0	0	0	0	0	1	1	2
UROD	0	0	0	0	0	1	1	2
ALAS2	0	0	0	0	0	1	1	2
MFSD8	0	0	0	0	0	1	1	2
COQ2	0	0	0	0	0	1	1	2
FECH	0	0	0	0	0	1	1	2
CTSK	0	0	0	0	0	1	1	2
PPOX	0	0	0	0	0	1	1	2
PYGM	0	0	0	0	0	1	1	2
ABCG5	0	0	0	0	0	1	1	2
PEX19	0	0	0	0	0	1	1	2
AGK	0	0	0	0	0	1	1	2
CHIT1	0	0	0	0	0	1	1	2
CNDP1	0	0	0	0	0	1	1	2
CTSF	0	0	0	0	0	1	1	2
DMGDH	0	0	0	0	0	1	1	2
ABHD14A-ACY1	0	0	0	0	0	1	1	2
LMNA	1	0	0	0	1	0	0	2
SGK1	0	1	0	0	1	0	0	2
VIM	0	0	1	0	1	0	0	2
SLC7A7	1	0	0	0	1	0	0	2
CDH1	0	0	1	0	1	0	0	2
SMAD2	0	0	1	1	0	0	0	2
SLC25A1	1	0	0	0	1	0	0	2
KCTD12	0	0	1	0	1	0	0	2
GFAP	0	0	1	0	1	0	0	2
FSTL3	0	1	0	0	1	0	0	2
FLNA	0	0	1	0	1	0	0	2
SLC46A1	1	0	0	1	0	0	0	2
MTRR	1	0	0	1	0	0	0	2
ERCC4	0	0	1	1	0	0	0	2
BRCA2	0	0	1	1	0	0	0	2
DES	0	0	1	1	0	0	0	2
CAMK2A	0	0	1	1	0	0	0	2
DIO1	0	1	0	1	0	0	0	2
MET	0	0	1	1	0	0	0	2
SLC26A2	1	0	0	0	1	0	0	2
SLC3A1	1	0	0	0	1	0	0	2
HLA-DRB1	0	1	0	0	1	0	0	2
CLU	0	1	0	0	1	0	0	2
MTTP	0	1	0	0	1	0	0	2
ANK3	0	1	0	0	1	0	0	2
FTH1	0	0	1	0	1	0	0	2
GRN	0	1	0	0	1	0	0	2
RPL10	0	1	0	0	1	0	0	2
SSR4	0	1	0	0	1	0	0	2
HPN	0	1	0	1	0	0	0	2
ETFDH	1	0	0	0	1	0	0	2
ETFB	1	0	0	0	1	0	0	2
DECR1	1	0	0	0	1	0	0	2
MPP1	1	0	0	0	1	0	0	2
BIN1	0	0	1	0	1	0	0	2
HLA-DQB1	0	1	0	0	1	0	0	2
MAFB	0	0	1	0	1	0	0	2
HLA-DRA	0	1	0	0	1	0	0	2
HLA-DQA1	0	1	0	0	1	0	0	2
SLC40A1	0	0	1	0	1	0	0	2
ATP8B1	0	1	0	0	1	0	0	2
BCAP31	0	1	0	0	1	0	0	2
REEP6	0	1	0	0	1	0	0	2
SURF1	1	0	0	1	0	0	0	2
CP	0	1	0	1	0	0	0	2
FNDC4	0	1	0	1	0	0	0	2
IL6	0	1	0	1	0	0	0	2
LOXL2	0	1	0	1	0	0	0	2
COMMD1	0	0	1	1	0	0	0	2
KCNJ2	0	1	1	0	0	0	0	2
PARP1	1	0	1	0	0	0	0	2
BRCA1	1	0	1	0	0	0	0	2
SLC16A1	1	0	1	0	0	0	0	2
MAPK1	1	0	1	0	0	0	0	2
MLXIPL	1	0	1	0	0	0	0	2
KCNJ11	1	1	0	0	0	0	0	2
MAPK3	1	0	1	0	0	0	0	2
ZMPSTE24	1	1	0	0	0	0	0	2
CD320	1	1	0	0	0	0	0	2
MMAA	1	0	1	0	0	0	0	2
CPT1A	1	0	1	0	0	0	0	2
HNF4A	1	0	1	0	0	0	0	2
HTRA2	0	1	1	0	0	0	0	2
BLMH	1	0	1	0	0	0	0	2
CLN8	1	1	0	0	0	0	0	2
MMACHC	1	0	1	0	0	0	0	2
SLC35A2	1	1	0	0	0	0	0	2
SLC25A13	1	0	1	0	0	0	0	2
ABCG2	1	0	1	0	0	0	0	2
APOA5	1	1	0	0	0	0	0	2
CYP2D6	1	1	0	0	0	0	0	2
CYP7B1	1	1	0	0	0	0	0	2
FGF23	1	1	0	0	0	0	0	2
FOLR1	1	1	0	0	0	0	0	2
UBQLN4	0	1	1	0	0	0	0	2
TENM2	0	1	1	0	0	0	0	2
CASQ1	0	1	1	0	0	0	0	2
CAVIN1	0	1	1	0	0	0	0	2
ATP2A1	0	1	1	0	0	0	0	2
FANCI	0	0	0	1	0	0	0	1
IL10	0	0	0	1	0	0	0	1
BRIP1	0	0	0	1	0	0	0	1
ANKS1B	0	0	0	1	0	0	0	1
SLC44A2	0	0	0	0	1	0	0	1
HAVCR2	0	0	0	0	1	0	0	1
TTYH3	0	0	0	0	1	0	0	1
SLC39A8	0	0	0	0	1	0	0	1
SLC25A4	0	0	0	0	1	0	0	1
SLC25A20	0	0	0	0	1	0	0	1
CFD	0	0	0	0	1	0	0	1
FANCA	0	0	0	1	0	0	0	1
FANCC	0	0	0	1	0	0	0	1
FANCD2	0	0	0	1	0	0	0	1
FANCE	0	0	0	1	0	0	0	1
PALB2	0	0	0	1	0	0	0	1
FANCL	0	0	0	1	0	0	0	1
FANCF	0	0	0	1	0	0	0	1
SLX4	0	0	0	1	0	0	0	1
PPP3CA	0	0	0	1	0	0	0	1
AGT	0	0	0	0	1	0	0	1
FXYD2	0	0	0	0	1	0	0	1
CIRBP	0	0	0	0	1	0	0	1
SFXN5	0	0	0	0	1	0	0	1
ATP7B	0	0	0	1	0	0	0	1
INHBE	0	0	0	1	0	0	0	1
SERPINA7	0	0	0	1	0	0	0	1
BCS1L	0	0	0	1	0	0	0	1
TIMD4	0	0	0	0	1	0	0	1
HLA-C	0	0	0	0	1	0	0	1
SLC22A2	0	0	0	0	1	0	0	1
MSR1	0	0	0	0	1	0	0	1
MS4A6A	0	0	0	0	1	0	0	1
DNER	0	0	0	0	1	0	0	1
AAMDC	0	0	0	0	1	0	0	1
SAA1	0	0	0	0	1	0	0	1
CPPED1	0	0	0	0	1	0	0	1
SLC2A2	0	0	0	0	1	0	0	1
CD14	0	0	0	0	1	0	0	1
C15orf48	0	0	0	0	1	0	0	1
GDI1	0	0	0	0	1	0	0	1
RPS15	0	0	0	0	1	0	0	1
CLIC2	0	0	0	0	1	0	0	1
MISP	0	0	0	0	1	0	0	1
POLG	0	0	0	1	0	0	0	1
FANCG	0	0	0	1	0	0	0	1
SCO2	0	0	0	1	0	0	0	1
SERPINA3	0	0	0	1	0	0	0	1
DEPP1	0	0	0	1	0	0	0	1
LOX	0	0	0	1	0	0	0	1
NPHS1	0	0	0	1	0	0	0	1
IL1A	0	0	0	1	0	0	0	1
TRNV	0	0	0	1	0	0	0	1
TRNQ	0	0	0	1	0	0	0	1
TRNC	0	0	0	1	0	0	0	1
TRNL1	0	0	0	1	0	0	0	1
TRNS1	0	0	0	1	0	0	0	1
ADAMTSL2	0	0	0	1	0	0	0	1
MKI67	0	0	0	1	0	0	0	1
CASP3	0	0	0	1	0	0	0	1
PIK3R1	0	1	0	0	0	0	0	1
POU3F2	0	0	1	0	0	0	0	1
RPS6KB1	0	0	1	0	0	0	0	1
IRAK1	0	0	1	0	0	0	0	1
TCF3	0	0	1	0	0	0	0	1
EMD	0	1	0	0	0	0	0	1
NCOR1	1	0	0	0	0	0	0	1
PEPD	1	0	0	0	0	0	0	1
GSK3B	1	0	0	0	0	0	0	1
BMP6	1	0	0	0	0	0	0	1
PPARGC1A	1	0	0	0	0	0	0	1
MECP2	1	0	0	0	0	0	0	1
RAG1	0	0	1	0	0	0	0	1
VEGFA	0	0	1	0	0	0	0	1
WNT3	0	1	0	0	0	0	0	1
MYRF	0	1	0	0	0	0	0	1
CLCN5	0	0	1	0	0	0	0	1
FGFR2	0	0	1	0	0	0	0	1
NR3C2	0	1	0	0	0	0	0	1
HRH1	1	0	0	0	0	0	0	1
VDR	1	0	0	0	0	0	0	1
ABHD5	1	0	0	0	0	0	0	1
TJP2	1	0	0	0	0	0	0	1
IFNG	1	0	0	0	0	0	0	1
MFN1	1	0	0	0	0	0	0	1
RELB	0	0	1	0	0	0	0	1
NCK2	0	1	0	0	0	0	0	1
HS1BP3	0	1	0	0	0	0	0	1
AVPR2	0	1	0	0	0	0	0	1
BLOC1S6	0	0	1	0	0	0	0	1
DUOX1	0	1	0	0	0	0	0	1
SLC10A7	0	1	0	0	0	0	0	1
IKBKG	0	0	1	0	0	0	0	1
TMEM259	0	1	0	0	0	0	0	1
TEX261	0	1	0	0	0	0	0	1
SLC25A19	1	0	0	0	0	0	0	1
HGFAC	0	1	0	0	0	0	0	1
TMEM258	0	1	0	0	0	0	0	1
KRTCAP2	0	1	0	0	0	0	0	1
HNF1B	0	0	1	0	0	0	0	1
CLDN19	0	0	1	0	0	0	0	1
FIS1	0	1	0	0	0	0	0	1
FGA	0	1	0	0	0	0	0	1
AUP1	0	1	0	0	0	0	0	1
CCT7	0	0	1	0	0	0	0	1
GCKR	1	0	0	0	0	0	0	1
FARS2	1	0	0	0	0	0	0	1
DYSF	1	0	0	0	0	0	0	1
ASAH2B	1	0	0	0	0	0	0	1
SLC7A2	1	0	0	0	0	0	0	1
MMADHC	1	0	0	0	0	0	0	1
CPT2	1	0	0	0	0	0	0	1
SLC6A8	1	0	0	0	0	0	0	1
LARS2	1	0	0	0	0	0	0	1
SLC19A3	1	0	0	0	0	0	0	1
OPA1	1	0	0	0	0	0	0	1
ACAD9	1	0	0	0	0	0	0	1
SLC25A15	1	0	0	0	0	0	0	1
COQ8A	1	0	0	0	0	0	0	1
COQ4	1	0	0	0	0	0	0	1
ETFA	1	0	0	0	0	0	0	1
D2HGDH	1	0	0	0	0	0	0	1
SLC19A2	1	0	0	0	0	0	0	1
RARS2	1	0	0	0	0	0	0	1
PMPCB	1	0	0	0	0	0	0	1
LMBRD1	1	0	0	0	0	0	0	1
AMN	1	0	0	0	0	0	0	1
SLC2A9	1	0	0	0	0	0	0	1
SLC22A12	1	0	0	0	0	0	0	1
AARS2	1	0	0	0	0	0	0	1
AVPR1A	1	0	0	0	0	0	0	1
BCKDK	1	0	0	0	0	0	0	1
BMP2	1	0	0	0	0	0	0	1
CARS2	1	0	0	0	0	0	0	1
CASK	1	0	0	0	0	0	0	1
COA6	1	0	0	0	0	0	0	1
EGF	1	0	0	0	0	0	0	1
GPD2	1	0	0	0	0	0	0	1
BGN	1	0	0	0	0	0	0	1
FAM3A	1	0	0	0	0	0	0	1
MIDN	1	0	0	0	0	0	0	1
ATP10A	0	1	0	0	0	0	0	1
CDKAL1	0	1	0	0	0	0	0	1
TF	0	1	0	0	0	0	0	1
TM6SF2	0	1	0	0	0	0	0	1
UBXN2B	0	1	0	0	0	0	0	1
A1CF	0	1	0	0	0	0	0	1
FKBP6	0	0	1	0	0	0	0	1
NCR3	0	0	1	0	0	0	0	1
SYNE3	0	1	0	0	0	0	0	1
JPH3	0	1	0	0	0	0	0	1
CYB5R4	0	1	0	0	0	0	0	1
DNAJC10	0	1	0	0	0	0	0	1
CDH4	0	0	1	0	0	0	0	1
YTHDC2	0	1	0	0	0	0	0	1
GRIK2	0	0	1	0	0	0	0	1
NECTIN2	0	0	1	0	0	0	0	1
MYO7A	0	0	1	0	0	0	0	1
GAS6	0	1	0	0	0	0	0	1
SLC28A3	0	1	0	0	0	0	0	1
CASR	0	0	1	0	0	0	0	1
OCA2	0	1	0	0	0	0	0	1
C19orf12	0	1	0	0	0	0	0	1
NHLRC1	0	1	0	0	0	0	0	1
SERAC1	0	1	0	0	0	0	0	1
USH2A	0	0	1	0	0	0	0	1
PHEX	0	1	0	0	0	0	0	1
RFT1	0	1	0	0	0	0	0	1
TRIM37	0	0	1	0	0	0	0	1
BSCL2	0	1	0	0	0	0	0	1
SEC23B	0	1	0	0	0	0	0	1
CLPP	0	0	1	0	0	0	0	1
POLG2	0	0	1	0	0	0	0	1
ERCC5	0	0	1	0	0	0	0	1
GLRA1	0	1	0	0	0	0	0	1
MPDU1	0	1	0	0	0	0	0	1
SNRNP200	0	0	1	0	0	0	0	1
SETX	0	0	1	0	0	0	0	1
HPS4	0	0	1	0	0	0	0	1
PNPT1	0	1	0	0	0	0	0	1
CARD8	0	0	1	0	0	0	0	1
SYP	0	0	1	0	0	0	0	1
BANF1	0	0	1	0	0	0	0	1
CAV3	0	1	0	0	0	0	0	1
CLDN16	0	0	1	0	0	0	0	1
DMP1	0	1	0	0	0	0	0	1
DTNBP1	0	1	0	0	0	0	0	1
DUOX2	0	1	0	0	0	0	0	1
DUOXA1	0	1	0	0	0	0	0	1
DUOXA2	0	1	0	0	0	0	0	1
F8	0	1	0	0	0	0	0	1
TREX2	0	0	1	0	0	0	0	1
NAT8B	0	1	0	0	0	0	0	1
DNASE1L1	0	1	0	0	0	0	0	1
HCFC1	0	0	1	0	0	0	0	1
ARID3A	0	0	1	0	0	0	0	1
PNMA5	0	0	1	0	0	0	0	1
HCN2	0	0	1	0	0	0	0	1
RAB27A	0	0	0	0	0	0	0	0
PTBP1	0	0	0	0	0	0	0	0
CACNB2	0	0	0	0	0	0	0	0
TRIB1	0	0	0	0	0	0	0	0
ARID1A	0	0	0	0	0	0	0	0
ATXN7L2	0	0	0	0	0	0	0	0
FOXN3	0	0	0	0	0	0	0	0
SLC26A9	0	0	0	0	0	0	0	0
RREB1	0	0	0	0	0	0	0	0
IRF4	0	0	0	0	0	0	0	0
ADRB1	0	0	0	0	0	0	0	0
BMAL1	0	0	0	0	0	0	0	0
DUSP9	0	0	0	0	0	0	0	0
ZNF827	0	0	0	0	0	0	0	0
POLD3	0	0	0	0	0	0	0	0
CMIP	0	0	0	0	0	0	0	0
PRR16	0	0	0	0	0	0	0	0
STK39	0	0	0	0	0	0	0	0
KANSL1	0	0	0	0	0	0	0	0
SEMA3E	0	0	0	0	0	0	0	0
RASGRP3	0	0	0	0	0	0	0	0
ENY2	0	0	0	0	0	0	0	0
ASB1	0	0	0	0	0	0	0	0
LOXL4	0	0	0	0	0	0	0	0
MDGA2	0	0	0	0	0	0	0	0
HDAC9	0	0	0	0	0	0	0	0
RNF144A	0	0	0	0	0	0	0	0
FSTL5	0	0	0	0	0	0	0	0
CUX1	0	0	0	0	0	0	0	0
CTNND2	0	0	0	0	0	0	0	0
TNFRSF13B	0	0	0	0	0	0	0	0
GAB1	0	0	0	0	0	0	0	0
BCAM	0	0	0	0	0	0	0	0
STEAP3	0	0	0	0	0	0	0	0
ITGA4	0	0	0	0	0	0	0	0
SH3RF1	0	0	0	0	0	0	0	0
PPP1R14C	0	0	0	0	0	0	0	0
NR3C1	0	0	0	0	0	0	0	0
THRB	0	0	0	0	0	0	0	0
CLPB	0	0	0	0	0	0	0	0
LYST	0	0	0	0	0	0	0	0
DCLRE1C	0	0	0	0	0	0	0	0
SLC35C1	0	0	0	0	0	0	0	0
CACNA1S	0	0	0	0	0	0	0	0
TFAM	0	0	0	0	0	0	0	0
CACNA1F	0	0	0	0	0	0	0	0
SLC22A5	0	0	0	0	0	0	0	0
CUX2	0	0	0	0	0	0	0	0
SLC10A3	0	0	0	0	0	0	0	0
DKC1	0	0	0	0	0	0	0	0
DAZAP1	0	0	0	0	0	0	0	0
SLC30A4	0	0	0	0	0	0	0	0
ELANE	0	0	0	0	0	0	0	0
GRIN3B	0	0	0	0	0	0	0	0
BRCC3	0	0	0	0	0	0	0	0
TRAF3	0	0	0	0	0	0	0	0
PLXNA3	0	0	0	0	0	0	0	0
DOK1	0	0	0	0	0	0	0	0
SRPK3	0	0	0	0	0	0	0	0
SBNO2	0	0	0	0	0	0	0	0
RAB11FIP5	0	0	0	0	0	0	0	0
ABTB2	0	0	0	0	0	0	0	0
KLF14	0	0	0	0	0	0	0	0
SUGP2	0	0	0	0	0	0	0	0
DHX38	0	0	0	0	0	0	0	0
ERCC1	0	0	0	0	0	0	0	0
HCP5	0	0	0	0	0	0	0	0
LMX1B	0	0	0	0	0	0	0	0
EVA1C	0	0	0	0	0	0	0	0
NCALD	0	0	0	0	0	0	0	0
PDLIM5	0	0	0	0	0	0	0	0
CERT1	0	0	0	0	0	0	0	0
SPC25	0	0	0	0	0	0	0	0
HAVCR1	0	0	0	0	0	0	0	0
CCDC121	0	0	0	0	0	0	0	0
USP31	0	0	0	0	0	0	0	0
SRCIN1	0	0	0	0	0	0	0	0
HPS5	0	0	0	0	0	0	0	0
GNAS	0	0	0	0	0	0	0	0
SLC7A9	0	0	0	0	0	0	0	0
OPA3	0	0	0	0	0	0	0	0
SLC39A4	0	0	0	0	0	0	0	0
CACNA1A	0	0	0	0	0	0	0	0
TFR2	0	0	0	0	0	0	0	0
SLC5A1	0	0	0	0	0	0	0	0
RP2	0	0	0	0	0	0	0	0
ELAC2	0	0	0	0	0	0	0	0
HJV	0	0	0	0	0	0	0	0
STX6	0	0	0	0	0	0	0	0
CNNM2	0	0	0	0	0	0	0	0
ACTG2	0	0	0	0	0	0	0	0
ATP2B3	0	0	0	0	0	0	0	0
ARHGAP45	0	0	0	0	0	0	0	0
TERB2	0	0	0	0	0	0	0	0
PRADC1	0	0	0	0	0	0	0	0
TLX2	0	0	0	0	0	0	0	0
WBP1	0	0	0	0	0	0	0	0
FAM50A	0	0	0	0	0	0	0	0
ABCA7	0	0	0	0	0	0	0	0
TMEM184C	0	0	0	0	0	0	0	0
DCTN1	0	0	0	0	0	0	0	0
MOB1A	0	0	0	0	0	0	0	0
SMYD5	0	0	0	0	0	0	0	0
WDR54	0	0	0	0	0	0	0	0
KAZN	0	0	0	0	0	0	0	0
LINC02514	0	0	0	0	0	0	0	0
GGCTP2	0	0	0	0	0	0	0	0
SLC29A4	0	0	0	0	0	0	0	0
RPL31P13	0	0	0	0	0	0	0	0
RN7SL408P	0	0	0	0	0	0	0	0
RNA5SP271	0	0	0	0	0	0	0	0
HS3ST4	0	0	0	0	0	0	0	0
NBPF13P	0	0	0	0	0	0	0	0
PTPRD	0	0	0	0	0	0	0	0
KBTBD11-OT1	0	0	0	0	0	0	0	0
NHLRC2	0	0	0	0	0	0	0	0
NTRK3	0	0	0	0	0	0	0	0
COBLL1	0	0	0	0	0	0	0	0
GSTA12P	0	0	0	0	0	0	0	0
TRIB1AL	0	0	0	0	0	0	0	0
LINC02702	0	0	0	0	0	0	0	0
celsr2	0	0	0	0	0	0	0	0
SMARCA4	0	0	0	0	0	0	0	0
CILP2	0	0	0	0	0	0	0	0
BCL3	0	0	0	0	0	0	0	0
MAMSTR	0	0	0	0	0	0	0	0
DOCK7	0	0	0	0	0	0	0	0
CELSR2	0	0	0	0	0	0	0	0
LINC02850	0	0	0	0	0	0	0	0
ELAPOR1	0	0	0	0	0	0	0	0
LINC00184	0	0	0	0	0	0	0	0
TDRD15	0	0	0	0	0	0	0	0
BABAM2	0	0	0	0	0	0	0	0
LINC02151	0	0	0	0	0	0	0	0
GAS6-AS1	0	0	0	0	0	0	0	0
CATSPER2P1	0	0	0	0	0	0	0	0
LIPC-AS1	0	0	0	0	0	0	0	0
CFAP97D1	0	0	0	0	0	0	0	0
LINC01370	0	0	0	0	0	0	0	0
ATG4C	0	0	0	0	0	0	0	0
PPM1G	0	0	0	0	0	0	0	0
ZNF512	0	0	0	0	0	0	0	0
NYAP2	0	0	0	0	0	0	0	0
AFF1	0	0	0	0	0	0	0	0
C5orf67	0	0	0	0	0	0	0	0
OPRL1	0	0	0	0	0	0	0	0
CEACAM16-AS1	0	0	0	0	0	0	0	0
CBLC	0	0	0	0	0	0	0	0
TSBP1-AS1	0	0	0	0	0	0	0	0
CALM2P1	0	0	0	0	0	0	0	0
ZFHX3	0	0	0	0	0	0	0	0
FHDC1	0	0	0	0	0	0	0	0
LRMDA	0	0	0	0	0	0	0	0
SLC28A1	0	0	0	0	0	0	0	0
PLXNC1	0	0	0	0	0	0	0	0
LINC00649	0	0	0	0	0	0	0	0
LINC01739	0	0	0	0	0	0	0	0
RN7SL468P	0	0	0	0	0	0	0	0
RN7SL553P	0	0	0	0	0	0	0	0
TRPC6P9	0	0	0	0	0	0	0	0
LINC02929	0	0	0	0	0	0	0	0
TMEM175	0	0	0	0	0	0	0	0
TREML2	0	0	0	0	0	0	0	0
USP6NL-AS1	0	0	0	0	0	0	0	0
CTF2P	0	0	0	0	0	0	0	0
MAP3K15	0	0	0	0	0	0	0	0
TMEM271	0	0	0	0	0	0	0	0
EYS	0	0	0	0	0	0	0	0
LINC01934	0	0	0	0	0	0	0	0
RPS10P21	0	0	0	0	0	0	0	0
RN7SKP107	0	0	0	0	0	0	0	0
ARHGAP44	0	0	0	0	0	0	0	0
LINC02780	0	0	0	0	0	0	0	0
THSD7B	0	0	0	0	0	0	0	0
CARD6	0	0	0	0	0	0	0	0
FBN2	0	0	0	0	0	0	0	0
SUMO2P12	0	0	0	0	0	0	0	0
EBF2	0	0	0	0	0	0	0	0
RMI1	0	0	0	0	0	0	0	0
HS3ST2	0	0	0	0	0	0	0	0
FOXL1	0	0	0	0	0	0	0	0
RPS18P12	0	0	0	0	0	0	0	0
FBXO47	0	0	0	0	0	0	0	0
LINC02210-CRHR1	0	0	0	0	0	0	0	0
LINC02987	0	0	0	0	0	0	0	0
RN7SL571P	0	0	0	0	0	0	0	0
LINC01851	0	0	0	0	0	0	0	0
LINC02433	0	0	0	0	0	0	0	0
CBR4-DT	0	0	0	0	0	0	0	0
ADAM24P	0	0	0	0	0	0	0	0
LINC-PINT	0	0	0	0	0	0	0	0
ULBP3	0	0	0	0	0	0	0	0
DDIT4L-AS1	0	0	0	0	0	0	0	0
RPLP1P5	0	0	0	0	0	0	0	0
HPCAL1	0	0	0	0	0	0	0	0
LINC01151	0	0	0	0	0	0	0	0
KCNH8	0	0	0	0	0	0	0	0
LINC03000	0	0	0	0	0	0	0	0
LINC02253	0	0	0	0	0	0	0	0
GALNT13-AS1	0	0	0	0	0	0	0	0
NDUFAF2P1	0	0	0	0	0	0	0	0
ELMOD1	0	0	0	0	0	0	0	0
FAM124A	0	0	0	0	0	0	0	0
LINC02964	0	0	0	0	0	0	0	0
C2orf88	0	0	0	0	0	0	0	0
ARHGAP23	0	0	0	0	0	0	0	0
NDUFB5P1	0	0	0	0	0	0	0	0
CACYBPP2	0	0	0	0	0	0	0	0
DOCK10	0	0	0	0	0	0	0	0
DCAF13P3	0	0	0	0	0	0	0	0
LINC00922	0	0	0	0	0	0	0	0
EIF4EBP2P3	0	0	0	0	0	0	0	0
EFR3A	0	0	0	0	0	0	0	0
ELOCP27	0	0	0	0	0	0	0	0
LINC01320	0	0	0	0	0	0	0	0
SLC6A3	0	0	0	0	0	0	0	0
HNRNPA1P60	0	0	0	0	0	0	0	0
SETBP1	0	0	0	0	0	0	0	0
RNA5SP94	0	0	0	0	0	0	0	0
NFIA-AS2	0	0	0	0	0	0	0	0
LINC01789	0	0	0	0	0	0	0	0
EVA1CP2	0	0	0	0	0	0	0	0
RNU6-797P	0	0	0	0	0	0	0	0
CPA6	0	0	0	0	0	0	0	0
KRT73-AS1	0	0	0	0	0	0	0	0
NEDD1	0	0	0	0	0	0	0	0
Y_RNA	0	0	0	0	0	0	0	0
KSR2	0	0	0	0	0	0	0	0
GOLGA2P8	0	0	0	0	0	0	0	0
LINC02318	0	0	0	0	0	0	0	0
AFF4-DT	0	0	0	0	0	0	0	0
MIR3689F	0	0	0	0	0	0	0	0
DCHS2	0	0	0	0	0	0	0	0
MIR3681HG	0	0	0	0	0	0	0	0
CTHRC1P1	0	0	0	0	0	0	0	0
RNU6-1133P	0	0	0	0	0	0	0	0
MICA-AS1	0	0	0	0	0	0	0	0
HLA-DPA2	0	0	0	0	0	0	0	0
RPSAP1	0	0	0	0	0	0	0	0
LINC02484	0	0	0	0	0	0	0	0
ZSWIM5P3	0	0	0	0	0	0	0	0
MCC	0	0	0	0	0	0	0	0
SNX29	0	0	0	0	0	0	0	0
TRAPPC12	0	0	0	0	0	0	0	0
LINC02307	0	0	0	0	0	0	0	0
RNU6-1146P	0	0	0	0	0	0	0	0
RN7SKP60	0	0	0	0	0	0	0	0
LINC03043	0	0	0	0	0	0	0	0
PARVB	0	0	0	0	0	0	0	0
ABRA	0	0	0	0	0	0	0	0
VPS36	0	0	0	0	0	0	0	0
GARNL3	0	0	0	0	0	0	0	0
FRMD3	0	0	0	0	0	0	0	0
RASSF9	0	0	0	0	0	0	0	0
TTC6	0	0	0	0	0	0	0	0
SERPINA2	0	0	0	0	0	0	0	0
HMGN2P18	0	0	0	0	0	0	0	0
MIR4519	0	0	0	0	0	0	0	0
RNU6-745P	0	0	0	0	0	0	0	0
RABGEF1	0	0	0	0	0	0	0	0
DOCK7-DT	0	0	0	0	0	0	0	0
PINX1	0	0	0	0	0	0	0	0
CD300LG	0	0	0	0	0	0	0	0
SNCA-AS1	0	0	0	0	0	0	0	0
POLR1G	0	0	0	0	0	0	0	0
GAS2L1P2	0	0	0	0	0	0	0	0
CFAP298-TCP10L	0	0	0	0	0	0	0	0
NFIA	0	0	0	0	0	0	0	0
KRT73	0	0	0	0	0	0	0	0
ZCCHC10	0	0	0	0	0	0	0	0
BCL7C	0	0	0	0	0	0	0	0
LINC02515	0	0	0	0	0	0	0	0
RN7SL14P	0	0	0	0	0	0	0	0
PROX1-AS1	0	0	0	0	0	0	0	0
KCNB2	0	0	0	0	0	0	0	0
LINC02195	0	0	0	0	0	0	0	0
USP8P1	0	0	0	0	0	0	0	0
RPL30P9	0	0	0	0	0	0	0	0
PBX4	0	0	0	0	0	0	0	0
APOC1P1	0	0	0	0	0	0	0	0
INTS10	0	0	0	0	0	0	0	0
LINC01132	0	0	0	0	0	0	0	0
NUTF2P8	0	0	0	0	0	0	0	0
NIP7P1	0	0	0	0	0	0	0	0
MPP3	0	0	0	0	0	0	0	0
MIR5702	0	0	0	0	0	0	0	0
LINC02537	0	0	0	0	0	0	0	0
UQCRHP1	0	0	0	0	0	0	0	0
SLC22A3	0	0	0	0	0	0	0	0
CASC17	0	0	0	0	0	0	0	0
TRIM2	0	0	0	0	0	0	0	0
ATP5MC1P8	0	0	0	0	0	0	0	0
LINC00466	0	0	0	0	0	0	0	0
RAB7B	0	0	0	0	0	0	0	0
MTARC2P1	0	0	0	0	0	0	0	0
LINC02899	0	0	0	0	0	0	0	0
LINC02857	0	0	0	0	0	0	0	0
NIFKP9	0	0	0	0	0	0	0	0
RN7SL813P	0	0	0	0	0	0	0	0
RN7SL474P	0	0	0	0	0	0	0	0
ECHDC3	0	0	0	0	0	0	0	0
FBXL19-AS1	0	0	0	0	0	0	0	0
PKHD1L1	0	0	0	0	0	0	0	0
RPL18AP17	0	0	0	0	0	0	0	0
RN7SKP293	0	0	0	0	0	0	0	0
RNA5SP258	0	0	0	0	0	0	0	0
PYROXD2	0	0	0	0	0	0	0	0
LINC02188	0	0	0	0	0	0	0	0
LINC02096	0	0	0	0	0	0	0	0
MAN1A2P1	0	0	0	0	0	0	0	0
CYCSP6	0	0	0	0	0	0	0	0
ECRG4	0	0	0	0	0	0	0	0
EMCN	0	0	0	0	0	0	0	0
MYCNUT	0	0	0	0	0	0	0	0
EFHB	0	0	0	0	0	0	0	0
RNA5SP107	0	0	0	0	0	0	0	0
LINC00290	0	0	0	0	0	0	0	0
MIR548AE1	0	0	0	0	0	0	0	0
RNA5SP428	0	0	0	0	0	0	0	0
RPS20P10	0	0	0	0	0	0	0	0
PPIAP14	0	0	0	0	0	0	0	0
RNA5SP350	0	0	0	0	0	0	0	0
MIR4432HG	0	0	0	0	0	0	0	0
MTHFD2P4	0	0	0	0	0	0	0	0
R3HDM2P2	0	0	0	0	0	0	0	0
ALG1L7P	0	0	0	0	0	0	0	0
RNU1-58P	0	0	0	0	0	0	0	0
LINC02409	0	0	0	0	0	0	0	0
GABARAPL3	0	0	0	0	0	0	0	0
EXOC2	0	0	0	0	0	0	0	0
TCL6	0	0	0	0	0	0	0	0
FCN2	0	0	0	0	0	0	0	0
KIF4CP	0	0	0	0	0	0	0	0
C6orf15	0	0	0	0	0	0	0	0
MTCO3P1	0	0	0	0	0	0	0	0
NFATC2	0	0	0	0	0	0	0	0
SEC63P2	0	0	0	0	0	0	0	0
LINC02466	0	0	0	0	0	0	0	0
RN7SL170P	0	0	0	0	0	0	0	0
RPL21P59	0	0	0	0	0	0	0	0
POT1	0	0	0	0	0	0	0	0
HMX3	0	0	0	0	0	0	0	0
HMGB1P46	0	0	0	0	0	0	0	0
NTS	0	0	0	0	0	0	0	0
SSTR1	0	0	0	0	0	0	0	0
MIR762HG	0	0	0	0	0	0	0	0
LINC02205	0	0	0	0	0	0	0	0
PSD3	0	0	0	0	0	0	0	0
ABCC8	0	0	0	0	0	0	0	0
ERCC8	0	0	0	0	0	0	0	0
ERCC6	0	0	0	0	0	0	0	0
ERCC2	0	0	0	0	0	0	0	0
TWNK	0	0	0	0	0	0	0	0
ABCB4	0	0	0	0	0	0	0	0
SCN8A	0	0	0	0	0	0	0	0
SCN4A	0	0	0	0	0	0	0	0
SLC6A19	0	0	0	0	0	0	0	0
AFG3L2	0	0	0	0	0	0	0	0
MT-ND4	0	0	0	0	0	0	0	0
CRB1	0	0	0	0	0	0	0	0
SLC45A2	0	0	0	0	0	0	0	0
EPM2A	0	0	0	0	0	0	0	0
RHO	0	0	0	0	0	0	0	0
GPR143	0	0	0	0	0	0	0	0
VPS33B	0	0	0	0	0	0	0	0
HPS1	0	0	0	0	0	0	0	0
MT-ND6	0	0	0	0	0	0	0	0
MT-ND1	0	0	0	0	0	0	0	0
RPGR	0	0	0	0	0	0	0	0
MT-ND5	0	0	0	0	0	0	0	0
ATP13A2	0	0	0	0	0	0	0	0
MT-ATP6	0	0	0	0	0	0	0	0
MT-CO1	0	0	0	0	0	0	0	0
PHKA2	0	0	0	0	0	0	0	0
MSTO1	0	0	0	0	0	0	0	0
HFE	0	0	0	0	0	0	0	0
FBXL4	0	0	0	0	0	0	0	0
ERCC3	0	0	0	0	0	0	0	0
APTX	0	0	0	0	0	0	0	0
WDR45	0	0	0	0	0	0	0	0
DNAJC19	0	0	0	0	0	0	0	0
MT-ND2	0	0	0	0	0	0	0	0
MT-ND3	0	0	0	0	0	0	0	0
LRPPRC	0	0	0	0	0	0	0	0
UMOD	0	0	0	0	0	0	0	0
AIFM1	0	0	0	0	0	0	0	0
NBN	0	0	0	0	0	0	0	0
RP1	0	0	0	0	0	0	0	0
BOLA3	0	0	0	0	0	0	0	0
TRMU	0	0	0	0	0	0	0	0
SDHAF1	0	0	0	0	0	0	0	0
RMND1	0	0	0	0	0	0	0	0
PRPH2	0	0	0	0	0	0	0	0
TULP1	0	0	0	0	0	0	0	0
ABCC2	0	0	0	0	0	0	0	0
NFU1	0	0	0	0	0	0	0	0
MT-CO3	0	0	0	0	0	0	0	0
NGLY1	0	0	0	0	0	0	0	0
ALPK1	0	0	0	0	0	0	0	0
FASLG	0	0	0	0	0	0	0	0
ALDH16A1	0	0	0	0	0	0	0	0
PRKAR1A	0	0	0	0	0	0	0	0
ACE	0	0	0	0	0	0	0	0
BLOC1S3	0	0	0	0	0	0	0	0
COA5	0	0	0	0	0	0	0	0
COG1	0	0	0	0	0	0	0	0
COG2	0	0	0	0	0	0	0	0
COG4	0	0	0	0	0	0	0	0
COG5	0	0	0	0	0	0	0	0
COG6	0	0	0	0	0	0	0	0
COG7	0	0	0	0	0	0	0	0
COG8	0	0	0	0	0	0	0	0
CPN1	0	0	0	0	0	0	0	0
CRMP	0	0	0	0	0	0	0	0
DNAJC12	0	0	0	0	0	0	0	0
EIF2AK4	0	0	0	0	0	0	0	0
GFM1	0	0	0	0	0	0	0	0
GJC2	0	0	0	0	0	0	0	0
GTPBP3	0	0	0	0	0	0	0	0
LOC129930446	0	0	0	0	0	0	0	0
LOC129993163	0	0	0	0	0	0	0	0
ARHGAP10	0	0	0	0	0	0	0	0
LCA5	0	0	0	0	0	0	0	0
LOC129390143	0	0	0	0	0	0	0	0
LOC126860871	0	0	0	0	0	0	0	0
KIF5A	0	0	0	0	0	0	0	0
LOC130056553	0	0	0	0	0	0	0	0
LOC130056554	0	0	0	0	0	0	0	0
LOC130056982	0	0	0	0	0	0	0	0
LOC130056991	0	0	0	0	0	0	0	0
AFG2B	0	0	0	0	0	0	0	0
ROGDI	0	0	0	0	0	0	0	0
LOC125177393	0	0	0	0	0	0	0	0
LOC130062945	0	0	0	0	0	0	0	0
ADAMTSL5	0	0	0	0	0	0	0	0
CBARP	0	0	0	0	0	0	0	0
ALMS1	0	0	0	0	0	0	0	0
C4orf51	0	0	0	0	0	0	0	0
MED23	0	0	0	0	0	0	0	0
LOC126862065	0	0	0	0	0	0	0	0
LOC121847946	0	0	0	0	0	0	0	0
APC2	0	0	0	0	0	0	0	0
FAM174C	0	0	0	0	0	0	0	0
ANKRD53	0	0	0	0	0	0	0	0
EDNRA	0	0	0	0	0	0	0	0
LOC130056550	0	0	0	0	0	0	0	0
LOC129390694	0	0	0	0	0	0	0	0
FGF22	0	0	0	0	0	0	0	0
CCNQ	0	0	0	0	0	0	0	0
TMEM187	0	0	0	0	0	0	0	0
LSM6	0	0	0	0	0	0	0	0
LOC130056551	0	0	0	0	0	0	0	0
LOC130056979	0	0	0	0	0	0	0	0
C19orf25	0	0	0	0	0	0	0	0
ZNF275	0	0	0	0	0	0	0	0
PNCK	0	0	0	0	0	0	0	0
CMC4	0	0	0	0	0	0	0	0
CTAG1B	0	0	0	0	0	0	0	0
F8A2	0	0	0	0	0	0	0	0
H2AB2	0	0	0	0	0	0	0	0
HAUS7	0	0	0	0	0	0	0	0
LAGE3	0	0	0	0	0	0	0	0
MTCP1	0	0	0	0	0	0	0	0
LOC130056552	0	0	0	0	0	0	0	0
SLC39A12	0	0	0	0	0	0	0	0
LOC130056980	0	0	0	0	0	0	0	0
STAM	0	0	0	0	0	0	0	0
POU4F2	0	0	0	0	0	0	0	0
C2orf78	0	0	0	0	0	0	0	0
SLC28A2	0	0	0	0	0	0	0	0
OPN1MW	0	0	0	0	0	0	0	0
MBD3	0	0	0	0	0	0	0	0
CCDC142	0	0	0	0	0	0	0	0
LOC130056984	0	0	0	0	0	0	0	0
PDZD4	0	0	0	0	0	0	0	0
CNN2	0	0	0	0	0	0	0	0
TTC29	0	0	0	0	0	0	0	0
CD207	0	0	0	0	0	0	0	0
PLXNB3	0	0	0	0	0	0	0	0
PCSK4	0	0	0	0	0	0	0	0
PNMA3	0	0	0	0	0	0	0	0
PWWP3A	0	0	0	0	0	0	0	0
LOC130056986	0	0	0	0	0	0	0	0
PNMA6A	0	0	0	0	0	0	0	0
KISS1R	0	0	0	0	0	0	0	0
DQX1	0	0	0	0	0	0	0	0
LOC130056988	0	0	0	0	0	0	0	0
RAB39B	0	0	0	0	0	0	0	0
LOC130056990	0	0	0	0	0	0	0	0
EMX1	0	0	0	0	0	0	0	0
SHF	0	0	0	0	0	0	0	0
SMIM9	0	0	0	0	0	0	0	0
PLPPR3	0	0	0	0	0	0	0	0
FBXO41	0	0	0	0	0	0	0	0
SLC28A2-AS1	0	0	0	0	0	0	0	0
POLRMT	0	0	0	0	0	0	0	0
TEX28	0	0	0	0	0	0	0	0
PRTN3	0	0	0	0	0	0	0	0
LBX2	0	0	0	0	0	0	0	0
TRH-GTG1-8	0	0	0	0	0	0	0	0
VBP1	0	0	0	0	0	0	0	0
RNF126	0	0	0	0	0	0	0	0
ZNF185	0	0	0	0	0	0	0	0
STK11	0	0	0	0	0	0	0	0
MRPL53	0	0	0	0	0	0	0	0
PAIP2B	0	0	0	0	0	0	0	0
RTKN	0	0	0	0	0	0	0	0
SLC4A5	0	0	0	0	0	0	0	0
TET3	0	0	0	0	0	0	0	0
TTC31	0	0	0	0	0	0	0	0
ZNF638	0	0	0	0	0	0	0	0
ARHGAP4	0	0	0	0	0	0	0	0
CTAG1A	0	0	0	0	0	0	0	0
CTAG2	0	0	0	0	0	0	0	0
F8A1	0	0	0	0	0	0	0	0
F8A3	0	0	0	0	0	0	0	0
FUNDC2	0	0	0	0	0	0	0	0
GAB3	0	0	0	0	0	0	0	0
H2AB1	0	0	0	0	0	0	0	0
H2AB3	0	0	0	0	0	0	0	0
L1CAM	0	0	0	0	0	0	0	0
MAGEA1	0	0	0	0	0	0	0	0
NAA10	0	0	0	0	0	0	0	0
EFNA2	0	0	0	0	0	0	0	0
ST8SIA6	0	0	0	0	0	0	0	0
LOC130056981	0	0	0	0	0	0	0	0
OPN1LW	0	0	0	0	0	0	0	0
AZU1	0	0	0	0	0	0	0	0
TRDMT1	0	0	0	0	0	0	0	0
PRMT9	0	0	0	0	0	0	0	0
C2orf81	0	0	0	0	0	0	0	0
LOC130056983	0	0	0	0	0	0	0	0
OPN1MW2	0	0	0	0	0	0	0	0
MEX3D	0	0	0	0	0	0	0	0
LOC130056985	0	0	0	0	0	0	0	0
CLEC4F	0	0	0	0	0	0	0	0
PLK5	0	0	0	0	0	0	0	0
LOC130056987	0	0	0	0	0	0	0	0
PNMA6E	0	0	0	0	0	0	0	0
MED16	0	0	0	0	0	0	0	0
DUSP11	0	0	0	0	0	0	0	0
LOC130056989	0	0	0	0	0	0	0	0
EGR4	0	0	0	0	0	0	0	0
PALM	0	0	0	0	0	0	0	0
EXOC6B	0	0	0	0	0	0	0	0
POLR2E	0	0	0	0	0	0	0	0
FIGLA	0	0	0	0	0	0	0	0
TAFAZZIN	0	0	0	0	0	0	0	0
PRSS57	0	0	0	0	0	0	0	0
INO80B	0	0	0	0	0	0	0	0
TRH-GTG1-7	0	0	0	0	0	0	0	0
LOXL3	0	0	0	0	0	0	0	0
TRH-GTG1-9	0	0	0	0	0	0	0	0
UBL4A	0	0	0	0	0	0	0	0
R3HDM4	0	0	0	0	0	0	0	0
ZFP92	0	0	0	0	0	0	0	0
MPHOSPH10	0	0	0	0	0	0	0	0
WDR18	0	0	0	0	0	0	0	0
NOTO	0	0	0	0	0	0	0	0
PCGF1	0	0	0	0	0	0	0	0
STAMBP	0	0	0	0	0	0	0	0
TPRKB	0	0	0	0	0	0	0	0
VAX2	0	0	0	0	0	0	0	0
