# Supplementary material for: Integrative bioinformatics analysis identifies APOE as a candidate link between lipid dysregulation and macrophage activation in inborn errors of metabolism
Source: Front Pharmacol. 2026 Jul 13;17:1880997. doi: 10.3389/fphar.2026.1880997 (PMC13402178; doi:10.3389/fphar.2026.1880997)
Supplement: Supplementary file 4 [file Supplementaryfile3.xlsx]

## Sheet: Sheet1
Macrophage	M2 Macrophage	Protein-Lipid Complex
ALDOA	ALDOA	APOA2
A2M	ANXA5	APOA4			Supplementary 3. Gene from enrichment analysis for macrophage, M2 macrophage and protein-lipid complex
ACTA2	APOC1	APOA5
ANXA5	APOE	APOB
APOC1	ASAH1	APOC1
APOE	ATP6AP1	APOC2
ASAH1	B2M	APOC3
ATP6AP1	CFD	APOE
B2M	CST3	APOH
BIN1	CTSA	BIN1
C15orf48	CTSC	CETP
CD14	CTSD	CLU
CETP	CYP27A1	LDLR
CLIC2	FBP1	LIPC
CST3	FLNA	LPA
CTSC	FTH1	LPL
CTSD	GAA	MSR1
CXCL8	GLUL	PLA2G7
CYCS	GPX4	PLTP
FTH1	GRN	PON1
FUCA1	HEXB	SAA1
GATM	HLA-C
GK	HLA-DQA1
GLA	HLA-DQB1
GLUL	HLA-DRA
GPX4	HLA-DRB1
GRN	LAMP2
HAMP	LIPA
HAVCR2	LMNA
HEXB	MSR1
HLA-C	NPC2
HLA-DQA1	NUPR1
HLA-DQB1	PPT1
HLA-DRA	PSAP
HLA-DRB1	SCD
HMOX1	SERPINA1
IDH1	TYMP
IL1B	VIM
KCTD12
LIPA
MAFB
MPP1
MS4A6A
MSR1
NAGK
NPC2
PLA2G7
PLTP
PPT1
PRNP
PSAP
PYCARD
PYGL
SERPINA1
SGK1
SLC2A3
SLC40A1
SOD2
TIMD4
TIMP1
TNF
TTR
TTYH3
VIM
